# Supplementary material for: Viral genomic methylation and the interspecies evolutionary relationships of ranavirus
Source: PLoS Pathog. 2024 Nov 25;20(11):e1012736. doi: 10.1371/journal.ppat.1012736 (PMC11627377; doi:10.1371/journal.ppat.1012736)
Supplement: S1 Data — (XLSX) [file ppat.1012736.s003.xlsx]

## Sheet: Sheet1
No.	Strand	Start position (bp)	End position (bp)	Length (bp)	Length (aa)	GenBank	Gene name	Protein name
1	R	6	767	762	253	WAK75067.1	ORF001R	hypothetical protein
2	R	804	968	165	54	WAK75068.1	ORF002R	hypothetical protein
3	R	1009	1434	426	141	WAK75069.1	ORF003R	hypothetical protein
4	R	1449	3245	1797	598	WAK75070.1	ORF004R	putative neurofilament triplet H1-like protein
5	L	3219	3380	162	53	WAK75071.1	ORF005L	hypothetical protein
6	R	3298	3486	189	62	WAK75072.1	ORF006R	hypothetical protein
7	L	3568	3732	165	54	AYV88118.1	ORF007L	hypothetical protein
8	R	3589	3948	360	119	WAK75073.1	ORF008R	hypothetical protein
9	L	3994	4494	501	166	AYV88218.1	ORF009L	hypothetical protein
10	R	4217	4963	747	248	WAK75074.1	ORF010R	hypothetical protein
11	L	5011	5796	786	261	AYV88120.1	ORF011L	putative p31K protein
12	R	5916	7040	1125	374	AYV88121.1	ORF012R	hypothetical protein
13	R	7072	7248	177	58	WAK75075.1	ORF013R	hypothetical protein
14	L	7099	8163	1065	354	AYV88122.1	ORF014L	putative 3-beta-hydroxy-delta-5-C27 steroid oxidoreductase-like protein
15	R	7931	8185	255	84	WAK75076.1	ORF015R	hypothetical protein
16	L	8235	8408	174	57	WAK75077.1	ORF016L	hypothetical protein
17	R	8432	9943	1512	503	WAK75078.1	ORF017R	putative myristylated membrane protein
18	L	9650	9949	300	99	WAK75079.1	ORF018L	hypothetical protein
19	L	10025	10600	576	191	AYV88125.2	ORF019L	hypothetical protein
20	R	10666	11328	663	220	WAK75080.1	ORF020R	putative cytosine DNA methyltransferase
21	R	11358	11891	534	177	WAK75081.1	ORF021R	hypothetical protein
22	R	11997	12590	594	197	WAK75082.1	ORF022R	hypothetical protein
23	L	12651	13094	444	147	AYV88126.1	ORF023L	putative immediate early protein ICP-18
24	L	13157	13432	276	91	WAK75083.1	ORF024L	putative transcription elongation factor SII
25	R	13462	14619	1158	385	WAK75084.1	ORF025R	putative RNAse III
26	L	14665	16059	1395	464	AYV88130.2	ORF026L	putative ATPase-dependent protease
27	R	16141	16446	306	101	WAK75085.1	ORF027R	hypothetical protein
28	R	16490	17302	813	270	AYV88131.1	ORF028R	putative eIF-2 alpha-like protein
29	R	17392	20265	2874	957	AYV88134.2	ORF029R	putative tyrosine kinase
30	R	20276	20755	480	159	AYV88133.1	ORF030R	putative DNA-directed RNA polymerase II subunit
31	L	20637	21023	387	128	AYV88135.2	ORF031L	hypothetical protein
32	R	20875	21621	747	248	WAK75086.1	ORF032R	hypothetical protein
33	R	21720	22199	480	159	AYV88136.2	ORF033R	hypothetical protein
34	L	22244	22765	522	173	WAK75087.1	ORF034L	hypothetical protein
35	L	22798	23520	723	240	WAK75088.1	ORF035L	hypothetical protein
36	L	23528	24301	774	257	WAK75089.1	ORF036L	hypothetical protein
37	L	24301	24834	534	177	WAK75090.1	ORF037L	hypothetical protein
38	L	24889	25560	672	223	AYV88142.2	ORF038L	hypothetical protein
39	R	25585	27276	1692	563	WAK75091.1	ORF039R	hypothetical protein
40	R	27399	30266	2868	955	WAK75092.1	ORF040R	putative D5 family NTPase/ATPase
41	L	30190	30354	165	54	WAK75093.1	ORF041L	hypothetical protein
42	R	30299	30511	213	70	AYV88143.1	ORF042R	hypothetical protein
43	R	30539	30817	279	92	WAK75094.1	ORF043R	hypothetical protein
44	L	30558	31451	894	297	AYV88144.1	ORF044L	hypothetical protein
45	L	31496	32257	762	253	WAK75095.1	ORF045L	putative replication factor
46	L	32315	32830	516	171	AYV88149.2	ORF046L	hypothetical protein
47	L	32833	33513	681	226	WAK75096.1	ORF047L	hypothetical protein
48	L	33592	33828	237	78	WAK75097.1	ORF048L	hypothetical protein
49	L	33830	34141	312	103	WAK75098.1	ORF049L	hypothetical protein
50	R	33927	37991	4065	1354	WAK75099.1	ORF050R	putative DNA dependent RNA polymerase II largest subunit
51	R	38251	38661	411	136	WAK75100.1	ORF051R	hypothetical protein
52	L	38308	39513	1206	401	AYV88154.1	ORF052L	putative helicase-like protein
53	R	39708	40118	411	136	AYV88155.1	ORF053R	hypothetical protein
54	R	40127	41605	1479	492	WAK75101.1	ORF054R	putative phosphotransferase
55	L	41297	41635	339	112	WAK75102.1	ORF055L	hypothetical protein
56	L	41665	42186	522	173	AYV88157.1	ORF056L	hypothetical protein
57	R	42159	42341	183	60	WAK75103.1	ORF057R	hypothetical protein
58	L	42360	42575	216	71	WAK75104.1	ORF058L	hypothetical protein
59	L	42611	42982	372	123	WAK75105.1	ORF059L	hypothetical protein
60	L	42990	43229	240	79	WAK75106.1	ORF060L	hypothetical protein
61	R	43317	43967	651	216	AYV88159.1	ORF061R	hypothetical protein
62	L	43843	44007	165	54	WAK75107.1	ORF062L	hypothetical protein
63	L	44064	45038	975	324	WAK75108.1	ORF063L	putative NTPase helicase-like protein
64	R	44910	45137	228	75	AYV88161.1	ORF064R	hypothetical protein
65	L	45159	46376	1218	405	WAK75109.1	ORF065L	hypothetical protein
66	R	46255	46482	228	75	WAK75110.1	ORF066R	hypothetical protein
67	L	46403	47536	1134	377	WAK75111.1	ORF067L	hypothetical protein
68	L	47585	47842	258	85	WAK75112.1	ORF068L	putative LITAF PIG7 possible membrane associated motif in LPS-induced tumor necrosis factor alpha factor
69	R	47901	48122	222	73	AYV88167.1	ORF069R	hypothetical protein
70	L	48172	48798	627	208	AYV88168.1	ORF070L	hypothetical protein
71	L	48865	49980	1116	371	AYV88169.1	ORF071L	hypothetical protein
72	R	50047	50595	549	182	WAK75113.1	ORF072R	hypothetical protein
73	L	50387	50656	270	89	WAK75114.1	ORF073L	hypothetical protein
74	R	50655	53669	3015	1004	AYV88170.1	ORF074R	putative DNA polymerase
75	L	53726	54457	732	243	AYV88172.2	ORF075L	hypothetical protein
76	L	54463	55329	867	288	WAK75115.1	ORF076L	hypothetical protein
77	L	55378	56541	1164	387	AYV88173.2	ORF077L	putative ribonucleotide reductase beta subunit
78	L	56658	56933	276	91	AYV88175.2	ORF078L	putative interleukin-1 beta convertase precursor
79	R	56731	56946	216	71	AYV88174.1	ORF079R	hypothetical protein
80	L	56995	57420	426	141	WAK75116.1	ORF080L	putative deoxyuridine 5'-triphosphate nucleotidohydrolase
81	L	57521	58234	714	237	AYV88176.1	ORF081L	putative tumor necrosis factor receptor
82	R	57719	58246	528	175	WAK75117.1	ORF082R	hypothetical protein
83	L	58314	58850	537	178	WAK75118.1	ORF083L	hypothetical protein
84	R	58914	62198	3285	1094	AYV88179.2	ORF084R	putative DNA dependent RNA polymerase II second largest subunit
85	L	62242	63312	1071	356	WAK75119.1	ORF085L	putative DNA repair protein RAD2
86	R	63381	63845	465	154	WAK75120.1	ORF086R	putative P8.141C-like protein
87	L	63786	63977	192	63	WAK75121.1	ORF087L	hypothetical protein
88	R	64291	64443	153	50	WAK75122.1	ORF088R	hypothetical protein
89	L	64379	65233	855	284	WAK75123.1	ORF089L	hypothetical protein
90	L	65289	65699	411	136	AYV88183.1	ORF090L	hypothetical protein
91	R	65536	65796	261	86	WAK75124.1	ORF091R	hypothetical protein
92	L	65745	66320	576	191	AYV88184.1	ORF092L	hypothetical protein
93	L	66354	66764	411	136	AYV88185.1	ORF093L	hypothetical protein
94	L	66804	67025	222	73	AYV88186.1	ORF094L	hypothetical protein
95	L	67066	68880	1815	604	WAK75125.1	ORF095L	hypothetical protein
96	R	68953	70653	1701	566	WAK75126.1	ORF096R	hypothetical protein
97	L	70704	71138	435	144	AYV88191.1	ORF097L	hypothetical protein
98	L	71166	73805	2640	879	AYV88192.1	ORF098L	putative 2-cysteine adaptor domain protein
99	R	73507	73848	342	113	WAK75127.1	ORF099R	hypothetical protein
100	R	73881	75392	1512	503	WAK75128.1	ORF100R	hypothetical protein
101	R	75476	76321	846	281	AYV88194.1	ORF101R	hypothetical protein
102	L	76272	76505	234	77	WAK75129.1	ORF102L	hypothetical protein
103	L	76534	77415	882	293	WAK75130.1	ORF103L	putative ATPase
104	L	77448	77807	360	119	AYV88198.1	ORF104L	hypothetical protein
105	L	77877	81365	3489	1162	AYV88199.1	ORF105L	hypothetical protein
106	R	81055	81426	372	123	WAK75131.1	ORF106R	hypothetical protein
107	L	81419	81694	276	91	AYV88200.2	ORF107L	hypothetical protein
108	L	81753	82073	321	106	WAK75132.1	ORF108L	hypothetical protein
109	L	82137	83825	1689	562	AYV88201.1	ORF109L	putative ribonucleotide reductase alpha subunit
110	L	83916	84155	240	79	AYV88203.1	ORF110L	putative insulin-like growth factor
111	L	84195	84812	618	205	AYV88204.1	ORF111L	putative NIF/NLI interacting factor
112	L	84830	87679	2850	949	WAK75133.1	ORF112L	putative NTPase
113	R	87701	88099	399	132	AYV88208.1	ORF113R	hypothetical protein
114	R	88136	88288	153	50	AYV88209.1	ORF114R	hypothetical protein
115	L	88169	88738	570	189	WAK75134.1	ORF115L	putative deoxynucleoside kinase
116	L	88790	89518	729	242	AYV88210.2	ORF116L	putative proliferating cell nuclear antigen
117	L	89601	91385	1785	594	AYV88211.1	ORF117L	hypothetical protein
118	R	91419	91862	444	147	WAK75135.1	ORF118R	putative thiol oxidoreductase
119	R	91868	92974	1107	368	WAK75136.1	ORF119R	hypothetical protein
120	R	93088	94479	1392	463	AYV88215.1	ORF120R	putative major capsid protein
121	R	94592	95740	1149	382	WAK75137.1	ORF121R	putative immediate early protein ICP-46
122	L	95629	95808	180	59	WAK75138.1	ORF122L	hypothetical protein
123	L	95824	96888	1065	354	WAK75139.1	ORF123L	putative myristylated membrane protein
124	L	96894	97766	873	290	WAK75140.1	ORF124L	hypothetical protein
125	R	97793	99007	1215	404	WFQ75040.1	ORF125R	hypothetical protein
