# Supplementary material for: Viral genomic methylation and the interspecies evolutionary relationships of ranavirus
Source: PLoS Pathog. 2024 Nov 25;20(11):e1012736. doi: 10.1371/journal.ppat.1012736 (PMC11627377; doi:10.1371/journal.ppat.1012736)
Supplement: S2 Data — (XLSX) [file ppat.1012736.s004.xlsx]

## Sheet: Sheet1
No.	Strand	Start position (bp)	End position (bp)	Size (bp)	Sum of C and G	CG%	Observed / Expected
1	R	1041	1310	270	142	52.59	1.18
2	L	1050	1319	270	139	51.48	1.18
3	L	3621	3820	200	101	50.5	0.94
4	R	3832	4522	691	412	59.62	0.95
5	L	3842	4531	690	410	59.42	0.94
6	R	5896	6749	854	459	53.75	1.05
7	L	5905	6759	855	462	54.04	1.03
8	R	7472	7778	307	171	55.7	1.01
9	L	7482	7788	307	172	56.03	1.04
10	R	7785	8135	351	204	58.12	0.89
11	L	7797	8144	348	201	57.76	0.91
12	R	8800	9797	998	555	55.61	1.04
13	L	8810	9807	998	556	55.71	1.05
14	R	10115	10406	292	144	49.32	0.85
15	L	10124	10417	294	144	48.98	0.85
16	R	11000	11961	962	541	56.24	1.17
17	L	11009	11970	962	545	56.65	1.16
18	R	13192	13405	214	113	52.8	0.94
19	L	13201	13414	214	113	52.8	0.94
20	R	14135	14434	300	179	59.67	0.73
21	L	14144	14446	303	178	58.75	0.74
22	R	14650	14991	342	184	53.8	1.02
23	L	14659	15002	344	187	54.36	0.95
24	R	15238	15590	353	183	51.84	1.03
25	L	15247	15599	353	184	52.12	1.01
26	R	17040	17299	260	141	54.23	1
27	L	17050	17308	259	139	53.67	0.97
28	R	17599	18439	841	473	56.24	0.95
29	L	17608	18449	842	475	56.41	0.93
30	R	18985	19435	451	266	58.98	0.82
31	L	18994	19445	452	267	59.07	0.84
32	R	19447	19849	403	220	54.59	0.82
33	L	19458	19859	402	218	54.23	0.83
34	R	19871	20605	735	419	57.01	1.06
35	L	19881	20614	734	415	56.54	1.08
36	R	21096	21485	390	206	52.82	1.03
37	L	21106	21494	389	207	53.21	1.05
38	R	22233	22739	507	283	55.82	1.09
39	L	22242	22748	507	284	56.02	1.09
40	R	22786	23492	707	486	68.74	0.81
41	L	22795	23501	707	487	68.88	0.8
42	R	23719	23918	200	138	69	0.82
43	R	24311	24788	478	262	54.81	1.06
44	L	24320	24797	478	264	55.23	1.07
45	R	25162	25488	327	177	54.13	0.96
46	L	25171	25497	327	180	55.05	0.97
47	R	26746	27085	340	175	51.47	0.8
48	L	26756	27094	339	174	51.33	0.81
49	R	27435	27714	280	149	53.21	1.01
50	L	27444	27725	282	151	53.55	0.95
51	R	27975	28356	382	213	55.76	0.95
52	L	27984	28366	383	216	56.4	0.92
53	R	28687	28933	247	131	53.04	0.88
54	L	28697	28942	246	133	54.07	0.86
55	R	29016	29383	368	198	53.8	1.05
56	L	29025	29392	368	196	53.26	1.07
57	R	29580	30074	495	266	53.74	0.87
58	L	29590	30083	494	265	53.64	0.87
59	R	30722	30922	201	99	49.25	0.93
60	L	30732	30931	200	97	48.5	0.87
61	R	30952	31390	439	251	57.18	0.92
62	L	30961	31400	440	253	57.5	0.91
63	R	32307	32586	280	157	56.07	0.98
64	L	32316	32597	282	155	54.96	0.97
65	R	32993	33226	234	129	55.13	0.84
66	L	33005	33236	232	124	53.45	0.79
67	R	34222	34747	526	299	56.84	1.04
68	L	34231	34757	527	300	56.93	1.03
69	R	35031	35952	922	550	59.65	0.96
70	L	35040	35961	922	552	59.87	0.96
71	R	35976	36314	339	199	58.7	1.08
72	L	35985	36324	340	201	59.12	1.07
73	R	36533	37152	620	374	60.32	1.01
74	L	36544	37161	618	374	60.52	0.99
75	R	37178	37451	274	159	58.03	0.88
76	L	37187	37462	276	155	56.16	0.88
77	R	37473	37702	230	129	56.09	1.2
78	L	37483	37711	229	129	56.33	1.24
79	R	38124	38787	664	356	53.61	1.1
80	L	38133	38797	665	357	53.68	1.1
81	R	38803	39252	450	250	55.56	1.1
82	L	38813	39263	451	254	56.32	1.07
83	R	40279	40787	509	279	54.81	0.97
84	L	40288	40796	509	281	55.21	0.98
85	R	40791	41004	214	113	52.8	0.94
86	L	40800	41014	215	114	53.02	0.86
87	R	41083	41586	504	277	54.96	1.13
88	L	41093	41595	503	273	54.27	1.14
89	R	41881	42080	200	113	56.5	1.04
90	R	42461	43244	784	435	55.48	1.11
91	L	42471	43253	783	438	55.94	1.09
92	R	43258	43473	216	110	50.93	1.14
93	L	43267	43483	217	110	50.69	1.08
94	R	44547	44884	338	178	52.66	0.98
95	L	44557	44895	339	178	52.51	0.99
96	R	45333	46366	1034	559	54.06	0.97
97	L	45342	46375	1034	564	54.55	0.96
98	R	46393	47420	1028	623	60.6	0.95
99	L	46402	47430	1029	627	60.93	0.95
100	R	49127	49404	278	159	57.19	1.1
101	L	49137	49415	279	157	56.27	1.13
102	R	49711	49943	233	131	56.22	0.94
103	L	49720	49952	233	134	57.51	0.89
104	R	50081	50352	272	159	58.46	0.95
105	L	50090	50362	273	159	58.24	0.91
106	R	51180	51591	412	226	54.85	1.02
107	L	51190	51601	412	228	55.34	1
108	R	51781	52201	421	236	56.06	0.97
109	L	51792	52211	420	234	55.71	0.95
110	R	52619	52843	225	130	57.78	0.85
111	L	52629	52852	224	131	58.48	0.89
112	R	53235	53443	209	122	58.37	0.95
113	L	53245	53452	208	119	57.21	0.94
114	R	53901	54171	271	180	66.42	0.71
115	L	53911	54181	271	181	66.79	0.74
116	R	54459	54749	291	195	67.01	0.94
117	L	54468	54759	292	196	67.12	0.93
118	R	54867	55135	269	186	69.14	0.75
119	L	54877	55146	270	185	68.52	0.71
120	R	55890	56134	245	124	50.61	0.76
121	L	55899	56144	246	126	51.22	0.68
122	R	57128	57390	263	142	53.99	1.17
123	L	57137	57399	263	143	54.37	1.14
124	R	57833	58225	393	229	58.27	0.96
125	L	57844	58234	391	226	57.8	0.95
126	R	58564	58824	261	134	51.34	0.88
127	L	58574	58833	260	135	51.92	0.93
128	R	59436	59895	460	264	57.39	1.11
129	L	59447	59904	458	264	57.64	1.11
130	R	60200	60826	627	367	58.53	1.03
131	L	60211	60835	625	365	58.4	1.03
132	R	60869	61348	480	287	59.79	0.85
133	L	60880	61358	479	289	60.33	0.89
134	R	61439	61835	397	231	58.19	1.04
135	L	61450	61845	396	231	58.33	1.01
136	R	61901	62148	248	139	56.05	0.98
137	L	61911	62157	247	135	54.66	1.04
138	R	62456	62803	348	185	53.16	1.1
139	L	62465	62813	349	186	53.3	1.09
140	R	63375	63718	344	188	54.65	0.99
141	L	63384	63727	344	187	54.36	1
142	R	63902	64113	212	115	54.25	1.16
143	L	63911	64122	212	114	53.77	1.18
144	R	65773	66075	303	159	52.48	0.82
145	L	65782	66086	305	159	52.13	0.82
146	R	67737	68201	465	288	61.94	1.02
147	L	67748	68210	463	287	61.99	0.99
148	R	68982	69233	252	127	50.4	1.08
149	L	68991	69243	253	127	50.2	1.14
150	R	69755	70160	406	213	52.46	1.01
151	L	69765	70169	405	209	51.6	1.01
152	R	70687	70931	245	139	56.73	0.91
153	L	70696	70941	246	140	56.91	0.9
154	R	71184	71494	311	173	55.63	0.91
155	L	71193	71503	311	171	54.98	0.94
156	R	71914	72226	313	172	54.95	0.89
157	L	71923	72235	313	172	54.95	0.93
158	R	72457	73549	1093	632	57.82	0.98
159	L	72467	73558	1092	632	57.88	0.99
160	R	73856	74279	424	229	54.01	1
161	L	73865	74290	426	232	54.46	0.98
162	R	74367	74799	433	241	55.66	0.87
163	L	74377	74809	433	245	56.58	0.84
164	R	74828	75033	206	109	52.91	0.85
165	L	74838	75043	206	106	51.46	0.82
166	R	75784	76252	469	269	57.36	1.03
167	L	75795	76261	467	271	58.03	1.01
168	L	76541	76783	243	128	52.67	1.01
169	R	76836	77115	280	140	50	0.93
170	L	76845	77125	281	142	50.53	0.9
171	R	77451	77677	227	116	51.1	1.1
172	L	77460	77688	229	118	51.53	1.05
173	R	77880	78173	294	166	56.46	1.11
174	L	77889	78182	294	169	57.48	1.11
175	R	78323	79325	1003	558	55.63	1.07
176	L	78332	79335	1004	557	55.48	1.07
177	R	79357	79752	396	227	57.32	0.92
178	L	79366	79761	396	227	57.32	0.92
179	R	79988	81191	1204	675	56.06	0.99
180	L	79998	81200	1203	672	55.86	1
181	R	81415	81649	235	128	54.47	1.56
182	L	81424	81658	235	131	55.74	1.54
183	R	82518	82825	308	180	58.44	0.88
184	L	82528	82835	308	181	58.77	0.9
185	R	83142	83502	361	205	56.79	0.93
186	L	83152	83512	361	207	57.34	0.95
187	R	84433	84722	290	151	52.07	0.94
188	L	84443	84731	289	150	51.9	0.89
189	R	85067	85497	431	228	52.9	0.96
190	L	85076	85507	432	231	53.47	0.96
191	R	85636	86003	368	221	60.05	1.13
192	L	85646	86012	367	221	60.22	1.1
193	R	86075	87158	1084	626	57.75	1.01
194	L	86084	87167	1084	626	57.75	1.01
195	R	87389	87659	271	159	58.67	0.9
196	L	87399	87668	270	159	58.89	0.94
197	R	88330	88555	226	121	53.54	0.93
198	L	88341	88566	226	119	52.65	0.96
199	R	89656	89878	223	126	56.5	0.79
200	L	89665	89887	223	128	57.4	0.82
201	R	90028	90483	456	261	57.24	0.95
202	L	90038	90492	455	257	56.48	0.92
203	R	90812	91390	579	326	56.3	1.03
204	L	90821	91399	579	323	55.79	1
205	R	93379	93622	244	136	55.74	0.93
206	L	93389	93633	245	137	55.92	0.87
207	R	93925	94180	256	144	56.25	0.96
208	L	93935	94190	256	143	55.86	0.92
209	R	94856	95088	233	120	51.5	0.91
210	L	94866	95098	233	122	52.36	0.88
211	R	95217	95498	282	152	53.9	0.78
212	L	95228	95507	280	151	53.93	0.79
213	R	96195	96417	223	125	56.05	0.86
214	L	96204	96427	224	124	55.36	0.88
215	R	96429	96745	317	173	54.57	0.98
216	L	96439	96755	317	173	54.57	0.98
217	R	96767	97258	492	262	53.25	0.98
218	L	96777	97268	492	264	53.66	0.96
219	R	97284	97487	204	103	50.49	0.93
220	L	97296	97498	203	103	50.74	0.92
221	R	97532	97737	206	113	54.85	1.04
222	L	97542	97746	205	110	53.66	1.03
223	R	97894	98415	522	294	56.32	0.96
224	L	97904	98425	522	292	55.94	0.97
225	R	98652	98891	240	116	48.33	0.95
226	L	98661	98901	241	117	48.55	0.95
