# Supplementary material for: Viral genomic methylation and the interspecies evolutionary relationships of ranavirus
Source: PLoS Pathog. 2024 Nov 25;20(11):e1012736. doi: 10.1371/journal.ppat.1012736 (PMC11627377; doi:10.1371/journal.ppat.1012736)
Supplement: S3 Data — (XLSX) [file ppat.1012736.s005.xlsx]

## Sheet: Sheet1
GenBank	Name	Genera	Species	Genotype
MF187209.1	Rana catesbeiana virus 2 isolate RCV-Z2	Ranavirus	Frog virus 3 (FV3)	Frog virus 3 (FV3)
KX397570.1	Frog virus 3 isolate RC15021	Ranavirus	Frog virus 3 (FV3)	Frog virus 3 (FV3)
MK959606.1	Frog virus 3 strain KTC3	Ranavirus	Frog virus 3 (FV3)	Frog virus 3 (FV3)
MK959610.1	Frog virus 3 strain Z595	Ranavirus	Frog virus 3 (FV3)	Frog virus 3 (FV3)
KP266743.1	Tortoise ranavirus 1 isolate 1 (882/96)	Ranavirus	Frog virus 3 (FV3)	Frog virus 3 (FV3)
MK959617.1	Frog virus 3 strain Z936	Ranavirus	Frog virus 3 (FV3)	Frog virus 3 (FV3)
MK959612.1	Frog virus 3 strain Z916	Ranavirus	Frog virus 3 (FV3)	Frog virus 3 (FV3)
AY548484.1	Frog virus 3	Ranavirus	Frog virus 3 (FV3)	Frog virus 3 (FV3)
OM963013.1	Terrapene mexicana triunguis ranavirus 1 isolate TMTRV1	Ranavirus	Frog virus 3 (FV3)	Frog virus 3 (FV3)
MK959621.1	Frog virus 3 strain Z994	Ranavirus	Frog virus 3 (FV3)	Frog virus 3 (FV3)
KJ175144.1	Frog virus 3 isolate SSME	Ranavirus	Frog virus 3 (FV3)	Frog virus 3 (FV3)
MH351268.1	Frog virus 3 strain Rana-Bra-01	Ranavirus	Frog virus 3 (FV3)	Frog virus 3 (FV3)
OP852645.1	Terrapene mexicana triunguis ranavirus 2 isolate 21126-3	Ranavirus	Frog virus 3 (FV3)	Frog virus 3 (FV3)
MK959616.1	Frog virus 3 strain Z933	Ranavirus	Frog virus 3 (FV3)	Frog virus 3 (FV3)
MK959608.1	Frog virus 3 strain Z377	Ranavirus	Frog virus 3 (FV3)	Frog virus 3 (FV3)
MK959611.1	Frog virus 3 strain Z897	Ranavirus	Frog virus 3 (FV3)	Frog virus 3 (FV3)
MK959613.1	Frog virus 3 strain Z920	Ranavirus	Frog virus 3 (FV3)	Frog virus 3 (FV3)
MK959618.1	Frog virus 3 strain Z938	Ranavirus	Frog virus 3 (FV3)	Frog virus 3 (FV3)
MK959614.1	Frog virus 3 strain Z929	Ranavirus	Frog virus 3 (FV3)	Frog virus 3 (FV3)
MK959619.1	Frog virus 3 strain Z939	Ranavirus	Frog virus 3 (FV3)	Frog virus 3 (FV3)
MK959615.1	Frog virus 3 strain Z930	Ranavirus	Frog virus 3 (FV3)	Frog virus 3 (FV3)
MK959620.1	Frog virus 3 strain Z942	Ranavirus	Frog virus 3 (FV3)	Frog virus 3 (FV3)
MZ514904.1	Tadpole virus 2 isolate WVL21036	Ranavirus	Frog virus 3 (FV3)	Frog virus 3 (FV3)
MZ514903.1	Stickleback virus isolate WVL21035	Ranavirus	Frog virus 3 (FV3)	Frog virus 3 (FV3)
OM927979.1	Frog virus 3 isolate WVL20057-5	Ranavirus	Frog virus 3 (FV3)	Frog virus 3 (FV3)
OM927978.1	Frog virus 3 isolate WVL20057-3	Ranavirus	Frog virus 3 (FV3)	Frog virus 3 (FV3)
MG953519.1	Trioceros melleri ranavirus isolate C16001	Ranavirus	Frog virus 3 (FV3)	Frog virus 3 (FV3)
MG953518.1	Terrapene carolina carolina ranavirus isolate TCA16001	Ranavirus	Frog virus 3 (FV3)	Frog virus 3 (FV3)
MG953520.1	Trioceros melleri ranavirus isolate C16002	Ranavirus	Frog virus 3 (FV3)	Frog virus 3 (FV3)
MT578298.1	Frog virus 3 strain Rana-Bra-17	Ranavirus	Frog virus 3 (FV3)	Frog virus 3 (FV3)
PP518040.1	Onychodactylus koreanus ranavirus isolate OKRV1	Ranavirus	Frog virus 3 (FV3)	Frog virus 3 (FV3)
PP518041.1	Onychodactylus koreanus ranavirus isolate OKRV2	Ranavirus	Frog virus 3 (FV3)	Frog virus 3 (FV3)
MG791866.1	Rana nigromaculata ranavirus strain MWH421017	Ranavirus	Frog virus 3 (FV3)	Frog virus 3 (FV3)
PP357265.1	Frog virus 3 isolate Hunan/CHN/2022	Ranavirus	Frog virus 3 (FV3)	Frog virus 3 (FV3)
JQ654586.1	Rana grylio iridovirus	Ranavirus	Frog virus 3 (FV3)	Frog virus 3 (FV3)
EU627010.1	Soft-shelled turtle iridovirus	Ranavirus	Frog virus 3 (FV3)	Frog virus 3 (FV3)
MK959609.1	Frog virus 3 strain Z582	Ranavirus	Frog virus 3 (FV3)	Frog virus 3 (FV3)
MK959607.1	Frog virus 3 strain KTW1	Ranavirus	Frog virus 3 (FV3)	Frog virus 3 (FV3)
PP179901.1	Frog virus 3 isolate LC3C	Ranavirus	Frog virus 3 (FV3)	Frog virus 3 (FV3)
PP179900.1	Frog virus 3 isolate NP2C	Ranavirus	Frog virus 3 (FV3)	Frog virus 3 (FV3)
KJ538546.1	Frog virus 3 isolate RUK13	Ranavirus	Frog virus 3 (FV3)	Frog virus 3 (FV3)
MF360246.1	Frog virus 3 isolate Op/2015/Netherlands/UU3150324001	Ranavirus	Frog virus 3 (FV3)	Frog virus 3 (FV3)
MK959604.1	Frog virus 3 strain KEN1	Ranavirus	Frog virus 3 (FV3)	Frog virus 3 (FV3)
MK959605.1	Frog virus 3 strain KEN5	Ranavirus	Frog virus 3 (FV3)	Frog virus 3 (FV3)
KX185156.1	Bohle iridovirus isolate BIV-ME 93/35	Ranavirus	Frog virus 3 (FV3)	Bohle iridovirus (BIV)
KP266742.1	German gecko ranavirus isolate 2000/99	Ranavirus	Frog virus 3 (FV3)	Bohle iridovirus (BIV)
MK227779.1	Zoo ranavirus isolate ZRV040414	Ranavirus	Frog virus 3 (FV3)	Bohle iridovirus (BIV)
AF389451.1	Tiger frog virus	Ranavirus	Frog virus 3 (FV3)	Tiger frog virus (TFV)
MT512504.1	Tiger frog virus isolate AV9803	Ranavirus	Frog virus 3 (FV3)	Tiger frog virus (TFV)
MT512500.1	Tiger frog virus isolate VD-17-007	Ranavirus	Frog virus 3 (FV3)	Tiger frog virus (TFV)
MT512499.1	Tiger frog virus isolate VD-16-006	Ranavirus	Frog virus 3 (FV3)	Tiger frog virus (TFV)
MT512503.1	Tiger frog virus isolate F2112	Ranavirus	Frog virus 3 (FV3)	Tiger frog virus (TFV)
MT512502.1	Tiger frog virus isolate D2008	Ranavirus	Frog virus 3 (FV3)	Tiger frog virus (TFV)
MT512497.1	Tiger frog virus isolate D03-034	Ranavirus	Frog virus 3 (FV3)	Tiger frog virus (TFV)
MT512498.1	Tiger frog virus isolate D11-067	Ranavirus	Frog virus 3 (FV3)	Tiger frog virus (TFV)
MT512501.1	Tiger frog virus isolate F0207	Ranavirus	Frog virus 3 (FV3)	Tiger frog virus (TFV)
MW727505.1	Tiger frog virus isolate A-21	Ranavirus	Frog virus 3 (FV3)	Tiger frog virus (TFV)
OM287133.1	Ranavirus sp. isolate CVASU FV3-like	Ranavirus	Frog virus 3 (FV3)	Tiger frog virus (TFV)
MF102030.1	Common midwife toad virus isolate Pe/2015/Netherlands/UU3150902003	Ranavirus	Common midwife toad virus (CMTV)	Common midwife toad virus-NL (CMTV-NL)
KP056312.1	Common midwife toad virus-NL isolate Pelophylax kl. esculentus/2013/NL	Ranavirus	Common midwife toad virus (CMTV)	Common midwife toad virus-NL (CMTV-NL)
MF062694.1	Common midwife toad virus isolate Lv/2013/Netherlands/UU3130829033	Ranavirus	Common midwife toad virus (CMTV)	Common midwife toad virus-NL (CMTV-NL)
MF102029.1	Common midwife toad virus isolate Lv/2015/Netherlands/UU315625026	Ranavirus	Common midwife toad virus (CMTV)	Common midwife toad virus-NL (CMTV-NL)
MF004271.1	Common midwife toad virus isolate Pr/2011/Netherlands/UU3110504006	Ranavirus	Common midwife toad virus (CMTV)	Common midwife toad virus-NL (CMTV-NL)
MF038789.1	Common midwife toad virus isolate Pe/2011/Netherlands/UU3110920007	Ranavirus	Common midwife toad virus (CMTV)	Common midwife toad virus-NL (CMTV-NL)
MF033604.1	Common midwife toad virus isolate Pe/2011/Netherlands/UU3110810001	Ranavirus	Common midwife toad virus (CMTV)	Common midwife toad virus-NL (CMTV-NL)
MF062695.1	Common midwife toad virus isolate Pe/2014/Netherlands/UU3140624035	Ranavirus	Common midwife toad virus (CMTV)	Common midwife toad virus-NL (CMTV-NL)
MF062693.1	Common midwife toad virus isolate Pf/2011/Netherlands/UU3120627007	Ranavirus	Common midwife toad virus (CMTV)	Common midwife toad virus-NL (CMTV-NL)
MF093732.1	Common midwife toad virus isolate Pe/2014/Netherlands/UU3140708060	Ranavirus	Common midwife toad virus (CMTV)	Common midwife toad virus-NL (CMTV-NL)
MF004272.1	Common midwife toad virus isolate Lv/2015/Netherlands/UU315092051	Ranavirus	Common midwife toad virus (CMTV)	Common midwife toad virus-NL (CMTV-NL)
MF102028.1	Common midwife toad virus isolate Pe/2014/Netherlands/UU3140911031	Ranavirus	Common midwife toad virus (CMTV)	Common midwife toad virus-NL (CMTV-NL)
MT452035.1	Red-eared slider ranavirus isolate WVL17367-02A	Ranavirus	Common midwife toad virus (CMTV)	Common midwife toad virus-NL (CMTV-NL)
MF538627.1	Pelophylax esculentus virus isolate PEV_DK1	Ranavirus	Common midwife toad virus (CMTV)	Common midwife toad virus-E (CMTV-E)
JQ231222.1	Common midwife toad virus -E isolate Mesotriton alpestris/2008/E	Ranavirus	Common midwife toad virus (CMTV)	Common midwife toad virus-E (CMTV-E)
MF125269.1	Common midwife toad virus isolate Pe/2015/Netherlands/UU3151009019	Ranavirus	Common midwife toad virus (CMTV)	Common midwife toad virus-E (CMTV-E)
MF125270.1	Common midwife toad virus isolate Pe/2016/Netherlands/UU3160714042	Ranavirus	Common midwife toad virus (CMTV)	Common midwife toad virus-E (CMTV-E)
MF538628.1	Rana esculenta virus isolate REV 282/I02	Ranavirus	Common midwife toad virus (CMTV)	Common midwife toad virus-E (CMTV-E)
KX574341.1	Pike-perch iridovirus isolate SLU14001	Ranavirus	Common midwife toad virus (CMTV)	Common midwife toad virus-E (CMTV-E)
KX397571.1	Rana catesbeiana virus isolate RC15027	Ranavirus	Common midwife toad virus (CMTV)	Common midwife toad virus-E (CMTV-E)
MF187210.1	Rana catesbeiana virus isolate RCV-Z	Ranavirus	Common midwife toad virus (CMTV)	Common midwife toad virus-E (CMTV-E)
KF033124.1	Andrias davidianus ranavirus isolate 2010SX	Ranavirus	Common midwife toad virus (CMTV)	Common midwife toad virus-E (CMTV-E)
ON080858.1	Percocypris pingi ranavirus isolate 2021GY	Ranavirus	Common midwife toad virus (CMTV)	Common midwife toad virus-E (CMTV-E)
KC865735.1	Andrias davidianus ranavirus isolate 1201	Ranavirus	Common midwife toad virus (CMTV)	Common midwife toad virus-E (CMTV-E)
PP491958.1	Ranavirus sp. isolate TSL210813	Ranavirus	Common midwife toad virus (CMTV)	Common midwife toad virus-E (CMTV-E)
KP266741.1	Testudo hermanni ranavirus isolate CH8/96	Ranavirus	Common midwife toad virus (CMTV)	Common midwife toad virus-E (CMTV-E)
KC243313.1	Chinese giant salamander iridovirus	Ranavirus	Common midwife toad virus (CMTV)	Common midwife toad virus-E (CMTV-E)
KF512820.1	Chinese giant salamander iridovirus isolate CGSIV-HN1104	Ranavirus	Common midwife toad virus (CMTV)	Common midwife toad virus-E (CMTV-E)
AY150217.1	Ambystoma tigrinum stebbensi virus	Ranavirus	Ambystoma tigrinum virus (ATV)
KR075873.1	Ambystoma tigrinum virus isolate HEIDI	Ranavirus	Ambystoma tigrinum virus (ATV)
KR075877.1	Ambystoma tigrinum virus isolate UTAH	Ranavirus	Ambystoma tigrinum virus (ATV)
KR075876.1	Ambystoma tigrinum virus isolate YEL	Ranavirus	Ambystoma tigrinum virus (ATV)
KR075881.1	Ambystoma tigrinum virus isolate JMH	Ranavirus	Ambystoma tigrinum virus (ATV)
KR075882.1	Ambystoma tigrinum virus isolate GUFFY	Ranavirus	Ambystoma tigrinum virus (ATV)
KR075874.1	Ambystoma tigrinum virus isolate ORV	Ranavirus	Ambystoma tigrinum virus (ATV)
KR075886.1	Ambystoma tigrinum virus isolate CAP	Ranavirus	Ambystoma tigrinum virus (ATV)
KR075878.1	Ambystoma tigrinum virus isolate SLV	Ranavirus	Ambystoma tigrinum virus (ATV)
KR075885.1	Ambystoma tigrinum virus isolate DO-ATV	Ranavirus	Ambystoma tigrinum virus (ATV)
KR075872.1	Ambystoma tigrinum virus isolate AXO	Ranavirus	Ambystoma tigrinum virus (ATV)
MK580531.2	Ambystoma tigrinum virus isolate 2013-ATV-04	Ranavirus	Ambystoma tigrinum virus (ATV)
MK580534.1	Ambystoma tigrinum virus isolate 2013-LL2	Ranavirus	Ambystoma tigrinum virus (ATV)
MK580532.2	Ambystoma tigrinum virus isolate 2013-ATV-12	Ranavirus	Ambystoma tigrinum virus (ATV)
MK580533.2	Ambystoma tigrinum virus isolate 2013-LL1	Ranavirus	Ambystoma tigrinum virus (ATV)
MK580535.2	Ambystoma tigrinum virus isolate 2013-LL3	Ranavirus	Ambystoma tigrinum virus (ATV)
MK580536.1	Ambystoma tigrinum virus isolate 2014-ATV-322	Ranavirus	Ambystoma tigrinum virus (ATV)
KR075879.1	Ambystoma tigrinum virus isolate RRV	Ranavirus	Ambystoma tigrinum virus (ATV)
KR075875.1	Ambystoma tigrinum virus isolate TSMB	Ranavirus	Ambystoma tigrinum virus (ATV)
KR075884.1	Ambystoma tigrinum virus isolate DAL1	Ranavirus	Ambystoma tigrinum virus (ATV)
KR075883.1	Ambystoma tigrinum virus isolate DOT312	Ranavirus	Ambystoma tigrinum virus (ATV)
KR075880.1	Ambystoma tigrinum virus isolate NM	Ranavirus	Ambystoma tigrinum virus (ATV)
MT510734.1	Epizootic haematopoietic necrosis virus isolate V080	Ranavirus	Epizootic haematopoietic necrosis virus (EHNV)	Epizootic haematopoietic necrosis virus (EHNV)
MT510735.1	Epizootic haematopoietic necrosis virus isolate V070	Ranavirus	Epizootic haematopoietic necrosis virus (EHNV)	Epizootic haematopoietic necrosis virus (EHNV)
MT510732.1	Epizootic haematopoietic necrosis virus isolate V017	Ranavirus	Epizootic haematopoietic necrosis virus (EHNV)	Epizootic haematopoietic necrosis virus (EHNV)
MT510733.1	Epizootic haematopoietic necrosis virus isolate V083	Ranavirus	Epizootic haematopoietic necrosis virus (EHNV)	Epizootic haematopoietic necrosis virus (EHNV)
MT510740.1	Epizootic haematopoietic necrosis virus isolate V109	Ranavirus	Epizootic haematopoietic necrosis virus (EHNV)	Epizootic haematopoietic necrosis virus (EHNV)
MT510737.1	Epizootic haematopoietic necrosis virus isolate V079	Ranavirus	Epizootic haematopoietic necrosis virus (EHNV)	Epizootic haematopoietic necrosis virus (EHNV)
MT510736.1	Epizootic haematopoietic necrosis virus isolate V069	Ranavirus	Epizootic haematopoietic necrosis virus (EHNV)	Epizootic haematopoietic necrosis virus (EHNV)
MT510731.1	Epizootic haematopoietic necrosis virus isolate V111	Ranavirus	Epizootic haematopoietic necrosis virus (EHNV)	Epizootic haematopoietic necrosis virus (EHNV)
MT510729.1	Epizootic haematopoietic necrosis virus isolate V121	Ranavirus	Epizootic haematopoietic necrosis virus (EHNV)	Epizootic haematopoietic necrosis virus (EHNV)
MT510738.1	Epizootic haematopoietic necrosis virus isolate V071	Ranavirus	Epizootic haematopoietic necrosis virus (EHNV)	Epizootic haematopoietic necrosis virus (EHNV)
MT510739.1	Epizootic haematopoietic necrosis virus isolate V108	Ranavirus	Epizootic haematopoietic necrosis virus (EHNV)	Epizootic haematopoietic necrosis virus (EHNV)
MT510743.1	Epizootic haematopoietic necrosis virus isolate V018	Ranavirus	Epizootic haematopoietic necrosis virus (EHNV)	Epizootic haematopoietic necrosis virus (EHNV)
MT510742.1	Epizootic haematopoietic necrosis virus isolate V130	Ranavirus	Epizootic haematopoietic necrosis virus (EHNV)	Epizootic haematopoietic necrosis virus (EHNV)
MT510741.1	Epizootic haematopoietic necrosis virus isolate V118	Ranavirus	Epizootic haematopoietic necrosis virus (EHNV)	Epizootic haematopoietic necrosis virus (EHNV)
FJ433873.1	Epizootic haematopoietic necrosis virus	Ranavirus	Epizootic haematopoietic necrosis virus (EHNV)	Epizootic haematopoietic necrosis virus (EHNV)
MT510730.1	Epizootic haematopoietic necrosis virus isolate V084	Ranavirus	Epizootic haematopoietic necrosis virus (EHNV)	Epizootic haematopoietic necrosis virus (EHNV)
KT989885.1	European catfish virus strain 14612/2012	Ranavirus	Epizootic haematopoietic necrosis virus (EHNV)	European sheatfish virus (ESV)
JQ724856.1	European sheatfish virus	Ranavirus	Epizootic haematopoietic necrosis virus (EHNV)	European sheatfish virus (ESV)
KT989884.1	European catfish virus strain 13051/2012	Ranavirus	Epizootic haematopoietic necrosis virus (EHNV)	European sheatfish virus (ESV)
KX353311.2	Short-finned eel virus isolate ANGA14001	Ranavirus	European North Atlantic ranavirus (ENARV)
MH665358.1	Lumpfish ranavirus isolate F24/15	Ranavirus	European North Atlantic ranavirus (ENARV)
MH665360.1	Lumpfish ranavirus isolate V4955	Ranavirus	European North Atlantic ranavirus (ENARV)
MH665359.1	Lumpfish ranavirus isolate F140-16	Ranavirus	European North Atlantic ranavirus (ENARV)
KX574343.1	Ranavirus maximus isolate SMA15001	Ranavirus	European North Atlantic ranavirus (ENARV)
KX574342.1	Cod iridovirus isolate GAM14001	Ranavirus	European North Atlantic ranavirus (ENARV)
OQ267588.1	Siniperca chuatsi ranavirus isolate 2207	Ranavirus	Santee-Cooper ranavirus (SCRAV)
MW630113.1	Largemouth bass virus strain GDOU	Ranavirus	Santee-Cooper ranavirus (SCRAV)
OQ267587.1	Micropterus salmoides ranavirus isolate M2106	Ranavirus	Santee-Cooper ranavirus (SCRAV)
MG941005.3	Mandarin fish ranavirus strain NH-1609	Ranavirus	Santee-Cooper ranavirus (SCRAV)
ON936874.1	Largemouth bass virus isolate LMBV-FS001	Ranavirus	Santee-Cooper ranavirus (SCRAV)
MK681856.1	Largemouth bass virus strain Pine 14-204	Ranavirus	Santee-Cooper ranavirus (SCRAV)
PP526145.1	Largemouth bass virus isolate WVL21117	Ranavirus	Santee-Cooper ranavirus (SCRAV)
MK681855.1	Largemouth bass virus strain Alleghany 12-343	Ranavirus	Santee-Cooper ranavirus (SCRAV)
AY521625.1	Singapore grouper iridovirus	Ranavirus	Singapore grouper iridovirus (SGIV)
OM793601.1	Singapore grouper iridovirus	Ranavirus	Singapore grouper iridovirus (SGIV)
PP085414.1	Singapore grouper iridovirus isolate GIV-RP	Ranavirus	Singapore grouper iridovirus (SGIV)
AY666015.1	Grouper iridovirus	Ranavirus	Singapore grouper iridovirus (SGIV)
MW883603.1	Infectious spleen and kidney necrosis virus isolate HGIV-2015	Megalocytivirus	Infectious spleen and kidney necrosis virus (ISKNV)	Infectious spleen and kidney necrosis virus (ISKNV)
MK689685.1	Angelfish iridovirus AFIV-16	Megalocytivirus	Infectious spleen and kidney necrosis virus (ISKNV)	Infectious spleen and kidney necrosis virus (ISKNV)
MW883604.1	Infectious spleen and kidney necrosis virus isolate DGIV_2010	Megalocytivirus	Infectious spleen and kidney necrosis virus (ISKNV)	Infectious spleen and kidney necrosis virus (ISKNV)
MW883605.1	Infectious spleen and kidney necrosis virus isolate OGIV-YK-2018	Megalocytivirus	Infectious spleen and kidney necrosis virus (ISKNV)	Infectious spleen and kidney necrosis virus (ISKNV)
MW883596.1	Infectious spleen and kidney necrosis virus isolate HGIV-Cantik1-2014	Megalocytivirus	Infectious spleen and kidney necrosis virus (ISKNV)	Infectious spleen and kidney necrosis virus (ISKNV)
MW883597.1	Infectious spleen and kidney necrosis virus isolate HGIV-Cantik2-2014	Megalocytivirus	Infectious spleen and kidney necrosis virus (ISKNV)	Infectious spleen and kidney necrosis virus (ISKNV)
MW883601.1	Infectious spleen and kidney necrosis virus isolate TLIV-2015	Megalocytivirus	Infectious spleen and kidney necrosis virus (ISKNV)	Infectious spleen and kidney necrosis virus (ISKNV)
MW464172.1	Infectious spleen and kidney necrosis virus isolate Bali/Hybrid-grouper/2016/SVC-18-009	Megalocytivirus	Infectious spleen and kidney necrosis virus (ISKNV)	Infectious spleen and kidney necrosis virus (ISKNV)
MW557381.1	Infectious spleen and kidney necrosis virus isolate Bali/ Hybrid-grouper/2016/SVC-18-072	Megalocytivirus	Infectious spleen and kidney necrosis virus (ISKNV)	Infectious spleen and kidney necrosis virus (ISKNV)
MW883602.1	Infectious spleen and kidney necrosis virus isolate XMIV-2015	Megalocytivirus	Infectious spleen and kidney necrosis virus (ISKNV)	Infectious spleen and kidney necrosis virus (ISKNV)
MW883600.1	Infectious spleen and kidney necrosis virus isolate XHIV-2015	Megalocytivirus	Infectious spleen and kidney necrosis virus (ISKNV)	Infectious spleen and kidney necrosis virus (ISKNV)
MW273353.1	Infectious spleen and kidney necrosis virus isolate EFIV-2018	Megalocytivirus	Infectious spleen and kidney necrosis virus (ISKNV)	Infectious spleen and kidney necrosis virus (ISKNV)
MW273354.1	Infectious spleen and kidney necrosis virus isolate EFIV-2019	Megalocytivirus	Infectious spleen and kidney necrosis virus (ISKNV)	Infectious spleen and kidney necrosis virus (ISKNV)
OR356116.1	Infectious spleen and kidney necrosis virus isolate NH-2021	Megalocytivirus	Infectious spleen and kidney necrosis virus (ISKNV)	Infectious spleen and kidney necrosis virus (ISKNV)
OP896201.1	Infectious spleen and kidney necrosis virus isolate NH-2005	Megalocytivirus	Infectious spleen and kidney necrosis virus (ISKNV)	Infectious spleen and kidney necrosis virus (ISKNV)
MW883593.1	Infectious spleen and kidney necrosis virus isolate TLIV-2011	Megalocytivirus	Infectious spleen and kidney necrosis virus (ISKNV)	Infectious spleen and kidney necrosis virus (ISKNV)
AF371960.1	Infectious spleen and kidney necrosis virus	Megalocytivirus	Infectious spleen and kidney necrosis virus (ISKNV)	Infectious spleen and kidney necrosis virus (ISKNV)
MW883599.1	Infectious spleen and kidney necrosis virus isolate TTIV-2015	Megalocytivirus	Infectious spleen and kidney necrosis virus (ISKNV)	Infectious spleen and kidney necrosis virus (ISKNV)
OQ513807.1	Infectious spleen and kidney necrosis virus strain LakeVolta_BF-2	Megalocytivirus	Infectious spleen and kidney necrosis virus (ISKNV)	Infectious spleen and kidney necrosis virus (ISKNV)
MW883606.1	Infectious spleen and kidney necrosis virus isolate OGIV-PW-2018	Megalocytivirus	Infectious spleen and kidney necrosis virus (ISKNV)	Infectious spleen and kidney necrosis virus (ISKNV)
MT128666.1	Infectious spleen and kidney necrosis virus isolate KU1	Megalocytivirus	Infectious spleen and kidney necrosis virus (ISKNV)	Infectious spleen and kidney necrosis virus (ISKNV)
MT128667.1	Infectious spleen and kidney necrosis virus isolate KU2	Megalocytivirus	Infectious spleen and kidney necrosis virus (ISKNV)	Infectious spleen and kidney necrosis virus (ISKNV)
ON212400.1	Infectious spleen and kidney necrosis virus strain TIV-2020	Megalocytivirus	Infectious spleen and kidney necrosis virus (ISKNV)	Infectious spleen and kidney necrosis virus (ISKNV)
MT926123.1	Banggai cardinalfish iridovirus isolate BCIV/2017	Megalocytivirus	Infectious spleen and kidney necrosis virus (ISKNV)	Infectious spleen and kidney necrosis virus (ISKNV)
OR670976.1	Infectious spleen and kidney necrosis virus isolate ISKNV_Ghana_TIV_2019	Megalocytivirus	Infectious spleen and kidney necrosis virus (ISKNV)	Infectious spleen and kidney necrosis virus (ISKNV)
KT781098.1	Infectious spleen and kidney necrosis virus strain RSIV-Ku	Megalocytivirus	Infectious spleen and kidney necrosis virus (ISKNV)	Infectious spleen and kidney necrosis virus (ISKNV)
MW883594.1	Infectious spleen and kidney necrosis virus isolate TTIV-2011	Megalocytivirus	Infectious spleen and kidney necrosis virus (ISKNV)	Infectious spleen and kidney necrosis virus (ISKNV)
OR536350.1	Infectious spleen and kidney necrosis virus strain AK-ISKNV	Megalocytivirus	Infectious spleen and kidney necrosis virus (ISKNV)	Infectious spleen and kidney necrosis virus (ISKNV)
PP151097.1	Infectious spleen and kidney necrosis virus isolate ISKNV-ASB-23	Megalocytivirus	Infectious spleen and kidney necrosis virus (ISKNV)	Infectious spleen and kidney necrosis virus (ISKNV)
OP009387.1	Largemouth bass ulcerative syndrome virus isolate LBUSV-GZ	Megalocytivirus	Infectious spleen and kidney necrosis virus (ISKNV)	Infectious spleen and kidney necrosis virus (ISKNV)
MW883595.1	Infectious spleen and kidney necrosis virus isolate BCIV-2015	Megalocytivirus	Infectious spleen and kidney necrosis virus (ISKNV)	Infectious spleen and kidney necrosis virus (ISKNV)
MN432490.1	Banggai cardinalfish iridovirus isolate BCIV/WVL17393/2012	Megalocytivirus	Infectious spleen and kidney necrosis virus (ISKNV)	Infectious spleen and kidney necrosis virus (ISKNV)
MT986830.1	Spotted knifejaw iridovirus	Megalocytivirus	Infectious spleen and kidney necrosis virus (ISKNV)	Infectious spleen and kidney necrosis virus (ISKNV)
AY779031.1	Large yellow croaker iridovirus	Megalocytivirus	Infectious spleen and kidney necrosis virus (ISKNV)	Infectious spleen and kidney necrosis virus (ISKNV)
GQ273492.1	Turbot reddish body iridovirus	Megalocytivirus	Infectious spleen and kidney necrosis virus (ISKNV)	Turbot reddish body iridovirus (TRBIV)
MG570132.1	Three spot gourami iridovirus	Megalocytivirus	Infectious spleen and kidney necrosis virus (ISKNV)	Turbot reddish body iridovirus (TRBIV)
MG570131.1	South American cichlid iridovirus	Megalocytivirus	Infectious spleen and kidney necrosis virus (ISKNV)	Turbot reddish body iridovirus (TRBIV)
ON743042.1	Red seabream iridovirus isolate SBIV-V12	Megalocytivirus	Infectious spleen and kidney necrosis virus (ISKNV)	Red sea bream iridovirus (RSIV)
ON740976.1	Red seabream iridovirus isolate SBIV-VP13	Megalocytivirus	Infectious spleen and kidney necrosis virus (ISKNV)	Red sea bream iridovirus (RSIV)
OK042108.1	Red seabream iridovirus isolate 17SbTy	Megalocytivirus	Infectious spleen and kidney necrosis virus (ISKNV)	Red sea bream iridovirus (RSIV)
ON075463.1	Spotted knifejaw iridovirus isolate SKIV-TJ	Megalocytivirus	Infectious spleen and kidney necrosis virus (ISKNV)	Red sea bream iridovirus (RSIV)
KC244182.1	Rock bream iridovirus isolate RBIV-C1	Megalocytivirus	Infectious spleen and kidney necrosis virus (ISKNV)	Red sea bream iridovirus (RSIV)
MW883598.1	Infectious spleen and kidney necrosis virus isolate RSIV-HGIV-Cantik-2014	Megalocytivirus	Infectious spleen and kidney necrosis virus (ISKNV)	Red sea bream iridovirus (RSIV)
KT804738.1	Giant sea perch iridovirus - K1 isolate GSIV-K1	Megalocytivirus	Infectious spleen and kidney necrosis virus (ISKNV)	Red sea bream iridovirus (RSIV)
AP017456.1	Red seabream iridovirus strain RIE12-1	Megalocytivirus	Infectious spleen and kidney necrosis virus (ISKNV)	Red sea bream iridovirus (RSIV)
AY894343.1	Orange-spotted grouper iridovirus	Megalocytivirus	Infectious spleen and kidney necrosis virus (ISKNV)	Red sea bream iridovirus (RSIV)
MK689686.1	Red seabream iridovirus isolate KagYT-96	Megalocytivirus	Infectious spleen and kidney necrosis virus (ISKNV)	Red sea bream iridovirus (RSIV)
OK042109.1	Red seabream iridovirus isolate 17RbGs	Megalocytivirus	Infectious spleen and kidney necrosis virus (ISKNV)	Red sea bream iridovirus (RSIV)
AY532606.1	Rock bream iridovirus strain RBIV-KOR-TY1 from South Korea	Megalocytivirus	Infectious spleen and kidney necrosis virus (ISKNV)	Red sea bream iridovirus (RSIV)
MK098187.1	Pompano iridovirus isolate PIV2016	Megalocytivirus	Infectious spleen and kidney necrosis virus (ISKNV)	Red sea bream iridovirus (RSIV)
MK098185.1	Pompano iridovirus isolate PIV2010	Megalocytivirus	Infectious spleen and kidney necrosis virus (ISKNV)	Red sea bream iridovirus (RSIV)
AB104413.1	Red sea bream iridovirus	Megalocytivirus	Infectious spleen and kidney necrosis virus (ISKNV)	Red sea bream iridovirus (RSIV)
MK098186.1	Pompano iridovirus isolate PIV2014a	Megalocytivirus	Infectious spleen and kidney necrosis virus (ISKNV)	Red sea bream iridovirus (RSIV)
OQ475017.1	Megalocytivirus FD201807	Megalocytivirus	Infectious spleen and kidney necrosis virus (ISKNV)	Red sea bream iridovirus (RSIV)
OL774654.1	Large yellow croaker iridovirus isolate ZS-2	Megalocytivirus	Infectious spleen and kidney necrosis virus (ISKNV)	Red sea bream iridovirus (RSIV)
MW139932.1	Large yellow croaker iridovirus isolate Zhoushan	Megalocytivirus	Infectious spleen and kidney necrosis virus (ISKNV)	Red sea bream iridovirus (RSIV)
OL774655.1	Large yellow croaker iridovirus isolate ZS-3	Megalocytivirus	Infectious spleen and kidney necrosis virus (ISKNV)	Red sea bream iridovirus (RSIV)
OL774653.1	Large yellow croaker iridovirus isolate ZS-1	Megalocytivirus	Infectious spleen and kidney necrosis virus (ISKNV)	Red sea bream iridovirus (RSIV)
MT798582.1	Red seabream iridovirus strain RSIV_121	Megalocytivirus	Infectious spleen and kidney necrosis virus (ISKNV)	Red sea bream iridovirus (RSIV)
OL310752.1	Small yellow croaker iridovirus isolate Zhoushan	Megalocytivirus	Infectious spleen and kidney necrosis virus (ISKNV)	Red sea bream iridovirus (RSIV)
KR139659.1	Scale drop disease virus isolate C4575	Megalocytivirus	Scale drop disease virus (SDDV)
OM037668.1	Scale drop disease virus isolate SDDV-ZH-06/20	Megalocytivirus	Scale drop disease virus (SDDV)
MN562489.1	Scale drop disease virus isolate SDDV_Thai_2019	Megalocytivirus	Scale drop disease virus (SDDV)
MT521409.1	Scale drop disease virus isolate GF_MU1	Megalocytivirus	Scale drop disease virus (SDDV)
L63545.1	Lymphocystis disease virus 1	Lymphocystivirus	Lymphocystis disease virus 1 (LCDV1)
OP745010.1	Lymphocystis disease virus 1	Lymphocystivirus	Lymphocystis disease virus 1 (LCDV1)
OP745011.1	Lymphocystis disease virus 1	Lymphocystivirus	Lymphocystis disease virus 1 (LCDV1)
OP745012.1	Lymphocystis disease virus 1	Lymphocystivirus	Lymphocystis disease virus 1 (LCDV1)
AY380826.1	Lymphocystis disease virus - isolate China	Lymphocystivirus	Lymphocystis disease virus 2 (LCDV2)
LC534415.1	Lymphocystis disease virus 2 LCDV-JP_Oita_2018	Lymphocystivirus	Lymphocystis disease virus 2 (LCDV2)
KX643370.1	Lymphocystis disease virus 3 isolate SA9	Lymphocystivirus	Lymphocystis disease virus 3 (LCDV3)
MN803438.1	Lymphocystis disease virus 4 isolate LCDV-WC	Lymphocystivirus	Lymphocystis disease virus 4 (LCDV4)
