# Supplementary material for: Viral genomic methylation and the interspecies evolutionary relationships of ranavirus
Source: PLoS Pathog. 2024 Nov 25;20(11):e1012736. doi: 10.1371/journal.ppat.1012736 (PMC11627377; doi:10.1371/journal.ppat.1012736)
Supplement: S4 Data — (XLSX) [file ppat.1012736.s006.xlsx]

## Sheet: Sheet1
Name	Experiment	Sequences (from 5' to 3')
mrvMCP(ORF120R)-EcoR I	cDNA cloning	CGGAATTCCGATGTCTTCTGTTACGGGTTCTGGC
mrvMCP(ORF120R)-Kpn I	cDNA cloning	GGGGTACCTTACAGGATGGGGAAACCCATGG
MSP-1-M-F	MSP	GTCGTTGGTTAAAGATAATCGTATGGTC
MSP-1-M-R	MSP	AAAACTACGAAAATTTCGCCCCG
MSP-2-M-F	MSP	TAGGAAGCGATAGATTATTCGGAATAAGTC
MSP-2-M-R	MSP	GAATCCGTCACCACGTAACCG
MSP-3-M-F	MSP	GTGGAGTACGTCGTATTTTCGTTTAAC
MSP-3-M-R	MSP	CACGATAAACTTAACTTCTCCGATCG
MSP-1-U-F	MSP	GGGTTGTTGGTTAAAGATAATTGTATGGTT
MSP-1-U-R	MSP	CACAAAAAACTACAAAAATTTCACCCCA
MSP-2-U-F	MSP	TTGTTTTAGGAAGTGATAGATTATTTGGAATAAGTT
MSP-2-U-R	MSP	ACCAAATCCATCACCACATAACCA
MSP-3-U-F	MSP	ATAATGTTGTGGAGTATGTTGTATTTTTGTTTAAT
MSP-3-U-R	MSP	CTATAACCACAATAAACTTAACTTCTCCAATCA
BSP-1-F	BSP	GTAAGAGATTTGGGTTAGTTAATTATTTG
BSP-1-R	BSP	CCAATCATCTAAAAAATACTAATCATACC
BSP-2-F	BSP	GAGTTTATTGTTGGGAGTTTGTAG
BSP-2-R	BSP	AATAAATCCTAATCTACTATCCCTAAATAAA
BSP-3-F	BSP	GGTATTATTAGATGGATTAAAAATTTTATGTATAA
BSP-3-R	BSP	CCTCCTTCCAAATCTATAACCA
mrvDNMT(ORF020R)-RT-F	RT-qPCR	GGCAAAAACGGTGTTGGACA
mrvDNMT(ORF020R)-RT-R	RT-qPCR	AAGTCTACCGTGGTGCATCG
mrvPTS(ORF054R)-RT-F	RT-qPCR	CCCAACGGTAGGGCAGATTT
mrvPTS(ORF054R)-RT-R	RT-qPCR	CTTGATGAGCTCGGAACCGT
mrvNTPase(ORF112L)-RT-F	RT-qPCR	TAGGGACGTAACAGAGGGCA
mrvNTPase(ORF112L)-RT-R	RT-qPCR	TTTGGTCCCAGTCTACGCAC
mrvMCP(ORF120R)-RT-F	RT-qPCR	CCTACGGCTGCCACAAAAAC
mrvMCP(ORF120R)-RT-R	RT-qPCR	AGTTGAGCACATAGTCGCCC
scβ-actin-RT-F	RT-qPCR	CCCTCTGAACCCCAAAGCCA
scβ-actin-RT-F	RT-qPCR	CAGCCTGGATGGCAACGTACA
mrvMCP(ORF120R)-F	qPCR	GTTACGGGTTCTGGCATCACTAG
mrvMCP(ORF120R)-R	qPCR	TTTCCACCGTACAGCGCTTT
mrvMCP(ORF120R)-probe	qPCR	TTCATTGATCTCGCCACTTA
