# Supplementary material for: Viral genomic methylation and the interspecies evolutionary relationships of ranavirus
Source: PLoS Pathog. 2024 Nov 25;20(11):e1012736. doi: 10.1371/journal.ppat.1012736 (PMC11627377; doi:10.1371/journal.ppat.1012736)
Supplement: S5 Data — (XLSX) [file ppat.1012736.s007.xlsx]

## Sheet: Sheet1
Position (bp)	Cytosine types	Cytosine type distinguished by the following 1 base in the 5' region and the following 1 base in the 3' region	Cytosine type distinguished by the following 2 bases in the 3' region	R or L strand	ORF or NCR	CGI or Non-CGI	Methylations count of sample 1	Unmethylations count of sample 1	Methylation level of sample 1	Methylations count of sample 2	Unmethylations count of sample 2	Methylation level of sample 2	Methylations count of sample 3	Unmethylations count of sample 3	Methylation level of sample 3	Methylations count of sample 4	Unmethylations count of sample 4	Methylation level of sample 4	Average methylation level
1	CA		CAA	R	NCR	Non-CGI	1	59	0.0166667	0	110	0	2	125	0.015748	0	112	0	0.00810367
5	CA	TCA	CAT	R	NCR	Non-CGI	1	320	0.00311526	7	690	0.010043	3	663	0.0045045	6	632	0.00940439	0.0067668
8	CA	TCA	CAT	L	NCR	Non-CGI	2	166	0.0119048	4	362	0.010929	2	319	0.00623053	3	305	0.00974026	0.00970113
13	CT	TCT	CTA	R	NCR	Non-CGI	3	651	0.00458716	8	1573	0.00506009	9	1434	0.00623701	1	1391	0.000718391	0.00415066
16	CA	ACA	CAG	R	NCR	Non-CGI	3	770	0.00388098	10	1838	0.00541126	8	1693	0.00470312	8	1660	0.00479616	0.00469788
18	CT	ACT	CTG	L	NCR	Non-CGI	4	575	0.00690846	6	1206	0.0049505	2	1100	0.00181488	8	1068	0.00743494	0.0052772
21	CA	ACA	CAA	L	NCR	Non-CGI	4	702	0.00566572	7	1439	0.00484094	2	1319	0.001514	6	1296	0.00460829	0.00415724
23	CG	TCG	CGT	R	NCR	Non-CGI	599	428	0.583252	1293	1169	0.525183	1229	1036	0.542605	1122	1147	0.494491	0.536383
24	CG	ACG	CGA	L	NCR	Non-CGI	629	173	0.784289	1390	291	0.826889	1261	243	0.838431	1232	274	0.818061	0.816917
27	CA	ACA	CAA	L	NCR	Non-CGI	2	896	0.00222717	16	1953	0.00812595	12	1775	0.00671517	11	1756	0.00622524	0.00582338
29	CG	TCG	CGC	R	NCR	Non-CGI	437	824	0.34655	972	2066	0.319947	870	1935	0.31016	854	1950	0.304565	0.320306
30	CG	GCG	CGA	L	NCR	Non-CGI	771	221	0.777218	1829	376	0.829478	1627	351	0.822548	1602	360	0.816514	0.811439
31	CA	GCA	CAA	R	NCR	Non-CGI	10	1357	0.00731529	25	3269	0.00758956	25	3001	0.00826173	24	3004	0.00792602	0.00777315
34	CG	ACG	CGT	R	NCR	Non-CGI	1093	409	0.727696	2434	1167	0.675923	2243	1049	0.681349	2164	1118	0.659354	0.686081
35	CG	ACG	CGT	L	NCR	Non-CGI	980	237	0.805259	2266	462	0.830645	2046	403	0.835443	1994	446	0.817213	0.82214
39	CT	ACT	CTT	R	NCR	Non-CGI	5	1668	0.00298864	11	4039	0.00271605	11	3690	0.00297217	11	3681	0.00297941	0.00291407
45	CC	ACC	CCC	R	NCR	Non-CGI	5	1835	0.00271739	17	4521	0.00374614	14	4131	0.00337756	15	4140	0.00361011	0.0033628
46	CC	CCC	CCC	R	NCR	Non-CGI	5	1876	0.00265816	18	4634	0.0038693	12	4218	0.00283688	10	4233	0.00235682	0.00293029
47	CC	CCC	CCT	R	NCR	Non-CGI	5	1938	0.00257334	21	4728	0.00442198	21	4291	0.00487013	19	4306	0.00439306	0.00406463
48	CT	CCT	CTG	R	NCR	Non-CGI	5	1969	0.00253293	18	4813	0.00372594	23	4360	0.00524755	19	4389	0.00431034	0.00395419
50	CA	CCA	CAG	L	NCR	Non-CGI	18	1493	0.0119126	50	3798	0.0129938	37	3410	0.010734	34	3413	0.00986365	0.011376
51	CC	CCC	CCA	L	NCR	Non-CGI	2	1522	0.00131234	11	3913	0.00280326	6	3497	0.00171282	18	3499	0.005118	0.0027366
52	CC	TCC	CCC	L	NCR	Non-CGI	5	1535	0.00324675	5	3994	0.00125031	13	3542	0.00365682	14	3567	0.00390952	0.00301585
55	CG	TCG	CGT	R	NCR	Non-CGI	629	1565	0.286691	1390	4001	0.257837	1275	3615	0.260736	1182	3718	0.241224	0.261622
56	CG	ACG	CGA	L	NCR	Non-CGI	1330	249	0.842305	3774	440	0.895586	3393	376	0.900239	3346	445	0.882617	0.880187
59	CG	TCG	CGG	R	NCR	Non-CGI	1137	1249	0.47653	2621	3220	0.448725	2369	2937	0.446476	2277	2988	0.432479	0.451052
60	CG	CCG	CGA	L	NCR	Non-CGI	1549	138	0.918198	4408	181	0.960558	3944	146	0.964303	3943	168	0.959134	0.950548
61	CC	ACC	CCG	L	NCR	Non-CGI	4	1704	0.00234192	15	4644	0.00321958	10	4148	0.002405	9	4158	0.00215983	0.00253158
64	CC	TCC	CCA	R	NCR	Non-CGI	10	2580	0.003861	14	6342	0.00220264	16	5775	0.00276291	21	5683	0.00368163	0.00312705
65	CA	CCA	CAC	R	NCR	Non-CGI	24	2598	0.00915332	61	6380	0.00947058	71	5811	0.0120707	59	5726	0.0101988	0.0102234
67	CG	ACG	CGC	R	NCR	Non-CGI	2536	196	0.928258	6161	465	0.929822	5575	456	0.924391	5477	468	0.921278	0.925937
68	CG	GCG	CGT	L	NCR	Non-CGI	1339	523	0.719119	3975	1279	0.756566	3563	1138	0.757924	3564	1136	0.758298	0.747977
69	CA	GCA	CAG	R	NCR	Non-CGI	18	2808	0.00636943	41	6847	0.00595238	57	6208	0.00909816	44	6111	0.00714866	0.00714216
71	CT	TCT	CTG	L	NCR	Non-CGI	1	1948	0.000513084	14	5509	0.00253485	11	4925	0.00222853	20	4913	0.00405433	0.0023327
76	CT	TCT	CTC	R	NCR	Non-CGI	9	3064	0.00292873	23	7406	0.00309598	18	6747	0.00266075	23	6629	0.00345761	0.00303577
78	CA	TCA	CAA	R	NCR	Non-CGI	23	3101	0.00736236	41	7491	0.00544344	40	6830	0.00582242	47	6710	0.00695575	0.00639599
81	CT	ACT	CTT	L	NCR	Non-CGI	8	2075	0.00384061	16	6145	0.00259698	19	5489	0.00344953	31	5478	0.00562716	0.00387857
83	CA	TCA	CAC	L	NCR	Non-CGI	10	2094	0.00475285	34	6245	0.00541487	46	5542	0.00823193	39	5568	0.00695559	0.00633881
85	CT	ACT	CTG	R	NCR	Non-CGI	15	3321	0.0044964	24	8037	0.0029773	28	7292	0.00382514	27	7156	0.00375888	0.00376443
87	CA	ACA	CAG	L	NCR	Non-CGI	8	2139	0.00372613	20	6519	0.00305857	14	5813	0.00240261	20	5809	0.00343112	0.00315461
90	CT	CCT	CTA	L	NCR	Non-CGI	5	2200	0.00226757	21	6738	0.00310697	18	6011	0.00298557	21	6002	0.00348663	0.00296169
91	CC	CCC	CCT	L	NCR	Non-CGI	23	2203	0.0103324	60	6799	0.00874763	54	6047	0.00885101	52	6047	0.00852599	0.00911427
92	CC	CCC	CCC	L	NCR	Non-CGI	12	2238	0.00533333	18	6897	0.00260304	27	6135	0.00438169	26	6131	0.00422284	0.00413523
93	CC	CCC	CCC	L	NCR	Non-CGI	12	2251	0.0053027	49	6917	0.00703417	42	6165	0.00676655	46	6144	0.00743134	0.00663369
94	CC	CCC	CCC	L	NCR	Non-CGI	9	2276	0.00393873	15	6998	0.00213888	20	6230	0.0032	14	6217	0.00224683	0.00288111
95	CC	GCC	CCC	L	NCR	Non-CGI	3	2300	0.00130265	16	7040	0.00226757	22	6290	0.00348542	19	6252	0.00302982	0.00252137
96	CA	GCA	CAA	R	NCR	Non-CGI	16	3698	0.00430802	30	8855	0.00337648	29	8022	0.00360204	40	7877	0.00505242	0.00408474
99	CT	ACT	CTT	L	NCR	Non-CGI	11	2398	0.00456621	22	7304	0.003003	18	6549	0.00274098	17	6516	0.00260217	0.00322809
101	CA	TCA	CAC	R	NCR	Non-CGI	17	3862	0.00438257	73	9200	0.00787232	51	8387	0.00604409	61	8199	0.00738499	0.00642099
103	CC	ACC	CCA	R	NCR	Non-CGI	22	3927	0.00557103	48	9375	0.00509392	50	8528	0.00582886	51	8329	0.00608592	0.00564493
104	CA	CCA	CAT	R	NCR	Non-CGI	66	3921	0.0165538	118	9391	0.0124093	123	8528	0.014218	126	8318	0.0149218	0.0145257
107	CA	GCA	CAT	L	NCR	Non-CGI	10	2522	0.00394945	34	7826	0.0043257	33	7041	0.00466497	30	6994	0.00427107	0.0043028
108	CC	GCC	CCG	R	NCR	Non-CGI	14	4099	0.00340384	20	9734	0.00205044	36	8853	0.00404995	31	8629	0.00357968	0.00327098
109	CG	CCG	CGT	R	NCR	Non-CGI	4012	166	0.960268	9557	293	0.970254	8704	291	0.967649	8468	275	0.968546	0.966679
110	CG	ACG	CGG	L	NCR	Non-CGI	2305	252	0.901447	7617	427	0.946917	6779	434	0.939831	6719	452	0.936968	0.931291
112	CA	GCA	CAC	L	NCR	Non-CGI	5	2643	0.00188822	36	8219	0.00436099	31	7388	0.00417846	36	7316	0.00489663	0.00383107
113	CA	GCA	CAA	R	NCR	Non-CGI	20	4351	0.00457561	42	10206	0.00409836	50	9325	0.00533333	43	9052	0.00472787	0.00468379
118	CA	CCA	CAA	L	NCR	Non-CGI	31	2751	0.0111431	85	8649	0.00973208	66	7771	0.00842159	69	7641	0.00894942	0.00956154
119	CC	ACC	CCA	L	NCR	Non-CGI	12	2779	0.00429953	24	8772	0.00272851	33	7861	0.00418039	32	7720	0.00412797	0.0038341
121	CA	TCA	CAG	R	NCR	Non-CGI	16	4604	0.0034632	48	10724	0.004456	48	9842	0.00485339	60	9489	0.00628338	0.00476399
123	CT	GCT	CTG	L	NCR	Non-CGI	5	2832	0.00176243	22	9005	0.00243713	17	8096	0.0020954	15	7948	0.00188371	0.00204467
124	CA	GCA	CAA	R	NCR	Non-CGI	21	4722	0.00442758	38	10964	0.00345392	41	10028	0.0040719	41	9687	0.00421464	0.00404201
129	CT	ACT	CTT	L	NCR	Non-CGI	10	2945	0.00338409	33	9416	0.00349243	35	8499	0.00410124	30	8334	0.0035868	0.00364114
131	CA	TCA	CAC	L	NCR	Non-CGI	20	2965	0.00670017	61	9498	0.00638142	63	8569	0.00729842	62	8396	0.00733034	0.00692759
133	CC	ACC	CCA	R	NCR	Non-CGI	13	4977	0.00260521	33	11565	0.00284532	46	10534	0.00434783	43	10202	0.00419717	0.00349888
134	CA	CCA	CAA	R	NCR	Non-CGI	38	4996	0.00754867	96	11590	0.00821496	73	10584	0.00684996	90	10228	0.00872262	0.00783405
137	CG	ACG	CGC	R	NCR	Non-CGI	2749	2390	0.534929	5854	6107	0.489424	5220	5643	0.48053	4895	5628	0.465172	0.492514
138	CG	GCG	CGT	L	NCR	Non-CGI	1204	1899	0.388012	3393	6667	0.337276	3050	6051	0.335128	2930	5918	0.331148	0.347891
139	CC	GCC	CCG	R	NCR	Non-CGI	26	5194	0.00498084	68	12089	0.00559349	65	10988	0.00588076	59	10639	0.00551505	0.00549253
140	CG	CCG	CGG	R	NCR	Non-CGI	5055	204	0.961209	11909	316	0.974151	10786	341	0.969354	10461	301	0.972031	0.969186
141	CG	CCG	CGG	L	NCR	Non-CGI	2955	196	0.937798	10060	270	0.973863	9041	281	0.969856	8851	248	0.972744	0.963565
142	CC	ACC	CCG	L	NCR	Non-CGI	37	3172	0.0115301	105	10322	0.01007	96	9298	0.0102193	108	9059	0.0117814	0.0109002
145	CA	TCA	CAG	R	NCR	Non-CGI	25	5465	0.00455373	50	12560	0.00396511	71	11454	0.00616052	62	11080	0.00556453	0.00506097
147	CT	TCT	CTG	L	NCR	Non-CGI	12	3319	0.00360252	27	10822	0.00248871	26	9766	0.00265523	31	9465	0.00326453	0.00300275
150	CC	TCC	CCC	R	NCR	Non-CGI	19	5583	0.00339165	43	12730	0.00336648	44	11616	0.00377358	36	11265	0.00318556	0.00342932
151	CC	CCC	CCG	R	NCR	Non-CGI	27	5600	0.00479829	78	12719	0.00609518	79	11600	0.00676428	79	11273	0.00695913	0.00615422
152	CG	CCG	CGC	R	NCR	Non-CGI	5354	254	0.954708	12413	428	0.966669	11308	391	0.966578	10970	405	0.964396	0.963088
153	CG	GCG	CGG	L	NCR	Non-CGI	2401	1017	0.702458	7634	3521	0.684357	6898	3160	0.685822	6598	3148	0.676996	0.687408
154	CC	GCC	CCG	R	NCR	Non-CGI	21	5722	0.00365663	43	12935	0.0033133	48	11754	0.00406711	58	11426	0.00505051	0.00402188
155	CG	CCG	CGT	R	NCR	Non-CGI	5504	288	0.950276	12562	490	0.962458	11415	457	0.961506	11101	449	0.961126	0.958841
156	CG	ACG	CGG	L	NCR	Non-CGI	2651	705	0.789928	8951	2271	0.79763	8019	2084	0.793725	7743	2077	0.788493	0.792444
158	CA	CCA	CAC	L	NCR	Non-CGI	37	3425	0.0106875	122	11344	0.0106402	106	10221	0.0102644	105	9912	0.0104822	0.0105185
159	CC	ACC	CCA	L	NCR	Non-CGI	18	3458	0.00517837	57	11451	0.00495308	65	10300	0.0062711	87	9950	0.00866793	0.00626762
161	CA	ACA	CAC	L	NCR	Non-CGI	27	3468	0.00772532	82	11496	0.0070824	87	10335	0.00834773	73	10041	0.00721772	0.00759329
163	CA	CCA	CAC	L	NCR	Non-CGI	83	3432	0.0236131	228	11397	0.0196129	211	10245	0.0201798	187	9950	0.0184473	0.0204633
164	CC	TCC	CCA	L	NCR	Non-CGI	9	3522	0.00254885	32	11616	0.00274725	28	10442	0.00267431	28	10117	0.00275998	0.0026826
167	CT	TCT	CTT	L	NCR	Non-CGI	7	3574	0.00195476	26	11692	0.00221881	37	10533	0.00350047	37	10163	0.00362745	0.00282537
172	CG	ACG	CGG	R	NCR	Non-CGI	4207	2093	0.667778	8365	5104	0.621056	7623	4770	0.615105	7061	4792	0.595714	0.624913
173	CG	CCG	CGT	L	NCR	Non-CGI	3334	236	0.933894	11447	467	0.960802	10300	443	0.958764	9888	408	0.960373	0.953458
174	CC	GCC	CCG	L	NCR	Non-CGI	8	3586	0.00222593	52	11853	0.00436791	45	10661	0.00420325	57	10224	0.00554421	0.00408533
175	CT	GCT	CTT	R	NCR	Non-CGI	9	6376	0.00140955	42	13677	0.00306145	40	12580	0.00316957	38	11999	0.00315693	0.00269938
178	CG	TCG	CGG	R	NCR	Non-CGI	3638	2824	0.562984	7191	6647	0.519656	6566	6190	0.514738	6270	5839	0.517797	0.528794
179	CG	CCG	CGA	L	NCR	Non-CGI	3341	184	0.947801	11798	321	0.973513	10651	303	0.972339	10184	319	0.969628	0.96582
180	CC	CCC	CCG	L	NCR	Non-CGI	12	3638	0.00328767	48	12107	0.00394899	56	10940	0.00509276	51	10488	0.00483917	0.00429215
181	CC	TCC	CCC	L	NCR	Non-CGI	8	3681	0.00216861	42	12183	0.00343558	28	11047	0.00252822	30	10598	0.00282273	0.00273879
183	CT	CCT	CTC	L	NCR	Non-CGI	16	3706	0.00429876	63	12284	0.00510245	55	11152	0.00490765	45	10687	0.00419307	0.00462548
184	CC	ACC	CCT	L	NCR	Non-CGI	8	3726	0.00214247	44	12368	0.00354496	46	11227	0.00408055	57	10712	0.00529297	0.00376524
187	CA	ACA	CAG	R	NCR	Non-CGI	24	6793	0.00352061	54	14254	0.00377411	48	13189	0.0036262	56	12448	0.00447857	0.00384987
189	CT	TCT	CTG	L	NCR	Non-CGI	9	3807	0.00235849	42	12641	0.00331152	41	11486	0.00355687	30	10995	0.00272109	0.00298699
191	CA	ACA	CAT	R	NCR	Non-CGI	21	6947	0.00301378	60	14474	0.00412825	49	13404	0.00364231	49	12611	0.00387046	0.0036637
197	CT	ACT	CTC	R	NCR	Non-CGI	4	7093	0.000563618	28	14676	0.00190424	31	13618	0.00227123	35	12784	0.00273032	0.00186735
199	CC	TCC	CCA	R	NCR	Non-CGI	24	7134	0.00335289	59	14752	0.00398353	47	13693	0.00342067	41	12854	0.00317953	0.00348415
200	CA	CCA	CAA	R	NCR	Non-CGI	64	7126	0.00890125	124	14733	0.00834623	104	13679	0.00754553	120	12826	0.00926927	0.00851557
206	CT	CCT	CTT	L	NCR	Non-CGI	13	4114	0.00314999	47	13584	0.00344802	47	12361	0.00378788	63	11806	0.00530795	0.00392346
207	CC	CCC	CCT	L	NCR	Non-CGI	15	4142	0.00360837	63	13638	0.0045982	56	12427	0.0044861	51	11884	0.00427315	0.00424146
208	CC	TCC	CCC	L	NCR	Non-CGI	16	4154	0.00383693	43	13668	0.00313617	40	12461	0.00319974	50	11902	0.0041834	0.00358906
211	CC	ACC	CCA	R	NCR	Non-CGI	39	7402	0.00524123	61	15259	0.00398172	62	14137	0.0043665	72	13320	0.00537634	0.00474145
212	CA	CCA	CAA	R	NCR	Non-CGI	92	7377	0.0123176	186	15193	0.0120944	190	14085	0.01331	192	13266	0.0142666	0.0129971
215	CG	ACG	CGT	R	NCR	Non-CGI	7108	497	0.934648	14959	579	0.962737	13929	512	0.964545	13107	503	0.963042	0.956243
216	CG	ACG	CGT	L	NCR	Non-CGI	3859	474	0.890607	12670	1392	0.90101	11591	1266	0.901532	11043	1254	0.898024	0.897793
218	CA	TCA	CAC	L	NCR	Non-CGI	20	4444	0.00448029	56	14169	0.00393673	64	12939	0.00492194	71	12349	0.00571659	0.00476389
224	CG	ACG	CGA	R	NCR	Non-CGI	6600	1199	0.846262	13675	2312	0.855382	12713	2204	0.852249	11861	2099	0.849642	0.850884
225	CG	TCG	CGT	L	NCR	Non-CGI	3960	642	0.860495	12565	2077	0.858148	11509	1920	0.857026	10921	1841	0.855744	0.857853
227	CG	ACG	CGA	R	NCR	Non-CGI	3186	4734	0.402273	6094	10140	0.375385	5622	9525	0.371163	5219	8972	0.367768	0.379147
228	CG	TCG	CGT	L	NCR	Non-CGI	733	3942	0.156791	2221	12689	0.14896	1983	11663	0.145317	1888	11037	0.146074	0.149286
231	CA	TCA	CAT	L	NCR	Non-CGI	21	4756	0.00439606	65	15129	0.004278	68	13819	0.00489667	70	13066	0.00532887	0.0047249
233	CG	ACG	CGG	R	NCR	Non-CGI	2390	5677	0.296269	4564	11995	0.275621	4168	11289	0.269651	3900	10615	0.268688	0.277557
234	CG	CCG	CGT	L	NCR	Non-CGI	4545	259	0.946087	14739	579	0.962201	13430	563	0.959766	12725	529	0.960088	0.957035
235	CC	GCC	CCG	L	NCR	Non-CGI	20	4839	0.00411607	45	15313	0.00293007	56	13982	0.00398917	60	13224	0.00451671	0.00388801
236	CG	GCG	CGA	R	NCR	Non-CGI	3850	4278	0.473671	7072	9712	0.421354	6478	9192	0.413401	6135	8581	0.416893	0.43133
237	CG	TCG	CGC	L	NCR	Non-CGI	650	4229	0.133224	1697	13800	0.109505	1528	12612	0.108062	1398	12017	0.104212	0.113751
242	CA	ACA	CAC	R	NCR	Non-CGI	49	8239	0.00591216	102	17126	0.00592059	104	15949	0.00647854	114	14999	0.00754317	0.00646362
244	CA	ACA	CAA	R	NCR	Non-CGI	43	8284	0.00516392	94	17230	0.005426	87	16064	0.00538666	115	15046	0.00758525	0.00589046
248	CA	ACA	CAG	R	NCR	Non-CGI	51	8331	0.00608447	90	17439	0.00513435	100	16214	0.0061297	88	15213	0.00575126	0.00577494
250	CT	TCT	CTG	L	NCR	Non-CGI	14	5192	0.0026892	44	16455	0.00266683	39	15055	0.00258381	50	14217	0.00350459	0.00286111
253	CG	ACG	CGT	R	NCR	Non-CGI	3196	5263	0.377822	5928	11810	0.334198	5338	11146	0.323829	4995	10513	0.322092	0.339485
254	CG	ACG	CGT	L	NCR	Non-CGI	2347	2952	0.442914	6329	10339	0.37971	5830	9438	0.381844	5412	8944	0.376985	0.395363
259	CT	GCT	CTA	L	NCR	Non-CGI	16	5460	0.00292184	47	17022	0.00275353	36	15599	0.00230253	36	14638	0.00245332	0.0026078
260	CC	GCC	CCC	R	NCR	Non-CGI	23	8495	0.00270016	45	18037	0.00248866	54	16736	0.0032162	51	15764	0.00322479	0.00290745
261	CC	CCC	CCT	R	NCR	Non-CGI	37	8515	0.00432647	83	18110	0.00456219	85	16800	0.00503405	73	15814	0.00459495	0.00462942
262	CT	CCT	CTT	R	NCR	Non-CGI	39	8526	0.00455342	73	18144	0.00400725	56	16880	0.00330657	71	15855	0.00445812	0.00408134
267	CT	TCT	CTA	L	NCR	Non-CGI	12	5558	0.0021544	48	17491	0.00273676	45	16065	0.0027933	55	15015	0.00364964	0.00283352
269	CG	ACG	CGC	R	NCR	Non-CGI	6856	1678	0.803375	14806	3656	0.801972	13605	3544	0.793341	12701	3367	0.790453	0.797285
270	CG	GCG	CGT	L	NCR	Non-CGI	2158	3446	0.385082	6116	11563	0.345947	5518	10756	0.339068	5069	10095	0.334279	0.351094
271	CA	GCA	CAT	R	NCR	Non-CGI	39	8585	0.00452226	96	18554	0.00514745	95	17212	0.00548911	92	16165	0.0056591	0.00520448
274	CG	TCG	CGA	R	NCR	Non-CGI	5089	3537	0.589961	10472	8218	0.5603	9457	7939	0.543631	8903	7448	0.544493	0.559596
275	CG	TCG	CGA	L	NCR	Non-CGI	2903	2831	0.506278	8117	9808	0.452831	7471	9040	0.452486	6855	8533	0.445477	0.464268
277	CT	ACT	CTA	R	NCR	Non-CGI	23	8734	0.00262647	52	18901	0.00274363	56	17549	0.00318091	54	16460	0.00326995	0.00295524
284	CT	ACT	CTG	R	NCR	Non-CGI	29	8840	0.00326982	59	19252	0.00305525	69	17844	0.00385195	66	16725	0.00393068	0.00352692
286	CA	ACA	CAG	L	NCR	Non-CGI	30	5977	0.00499417	84	18589	0.00449847	93	17139	0.00539694	163	15733	0.0102542	0.00628593
289	CG	TCG	CGC	R	NCR	Non-CGI	319	8492	0.0362047	779	18590	0.0402189	707	17247	0.0393784	622	16185	0.0370084	0.0382026
290	CG	GCG	CGA	L	NCR	Non-CGI	4624	1404	0.767087	14110	4694	0.750372	13007	4341	0.749769	11815	4133	0.740845	0.752018
291	CT	GCT	CTG	R	NCR	Non-CGI	21	8828	0.00237315	55	19449	0.00281993	69	18007	0.00381722	70	16824	0.00414348	0.00328845
293	CA	CCA	CAG	L	NCR	Non-CGI	59	6054	0.00965156	213	18788	0.0112099	207	17339	0.0117976	202	15942	0.0125124	0.0112929
294	CC	ACC	CCA	L	NCR	Non-CGI	31	6117	0.00504229	118	18936	0.00619293	106	17504	0.00601931	124	16080	0.00765243	0.00622674
296	CA	ACA	CAC	L	NCR	Non-CGI	42	6146	0.00678733	133	19011	0.00694735	113	17591	0.00638274	160	16101	0.00983949	0.00748923
299	CA	TCA	CAA	L	NCR	Non-CGI	27	6195	0.00433944	92	19228	0.0047619	84	17728	0.00471592	88	16351	0.00535312	0.0047926
301	CT	GCT	CTC	L	NCR	Non-CGI	24	6219	0.00384431	77	19357	0.00396213	72	17870	0.00401293	74	16487	0.00446833	0.00407192
302	CG	GCG	CGA	R	NCR	Non-CGI	8049	859	0.90357	18215	1622	0.918234	16831	1639	0.911262	15619	1566	0.908874	0.910485
303	CG	TCG	CGC	L	NCR	Non-CGI	1770	4451	0.28452	5265	14160	0.271042	4857	13066	0.270993	4242	12324	0.256067	0.270655
305	CG	ACG	CGC	R	NCR	Non-CGI	880	8038	0.0986768	1935	17985	0.0971386	1669	16878	0.0899876	1505	15702	0.0874644	0.0933168
306	CG	GCG	CGT	L	NCR	Non-CGI	3439	2840	0.547699	9589	9965	0.490386	8875	9212	0.490684	8141	8554	0.487631	0.5041
307	CT	GCT	CTA	R	NCR	Non-CGI	44	8914	0.00491181	77	19928	0.00384904	65	18544	0.00349293	91	17163	0.00527414	0.00438198
310	CT	CCT	CTA	L	NCR	Non-CGI	52	6357	0.00811359	120	19714	0.00605022	120	18184	0.00655594	105	16831	0.00619981	0.00672989
311	CC	ACC	CCT	L	NCR	Non-CGI	20	6404	0.00311333	105	19788	0.00527824	103	18260	0.00560911	174	16784	0.0102606	0.00606533
314	CC	TCC	CCT	R	NCR	Non-CGI	20	8951	0.00222941	73	20140	0.00361154	56	18721	0.00298237	53	17345	0.00304633	0.00296741
315	CT	CCT	CTG	R	NCR	Non-CGI	35	8901	0.00391674	95	20122	0.00469902	76	18690	0.00404988	59	17333	0.00339236	0.0040145
317	CA	CCA	CAG	L	NCR	Non-CGI	54	6394	0.00837469	176	19894	0.00876931	141	18425	0.00759453	155	16977	0.0090474	0.00844648
318	CC	TCC	CCA	L	NCR	Non-CGI	16	6441	0.00247793	69	20040	0.0034313	65	18552	0.00349143	64	17112	0.00372613	0.0032817
320	CG	ACG	CGC	R	NCR	Non-CGI	4718	4186	0.529874	10482	9802	0.516762	9554	9268	0.507597	8739	8639	0.502877	0.514278
321	CG	GCG	CGT	L	NCR	Non-CGI	2233	4258	0.344015	6025	14159	0.298504	5545	13097	0.297447	4872	12357	0.282779	0.305686
322	CC	GCC	CCC	R	NCR	Non-CGI	27	8987	0.00299534	78	20390	0.00381083	66	18910	0.00347808	75	17415	0.00428816	0.0036431
323	CC	CCC	CCA	R	NCR	Non-CGI	35	9029	0.00386143	121	20357	0.00590878	70	18909	0.00368829	79	17431	0.00451171	0.00449255
324	CA	CCA	CAA	R	NCR	Non-CGI	74	8989	0.00816507	160	20347	0.00780221	164	18841	0.00862931	149	17375	0.00850262	0.0082748
328	CT	ACT	CTT	R	NCR	Non-CGI	35	9046	0.0038542	61	20508	0.00296563	55	19011	0.00288472	67	17518	0.00381007	0.00337865
333	CA	TCA	CAG	R	NCR	Non-CGI	35	8932	0.0039032	106	20439	0.00515941	106	18973	0.00555585	98	17467	0.00557928	0.00504943
335	CT	CCT	CTG	L	NCR	Non-CGI	40	6733	0.0059058	108	20607	0.00521361	106	19046	0.00553467	105	17722	0.00588994	0.00563601
336	CC	GCC	CCT	L	NCR	Non-CGI	43	6717	0.00636095	117	20610	0.00564481	103	19061	0.00537466	128	17713	0.00717449	0.00613873
337	CG	GCG	CGT	R	NCR	Non-CGI	7948	980	0.890233	18222	2258	0.889746	16855	2195	0.884777	15404	2110	0.879525	0.88607
338	CG	ACG	CGC	L	NCR	Non-CGI	2879	3878	0.426077	8189	12512	0.395585	7588	11521	0.39709	6835	11031	0.38257	0.400331
341	CA	ACA	CAT	R	NCR	Non-CGI	30	8948	0.0033415	58	20418	0.00283258	52	19065	0.00272009	62	17557	0.00351893	0.00310328
344	CC	TCC	CCT	R	NCR	Non-CGI	23	8958	0.00256096	67	20493	0.00325875	65	19062	0.00339834	77	17595	0.00435718	0.00339381
345	CT	CCT	CTT	R	NCR	Non-CGI	35	8954	0.00389365	74	20516	0.00359398	78	19060	0.00407566	76	17620	0.00429476	0.00396451
348	CA	TCA	CAC	R	NCR	Non-CGI	54	8897	0.00603285	118	20454	0.00573595	110	19003	0.00575525	107	17590	0.00604622	0.00589257
350	CC	ACC	CCC	R	NCR	Non-CGI	41	8913	0.00457896	74	20563	0.00358579	77	19100	0.00401523	81	17683	0.00455978	0.00418494
351	CC	CCC	CCG	R	NCR	Non-CGI	40	8932	0.00445831	124	20530	0.00600368	120	19073	0.00625228	114	17658	0.00641458	0.00578221
352	CG	CCG	CGG	R	NCR	Non-CGI	8628	337	0.962409	20203	480	0.976793	18731	483	0.974862	17385	428	0.975973	0.972509
353	CG	CCG	CGG	L	NCR	Non-CGI	6474	275	0.959253	20774	516	0.975763	19171	490	0.975078	18130	572	0.969415	0.969877
354	CC	CCC	CCG	L	NCR	Non-CGI	41	6924	0.00588658	110	21220	0.00515706	119	19565	0.00604552	113	18627	0.00602988	0.00577976
355	CC	GCC	CCC	L	NCR	Non-CGI	29	6979	0.00413813	84	21307	0.00392689	69	19671	0.00349544	94	18736	0.00499203	0.00413812
356	CG	GCG	CGT	R	NCR	Non-CGI	7488	1533	0.830063	16704	4071	0.804043	15355	3936	0.795967	14159	3714	0.792201	0.805569
357	CG	ACG	CGC	L	NCR	Non-CGI	5287	1379	0.793129	17030	4347	0.796651	15834	3921	0.801519	14804	4021	0.786401	0.794425
359	CA	TCA	CAC	L	NCR	Non-CGI	30	7054	0.0042349	104	21487	0.00481682	115	19840	0.00576297	129	18945	0.00676313	0.00539445
361	CT	CCT	CTC	L	NCR	Non-CGI	36	7140	0.00501672	106	21624	0.00487805	80	19993	0.00398545	88	19111	0.00458357	0.00461595
362	CC	CCC	CCT	L	NCR	Non-CGI	33	7157	0.00458971	104	21666	0.00477722	113	20004	0.00561714	117	19109	0.00608551	0.00526739
363	CC	TCC	CCC	L	NCR	Non-CGI	20	7161	0.00278513	68	21706	0.00312299	60	20030	0.00298656	53	19149	0.00276013	0.0029137
365	CA	ACA	CAC	R	NCR	Non-CGI	43	9055	0.00472631	246	20784	0.0116976	218	19372	0.0111281	259	17873	0.0142841	0.010459
367	CT	ACT	CTA	R	NCR	Non-CGI	45	9051	0.00494723	171	20831	0.00814208	126	19451	0.00643612	155	17964	0.00855456	0.00702
370	CG	ACG	CGA	R	NCR	Non-CGI	6453	2591	0.713512	14468	6475	0.690827	13368	6179	0.68389	12370	5695	0.68475	0.693245
371	CG	TCG	CGT	L	NCR	Non-CGI	5698	1509	0.79062	17191	4747	0.783617	15903	4327	0.78611	14927	4476	0.769314	0.782415
373	CG	ACG	CGC	R	NCR	Non-CGI	2028	7075	0.222784	4462	16642	0.211429	4089	15579	0.207901	3736	14406	0.205931	0.212011
374	CG	GCG	CGT	L	NCR	Non-CGI	1542	5868	0.208097	4180	17920	0.18914	3800	16595	0.18632	3535	16091	0.180118	0.190919
375	CA	GCA	CAA	R	NCR	Non-CGI	53	9128	0.00577279	130	21053	0.006137	111	19658	0.00561485	128	18127	0.00701178	0.0061341
379	CG	ACG	CGT	R	NCR	Non-CGI	4274	4893	0.466238	8679	12535	0.409117	8030	11821	0.404514	7363	10954	0.401976	0.420461
380	CG	ACG	CGT	L	NCR	Non-CGI	3712	3661	0.503459	10460	11918	0.467423	9696	10989	0.468745	8937	11029	0.447611	0.47181
389	CA	TCA	CAG	R	NCR	Non-CGI	40	9135	0.00435967	103	21281	0.00481669	100	19869	0.00500776	103	18257	0.00561002	0.00494854
391	CT	GCT	CTG	L	NCR	Non-CGI	25	7747	0.00321668	71	22622	0.00312872	60	20932	0.00285823	68	20262	0.00334481	0.00313711
392	CT	GCT	CTA	R	NCR	Non-CGI	27	9162	0.0029383	58	21331	0.00271167	47	19965	0.00234859	76	18262	0.0041444	0.00303574
395	CA	ACA	CAA	R	NCR	Non-CGI	47	9151	0.00510981	72	21385	0.00335555	67	19984	0.00334148	57	18379	0.00309178	0.00372465
398	CT	GCT	CTT	L	NCR	Non-CGI	20	7908	0.0025227	66	22768	0.00289043	81	21097	0.00382472	66	20565	0.00319907	0.00310923
399	CT	GCT	CTG	R	NCR	Non-CGI	23	9175	0.00250054	71	21436	0.00330125	58	20028	0.00288758	67	18429	0.0036224	0.00307795
401	CA	TCA	CAG	L	NCR	Non-CGI	33	7913	0.00415303	107	22741	0.00468312	103	21062	0.00486652	137	20559	0.00661964	0.00508058
405	CT	ACT	CTT	L	NCR	Non-CGI	16	8102	0.00197093	75	22985	0.00325239	64	21274	0.00299934	80	20894	0.00381425	0.00300923
410	CG	ACG	CGG	R	NCR	Non-CGI	7930	1260	0.862894	18614	2947	0.863318	17338	2807	0.86066	15870	2656	0.856634	0.860877
411	CG	CCG	CGT	L	NCR	Non-CGI	7329	870	0.893889	21135	2012	0.913077	19555	1839	0.914041	19040	2009	0.904556	0.906391
412	CC	GCC	CCG	L	NCR	Non-CGI	27	8186	0.00328747	92	23059	0.00397391	68	21326	0.00317846	84	20949	0.00399372	0.00360839
413	CT	GCT	CTT	R	NCR	Non-CGI	24	9219	0.00259656	70	21695	0.00321617	65	20238	0.0032015	49	18691	0.00261473	0.00290724
416	CA	CCA	CAA	L	NCR	Non-CGI	82	8275	0.00981213	196	23233	0.0083657	158	21490	0.0072986	157	21122	0.00737817	0.00821365
417	CC	TCC	CCA	L	NCR	Non-CGI	34	8357	0.00405196	64	23381	0.00272979	65	21583	0.00300259	60	21225	0.00281889	0.00315081
419	CC	ACC	CCA	R	NCR	Non-CGI	32	9232	0.00345423	81	21645	0.00372825	91	20253	0.00447306	86	18658	0.00458813	0.00406092
420	CA	CCA	CAA	R	NCR	Non-CGI	88	9170	0.00950529	194	21537	0.00892734	198	20137	0.00973691	173	18578	0.00922617	0.00934893
427	CG	ACG	CGT	R	NCR	Non-CGI	5708	3486	0.62084	12386	9306	0.570994	11340	9016	0.557084	10495	8317	0.557889	0.576702
428	CG	ACG	CGT	L	NCR	Non-CGI	7159	1508	0.826007	19433	4273	0.81975	18031	3888	0.82262	17401	4233	0.804336	0.818178
434	CT	ACT	CTG	R	NCR	Non-CGI	27	9074	0.00296671	73	21592	0.00336949	53	20321	0.00260135	78	18692	0.00415557	0.00327328
436	CA	GCA	CAG	L	NCR	Non-CGI	44	8728	0.00501596	134	23736	0.00561374	133	22001	0.00600886	138	21702	0.00631868	0.00573931
437	CT	GCT	CTC	R	NCR	Non-CGI	24	9052	0.00264434	52	21587	0.00240307	41	20334	0.00201227	45	18740	0.00239553	0.0023638
439	CA	TCA	CAA	R	NCR	Non-CGI	49	8956	0.00544142	131	21458	0.0060679	119	20212	0.00585313	111	18564	0.00594378	0.00582656
442	CG	ACG	CGG	R	NCR	Non-CGI	8094	819	0.908112	19630	1794	0.916262	18359	1808	0.910349	16858	1639	0.911391	0.911528
443	CG	CCG	CGT	L	NCR	Non-CGI	8260	521	0.940667	22945	892	0.962579	21263	877	0.960388	20929	964	0.955968	0.954901
444	CC	CCC	CCG	L	NCR	Non-CGI	59	8766	0.00668555	179	23669	0.00750587	126	22024	0.00568849	151	21745	0.00689624	0.00669404
445	CC	GCC	CCC	L	NCR	Non-CGI	24	8842	0.00270697	80	23813	0.00334826	83	22147	0.00373369	87	21872	0.00396193	0.00343771
446	CA	GCA	CAG	R	NCR	Non-CGI	56	8873	0.0062717	107	21393	0.00497674	109	20119	0.00538857	103	18438	0.00555526	0.00554807
448	CT	GCT	CTG	L	NCR	Non-CGI	18	8865	0.00202634	64	23845	0.00267682	53	22206	0.00238106	62	21910	0.00282177	0.0024765
449	CG	GCG	CGA	R	NCR	Non-CGI	6869	2016	0.773101	15922	5493	0.743498	14839	5339	0.735405	13648	4850	0.737809	0.747453
450	CG	TCG	CGC	L	NCR	Non-CGI	1001	7937	0.111994	2546	21382	0.106403	2270	20015	0.101862	2156	19864	0.097911	0.104542
452	CC	ACC	CCT	R	NCR	Non-CGI	47	8927	0.00523735	89	21543	0.00411428	79	20287	0.00387901	75	18574	0.00402166	0.00431308
453	CT	CCT	CTG	R	NCR	Non-CGI	40	8927	0.0044608	105	21477	0.00486517	76	20259	0.0037374	77	18557	0.00413223	0.0042989
455	CA	TCA	CAG	L	NCR	Non-CGI	40	9028	0.00441112	112	24091	0.00462753	110	22506	0.00486381	97	22185	0.00435329	0.00456394
457	CT	ACT	CTA	R	NCR	Non-CGI	20	8977	0.00222296	54	21588	0.00249515	66	20247	0.00324915	45	18613	0.00241183	0.00259477
462	CT	TCT	CTA	L	NCR	Non-CGI	26	9309	0.00278522	77	24298	0.00315897	71	22749	0.00311131	64	22378	0.0028518	0.00297682
464	CT	ACT	CTT	R	NCR	Non-CGI	20	9001	0.00221705	54	21626	0.00249077	45	20323	0.00220935	58	18631	0.00310343	0.00250515
468	CT	ACT	CTA	L	NCR	Non-CGI	36	9489	0.00377953	69	24583	0.00279896	80	22990	0.00346771	79	22537	0.0034931	0.00338482
472	CT	TCT	CTT	R	NCR	Non-CGI	16	8916	0.00179131	50	21619	0.00230744	36	20319	0.00176861	36	18565	0.00193538	0.00195069
475	CC	TCC	CCA	R	NCR	Non-CGI	20	8848	0.0022553	60	21652	0.00276345	67	20255	0.00329692	66	18532	0.00354877	0.00296611
476	CA	CCA	CAC	R	NCR	Non-CGI	109	8752	0.0123011	252	21469	0.0116017	259	20073	0.0127385	214	18384	0.0115066	0.012037
478	CT	ACT	CTG	R	NCR	Non-CGI	21	8833	0.00237181	50	21675	0.0023015	43	20344	0.00210919	56	18579	0.0030051	0.0024469
480	CA	GCA	CAG	L	NCR	Non-CGI	50	9514	0.00522794	108	24838	0.00432935	120	23179	0.00515044	108	22656	0.00474433	0.00486301
481	CC	GCC	CCA	R	NCR	Non-CGI	28	8862	0.00314961	61	21736	0.00279855	65	20416	0.00317367	79	18633	0.00422189	0.00333593
482	CA	CCA	CAA	R	NCR	Non-CGI	60	8847	0.00673627	166	21683	0.0075976	187	20338	0.00911084	164	18581	0.008749	0.00804843
487	CA	ACA	CAG	R	NCR	Non-CGI	45	8933	0.00501225	106	21912	0.00481424	115	20478	0.00558442	128	18676	0.00680706	0.00555449
489	CT	ACT	CTG	L	NCR	Non-CGI	30	9763	0.00306341	63	25142	0.0024995	60	23561	0.00254011	73	22973	0.00316758	0.00281765
494	CT	ACT	CTT	L	NCR	Non-CGI	35	9885	0.00352823	108	25155	0.00427503	78	23623	0.003291	95	22967	0.00411933	0.0038034
499	CC	TCC	CCG	R	NCR	Non-CGI	26	8772	0.00295522	41	21817	0.00187574	50	20270	0.00246063	48	18501	0.00258774	0.00246983
500	CG	CCG	CGG	R	NCR	Non-CGI	8141	598	0.931571	20343	1459	0.93308	18890	1394	0.931276	17205	1322	0.928645	0.931143
501	CG	CCG	CGG	L	NCR	Non-CGI	9278	560	0.943078	24231	900	0.964188	22787	866	0.963387	21992	926	0.959595	0.957562
502	CC	GCC	CCG	L	NCR	Non-CGI	29	9799	0.00295075	79	24986	0.00315181	90	23528	0.00381065	102	22783	0.00445707	0.00359257
503	CT	GCT	CTC	R	NCR	Non-CGI	15	8756	0.00171018	37	21838	0.00169143	34	20277	0.00167397	43	18558	0.0023117	0.00184682
505	CC	TCC	CCC	R	NCR	Non-CGI	21	8790	0.00238338	63	21922	0.00286559	64	20347	0.00313556	65	18597	0.00348301	0.00296689
506	CC	CCC	CCC	R	NCR	Non-CGI	40	8782	0.00453412	56	21953	0.00254441	60	20362	0.00293801	59	18596	0.00316269	0.00329481
507	CC	CCC	CCG	R	NCR	Non-CGI	58	8758	0.00657895	139	21793	0.00633777	130	20223	0.00638726	105	18488	0.00564729	0.00623782
508	CG	CCG	CGT	R	NCR	Non-CGI	8195	615	0.930193	20550	1366	0.937671	19034	1281	0.936943	17382	1185	0.936177	0.935246
509	CG	ACG	CGG	L	NCR	Non-CGI	9045	802	0.918554	23352	1698	0.932216	21999	1572	0.933308	21124	1701	0.925476	0.927388
514	CA	CCA	CAA	L	NCR	Non-CGI	90	9897	0.00901172	210	24982	0.00833598	190	23580	0.00799327	212	22878	0.00918146	0.00863061
515	CC	CCC	CCA	L	NCR	Non-CGI	31	9977	0.00309752	86	25097	0.003415	79	23693	0.00332324	109	22966	0.00472373	0.00363987
516	CC	TCC	CCC	L	NCR	Non-CGI	27	10006	0.00269112	57	25131	0.00226298	60	23725	0.0025226	65	23052	0.00281178	0.00257212
519	CG	ACG	CGT	R	NCR	Non-CGI	7625	1307	0.853672	18554	3443	0.843479	17048	3291	0.838193	15508	3088	0.833943	0.842322
520	CG	ACG	CGT	L	NCR	Non-CGI	2878	7137	0.287369	6548	18551	0.260887	6038	17664	0.254746	5688	17321	0.247208	0.262552
525	CA	TCA	CAG	R	NCR	Non-CGI	37	8887	0.00414612	112	21878	0.00509322	81	20179	0.00399803	84	18426	0.00453809	0.00444387
527	CT	TCT	CTG	L	NCR	Non-CGI	26	10049	0.00258065	66	24880	0.00264571	77	23519	0.00326326	54	22846	0.00235808	0.00271193
529	CC	ACC	CCG	R	NCR	Non-CGI	27	8903	0.00302352	63	21882	0.00287081	67	20100	0.00332226	58	18350	0.0031508	0.00309185
530	CG	CCG	CGT	R	NCR	Non-CGI	8478	420	0.952798	21185	752	0.96572	19493	684	0.9661	17793	622	0.966223	0.96271
531	CG	ACG	CGG	L	NCR	Non-CGI	6973	3060	0.695006	16646	8188	0.670291	15796	7667	0.67323	14829	7919	0.651881	0.672602
535	CC	ACC	CCA	R	NCR	Non-CGI	31	8971	0.00344368	86	21966	0.00389987	104	20198	0.00512265	104	18450	0.00560526	0.00451787
536	CA	CCA	CAA	R	NCR	Non-CGI	86	8930	0.0095386	226	21862	0.0102318	195	20123	0.0095974	187	18411	0.0100548	0.00985566
539	CA	ACA	CAA	R	NCR	Non-CGI	38	8974	0.0042166	77	22040	0.00348148	83	20250	0.00408203	88	18593	0.00471067	0.0041227
542	CA	ACA	CAG	R	NCR	Non-CGI	49	8991	0.00542035	99	22065	0.0044667	95	20285	0.00466143	94	18619	0.00502325	0.00489293
544	CT	CCT	CTG	L	NCR	Non-CGI	55	10268	0.00532791	136	24976	0.00541574	178	23498	0.00751816	145	22867	0.00630106	0.00614072
545	CC	ACC	CCT	L	NCR	Non-CGI	44	10294	0.00425614	147	24963	0.00585424	121	23564	0.00510872	140	22866	0.00608537	0.00532612
550	CT	TCT	CTT	R	NCR	Non-CGI	32	9011	0.00353865	58	22063	0.00262194	60	20287	0.00294884	63	18648	0.003367	0.00311911
554	CA	ACA	CAA	R	NCR	Non-CGI	33	8977	0.0036626	77	22021	0.00348448	83	20201	0.0040919	76	18621	0.00406482	0.00382595
557	CG	ACG	CGC	R	NCR	Non-CGI	5458	3526	0.607524	12585	9461	0.570852	11421	8803	0.564725	10439	8163	0.561176	0.576069
558	CG	GCG	CGT	L	NCR	Non-CGI	6852	3489	0.662605	15239	9574	0.614154	14495	8965	0.61786	13554	9087	0.598648	0.623317
559	CC	GCC	CCT	R	NCR	Non-CGI	43	8989	0.00476085	79	22104	0.00356129	69	20261	0.003394	92	18595	0.00492321	0.00415984
560	CT	CCT	CTC	R	NCR	Non-CGI	42	8995	0.00464756	91	22141	0.0040932	74	20297	0.00363261	73	18635	0.00390207	0.00406886
562	CT	TCT	CTG	R	NCR	Non-CGI	14	8991	0.00155469	37	22130	0.00166915	52	20269	0.00255893	54	18585	0.00289715	0.00216998
564	CA	GCA	CAG	L	NCR	Non-CGI	67	10266	0.00648408	139	24577	0.00562389	120	23341	0.00511487	122	22519	0.00538845	0.00565282
565	CC	GCC	CCA	R	NCR	Non-CGI	36	9007	0.00398098	65	22167	0.00292371	61	20269	0.00300049	63	18577	0.00337983	0.00332125
566	CA	CCA	CAA	R	NCR	Non-CGI	74	8950	0.00820035	184	22095	0.0082589	165	20181	0.0081097	169	18514	0.00904566	0.00840365
569	CT	ACT	CTC	R	NCR	Non-CGI	28	9033	0.00309017	63	22228	0.00282625	59	20370	0.00288805	62	18633	0.00331639	0.00303022
571	CG	TCG	CGC	R	NCR	Non-CGI	4091	4932	0.453397	8962	13231	0.403821	8210	12132	0.403598	7418	11163	0.399225	0.41501
572	CG	GCG	CGA	L	NCR	Non-CGI	9384	954	0.907719	22617	1872	0.923558	21459	1785	0.923206	20463	1941	0.913364	0.916962
573	CT	GCT	CTC	R	NCR	Non-CGI	30	9073	0.00329562	65	22295	0.00290698	76	20392	0.00371311	58	18643	0.00310144	0.00325429
575	CA	TCA	CAC	R	NCR	Non-CGI	61	9061	0.00668713	120	22254	0.00536337	103	20426	0.00501729	93	18637	0.0049653	0.00550827
577	CG	ACG	CGT	R	NCR	Non-CGI	8179	942	0.896722	20272	2079	0.906984	18584	1873	0.908442	16802	1872	0.899754	0.902975
578	CG	ACG	CGT	L	NCR	Non-CGI	9251	1078	0.895634	22063	2351	0.903703	21057	2152	0.907277	19904	2372	0.893518	0.900033
581	CA	TCA	CAA	L	NCR	Non-CGI	53	10338	0.00510057	149	24337	0.00608511	144	23098	0.00619568	121	22186	0.00542431	0.00570142
583	CT	TCT	CTC	L	NCR	Non-CGI	29	10457	0.00276559	79	24466	0.00321858	51	23204	0.00219308	75	22277	0.0033554	0.00288316
587	CT	ACT	CTT	R	NCR	Non-CGI	28	9406	0.00296799	84	22627	0.00369865	86	20719	0.00413362	76	18920	0.00400084	0.00370028
590	CA	TCA	CAA	L	NCR	Non-CGI	63	10505	0.00596139	122	24485	0.00495794	129	23108	0.00555149	112	22210	0.00501747	0.00537207
592	CT	GCT	CTC	L	NCR	Non-CGI	24	10567	0.00226607	65	24511	0.00264486	73	23163	0.00314168	71	22252	0.00318058	0.0028083
593	CA	GCA	CAC	R	NCR	Non-CGI	74	9357	0.00784646	168	22575	0.00738689	177	20670	0.00849043	167	18850	0.00878162	0.00812635
595	CA	ACA	CAT	R	NCR	Non-CGI	29	9439	0.00306295	104	22687	0.0045632	104	20772	0.0049818	114	18952	0.00597923	0.0046468
598	CT	TCT	CTG	R	NCR	Non-CGI	28	9434	0.00295921	64	22731	0.00280763	67	20827	0.00320666	56	19047	0.00293148	0.00297624
600	CA	TCA	CAG	L	NCR	Non-CGI	61	10487	0.00578309	130	24288	0.00532394	108	22876	0.00469892	117	22050	0.00527812	0.00527102
602	CG	ACG	CGT	R	NCR	Non-CGI	7323	2107	0.776564	16906	5806	0.744364	15434	5461	0.738646	13957	5084	0.732997	0.748143
603	CG	ACG	CGT	L	NCR	Non-CGI	3252	7288	0.308539	7096	17273	0.29119	6639	16266	0.289849	6130	15927	0.277916	0.291874
606	CT	CCT	CTA	L	NCR	Non-CGI	48	10498	0.00455149	116	24286	0.00475371	98	22803	0.00427929	91	21976	0.0041238	0.00442707
607	CC	GCC	CCT	L	NCR	Non-CGI	25	10544	0.00236541	88	24289	0.00360996	95	22784	0.00415228	76	21984	0.00344515	0.0033932
608	CC	GCC	CCA	R	NCR	Non-CGI	50	9471	0.00525155	112	22845	0.00487869	95	21043	0.00449428	107	19191	0.00554462	0.00504228
609	CA	CCA	CAT	R	NCR	Non-CGI	94	9463	0.00983572	210	22780	0.00913441	201	21004	0.0094789	186	19165	0.00961191	0.00951523
614	CG	ACG	CGT	R	NCR	Non-CGI	1753	7804	0.183426	3773	19335	0.163277	3408	17872	0.16015	3153	16383	0.161394	0.167062
615	CG	ACG	CGT	L	NCR	Non-CGI	3133	7412	0.297108	6700	17580	0.275947	6247	16574	0.273739	5793	16237	0.26296	0.277438
617	CG	TCG	CGT	R	NCR	Non-CGI	2016	7568	0.210351	4864	18312	0.209872	4466	16882	0.2092	3943	15655	0.201194	0.207654
618	CG	ACG	CGA	L	NCR	Non-CGI	9136	1358	0.870593	21483	2702	0.888278	20141	2641	0.884075	19042	2891	0.868189	0.877784
620	CA	TCA	CAG	R	NCR	Non-CGI	58	9625	0.00598988	112	23189	0.00480666	107	21362	0.00498393	78	19652	0.00395337	0.00493346
622	CT	GCT	CTG	L	NCR	Non-CGI	26	10486	0.00247336	75	24141	0.00309713	60	22767	0.00262847	65	21991	0.00294704	0.0027865
623	CG	GCG	CGA	R	NCR	Non-CGI	7325	2395	0.753601	16471	6861	0.70594	15259	6293	0.708009	13905	5902	0.702025	0.717394
624	CG	TCG	CGC	L	NCR	Non-CGI	2492	7983	0.2379	5065	19072	0.209844	4618	18120	0.203096	4366	17601	0.198753	0.212398
628	CT	ACT	CTA	R	NCR	Non-CGI	23	9863	0.00232652	57	23533	0.00241628	65	21694	0.00298727	72	19913	0.0036027	0.00283319
631	CT	TCT	CTA	L	NCR	Non-CGI	25	10537	0.00236698	82	24031	0.00340066	78	22680	0.00342737	66	21955	0.00299714	0.00304803
633	CT	TCT	CTC	L	NCR	Non-CGI	30	10596	0.00282326	75	24190	0.00309087	72	22788	0.00314961	70	22039	0.00316613	0.00305747
638	CA	ACA	CAC	R	NCR	Non-CGI	65	10028	0.00644011	170	23723	0.00711505	157	21859	0.00713118	151	20132	0.00744466	0.00703275
640	CC	ACC	CCA	R	NCR	Non-CGI	50	10050	0.0049505	144	23802	0.00601353	135	21925	0.00611967	152	20201	0.00746819	0.00613797
641	CA	CCA	CAT	R	NCR	Non-CGI	99	9994	0.00980878	242	23743	0.0100896	202	21884	0.00914607	241	20156	0.0118155	0.010215
645	CT	ACT	CTA	L	NCR	Non-CGI	26	10565	0.00245491	81	24198	0.00333622	64	22820	0.00279671	80	22023	0.00361942	0.00305182
647	CA	TCA	CAC	R	NCR	Non-CGI	60	9991	0.00596956	141	23920	0.00586011	131	22009	0.00591689	132	20353	0.00644374	0.00604757
649	CC	ACC	CCG	R	NCR	Non-CGI	40	10050	0.00396432	91	23984	0.00377985	96	22045	0.00433585	97	20398	0.00473286	0.00420322
650	CG	CCG	CGT	R	NCR	Non-CGI	9666	436	0.95684	23379	735	0.96952	21514	680	0.969361	19839	685	0.966624	0.965586
651	CG	ACG	CGG	L	NCR	Non-CGI	4525	6020	0.429113	9364	14608	0.390622	8687	13917	0.384313	8273	13664	0.377125	0.395293
654	CT	ACT	CTA	L	NCR	Non-CGI	21	10599	0.0019774	70	24055	0.00290155	60	22680	0.00263852	76	21842	0.00346747	0.00274624
656	CG	TCG	CGT	R	NCR	Non-CGI	1788	8326	0.176785	3756	20364	0.155721	3428	18820	0.154081	3011	17625	0.14591	0.158124
657	CG	ACG	CGA	L	NCR	Non-CGI	10054	482	0.954252	23126	807	0.966281	21768	753	0.966565	20822	815	0.962333	0.962358
661	CG	TCG	CGG	R	NCR	Non-CGI	2717	7434	0.267658	5445	18736	0.225177	5069	17285	0.22676	4715	16032	0.227262	0.236714
662	CG	CCG	CGA	L	NCR	Non-CGI	10031	434	0.958528	23179	795	0.966839	21867	727	0.967823	20930	771	0.964472	0.964416
663	CC	ACC	CCG	L	NCR	Non-CGI	58	10458	0.00551541	138	23838	0.00575576	120	22464	0.0053135	145	21523	0.0066919	0.00581914
665	CA	ACA	CAC	L	NCR	Non-CGI	59	10468	0.00560464	152	23910	0.00631701	115	22548	0.00507435	153	21610	0.00703028	0.00600657
672	CT	CCT	CTT	L	NCR	Non-CGI	47	10522	0.00444697	99	24007	0.00410686	84	22595	0.00370387	91	21635	0.00418853	0.00411156
673	CC	TCC	CCT	L	NCR	Non-CGI	34	10536	0.00321665	84	24005	0.00348707	73	22586	0.00322168	69	21645	0.00317767	0.00327577
675	CC	ACC	CCC	R	NCR	Non-CGI	34	10380	0.00326484	76	24635	0.00307555	78	22796	0.00340999	99	21173	0.00465401	0.00360109
676	CC	CCC	CCA	R	NCR	Non-CGI	40	10389	0.00383546	107	24616	0.00432795	115	22771	0.00502491	129	21154	0.00606118	0.00481237
677	CA	CCA	CAC	R	NCR	Non-CGI	147	10289	0.0140859	346	24381	0.0139928	337	22579	0.0147059	318	20993	0.0149219	0.0144266
679	CC	ACC	CCC	R	NCR	Non-CGI	40	10422	0.00382336	107	24672	0.00431817	102	22866	0.00444096	92	21254	0.00430994	0.00422311
680	CC	CCC	CCG	R	NCR	Non-CGI	70	10386	0.00669472	159	24598	0.00642243	171	22769	0.00745423	163	21144	0.00765007	0.00705536
681	CG	CCG	CGT	R	NCR	Non-CGI	9926	506	0.951495	24103	691	0.97213	22332	625	0.972775	20683	618	0.970987	0.966847
682	CG	ACG	CGG	L	NCR	Non-CGI	8568	1852	0.822265	19330	4444	0.813073	18154	4145	0.814117	16896	4422	0.79257	0.810506
687	CC	ACC	CCT	R	NCR	Non-CGI	35	10591	0.00329381	119	24937	0.00474936	103	23101	0.00443889	92	21413	0.00427807	0.00419003
688	CT	CCT	CTC	R	NCR	Non-CGI	48	10630	0.00449522	107	25012	0.00425972	118	23128	0.00507614	106	21456	0.00491606	0.00468679
690	CT	TCT	CTT	R	NCR	Non-CGI	31	10694	0.00289044	76	25093	0.00301959	60	23214	0.00257798	40	21554	0.00185237	0.0025851
693	CA	TCA	CAA	L	NCR	Non-CGI	51	10443	0.00485992	94	23924	0.00391373	95	22483	0.00420764	118	21353	0.00549579	0.00461927
697	CT	ACT	CTT	L	NCR	Non-CGI	37	10545	0.0034965	67	24055	0.00277755	83	22573	0.00366349	109	21359	0.00507732	0.00375372
702	CA	GCA	CAA	L	NCR	Non-CGI	40	10517	0.00378896	122	23921	0.00507424	94	22475	0.00416501	111	21265	0.00519274	0.00455524
703	CT	GCT	CTC	R	NCR	Non-CGI	32	10863	0.00293713	64	25454	0.00250803	73	23520	0.00309414	81	21754	0.00370964	0.00306223
705	CA	TCA	CAT	R	NCR	Non-CGI	63	10847	0.00577452	145	25424	0.00567093	139	23544	0.00586919	123	21730	0.00562852	0.00573579
709	CA	ACA	CAA	L	NCR	Non-CGI	36	10421	0.00344267	97	23914	0.00403982	102	22475	0.00451787	150	21084	0.00706414	0.00476612
712	CA	TCA	CAG	R	NCR	Non-CGI	44	10894	0.00402267	123	25548	0.0047914	119	23656	0.00500526	119	21847	0.00541746	0.0048092
714	CT	CCT	CTG	L	NCR	Non-CGI	36	10386	0.00345423	115	23844	0.00479987	86	22368	0.00383005	88	21062	0.00416076	0.00406123
715	CC	ACC	CCT	L	NCR	Non-CGI	37	10381	0.00355155	78	23882	0.00325543	84	22397	0.00373649	64	21082	0.00302658	0.00339251
718	CT	CCT	CTA	L	NCR	Non-CGI	39	10353	0.00375289	88	23807	0.00368278	86	22384	0.00382733	81	21019	0.00383886	0.00377546
719	CC	TCC	CCT	L	NCR	Non-CGI	26	10369	0.0025012	54	23838	0.00226017	49	22427	0.0021801	68	21044	0.00322092	0.0025406
725	CT	ACT	CTA	R	NCR	Non-CGI	35	11160	0.0031264	92	25706	0.00356617	89	23923	0.00370648	83	22073	0.00374616	0.0035363
730	CA	CCA	CAA	L	NCR	Non-CGI	78	10246	0.00755521	213	23455	0.00899949	215	22073	0.00964645	218	20679	0.0104321	0.00915832
731	CC	TCC	CCA	L	NCR	Non-CGI	31	10230	0.00302115	76	23530	0.00321952	80	22172	0.00359518	80	20758	0.00383914	0.00341875
734	CA	GCA	CAT	L	NCR	Non-CGI	72	10109	0.007072	196	23341	0.00832731	146	22049	0.00657806	158	20621	0.00760383	0.0073953
735	CT	GCT	CTT	R	NCR	Non-CGI	32	11144	0.00286328	88	25748	0.0034061	92	23920	0.00383142	72	22028	0.00325792	0.00333968
738	CA	GCA	CAA	L	NCR	Non-CGI	69	10005	0.00684932	151	23251	0.00645244	126	21926	0.00571377	132	20491	0.00640062	0.00635404
739	CG	GCG	CGG	R	NCR	Non-CGI	8470	2628	0.763201	19227	6505	0.747202	17977	5951	0.751296	16282	5757	0.738781	0.75012
740	CG	CCG	CGC	L	NCR	Non-CGI	9073	905	0.9093	21271	1960	0.91563	20084	1780	0.918588	18594	1820	0.910845	0.913591
741	CC	GCC	CCG	L	NCR	Non-CGI	27	9962	0.00270297	63	23160	0.00271283	58	21785	0.00265531	60	20348	0.00294002	0.00275278
742	CA	GCA	CAC	R	NCR	Non-CGI	77	11103	0.0068873	200	25588	0.00775555	188	23802	0.0078366	171	21932	0.00773651	0.00755399
744	CT	ACT	CTC	R	NCR	Non-CGI	42	11168	0.00374665	95	25785	0.00367079	104	23956	0.00432253	101	22062	0.00455714	0.00407428
746	CG	TCG	CGC	R	NCR	Non-CGI	4086	7106	0.365082	8546	17245	0.331356	7873	16105	0.328343	7149	14916	0.323997	0.337195
747	CG	GCG	CGA	L	NCR	Non-CGI	8703	1226	0.876523	20061	3025	0.868968	18772	2913	0.865668	17392	2808	0.86099	0.868037
748	CT	GCT	CTG	R	NCR	Non-CGI	46	11180	0.00409763	92	25797	0.00355363	85	23985	0.00353137	84	22059	0.00379352	0.00374404
750	CA	GCA	CAG	L	NCR	Non-CGI	123	9789	0.0124092	267	22838	0.0115559	254	21431	0.0117132	231	19993	0.0114221	0.0117751
751	CG	GCG	CGG	R	NCR	Non-CGI	3573	7667	0.317883	7449	18405	0.288118	7080	16948	0.294656	6290	15836	0.284281	0.296234
752	CG	CCG	CGC	L	NCR	Non-CGI	9422	439	0.955481	22207	776	0.966236	20880	686	0.968191	19371	728	0.963779	0.963422
753	CC	GCC	CCG	L	NCR	Non-CGI	23	9837	0.00233266	73	22847	0.00318499	50	21436	0.0023271	72	19961	0.00359407	0.0028597
754	CT	GCT	CTC	R	NCR	Non-CGI	46	11317	0.00404823	92	25887	0.00354132	83	24000	0.00344641	81	22177	0.00363914	0.00366878
756	CT	TCT	CTG	R	NCR	Non-CGI	34	11317	0.00299533	66	25899	0.00254188	76	24014	0.00315484	72	22178	0.00323596	0.002982
758	CA	ACA	CAG	L	NCR	Non-CGI	43	9476	0.00451728	95	22837	0.00414268	100	21456	0.00463908	140	19916	0.00698045	0.00506987
761	CG	ACG	CGC	R	NCR	Non-CGI	6258	5158	0.548178	13545	12411	0.521845	12631	11472	0.524043	11542	10723	0.518392	0.528114
762	CG	GCG	CGT	L	NCR	Non-CGI	8094	1724	0.824404	18509	4361	0.809314	17216	4254	0.801863	15922	4091	0.795583	0.807791
763	CG	GCG	CGT	R	NCR	Non-CGI	9787	1698	0.852155	22065	3964	0.847708	20433	3729	0.845667	18798	3496	0.843187	0.847179
764	CG	ACG	CGC	L	NCR	Non-CGI	6839	2938	0.699499	15136	7659	0.664005	14216	7137	0.665761	13011	6889	0.653819	0.670771
771	CT	ACT	CTT	R	NCR	Non-CGI	37	11731	0.00314412	82	26125	0.00312894	79	24247	0.00324755	94	22387	0.00418131	0.00342548
780	CG	TCG	CGC	R	NCR	Non-CGI	4827	6832	0.414015	9468	16702	0.361788	8784	15577	0.360576	8021	14468	0.356663	0.373261
781	CG	GCG	CGA	L	NCR	Non-CGI	7557	2297	0.766897	16785	5675	0.747329	15790	5242	0.750761	14389	5236	0.733197	0.749546
782	CA	GCA	CAC	R	NCR	Non-CGI	110	11632	0.00936808	235	26005	0.00895579	235	24203	0.00961617	236	22281	0.010481	0.00960525
784	CA	ACA	CAT	R	NCR	Non-CGI	69	11705	0.00586037	140	26179	0.00531935	120	24376	0.00489876	107	22511	0.00473075	0.00520231
790	CT	CCT	CTT	L	NCR	Non-CGI	29	9857	0.00293344	86	22281	0.00384495	77	20823	0.00368421	94	19479	0.00480253	0.00381628
791	CC	TCC	CCT	L	NCR	Non-CGI	28	9851	0.00283429	52	22297	0.00232673	58	20798	0.00278097	64	19490	0.00327299	0.00280375
796	CT	TCT	CTT	L	NCR	Non-CGI	21	9886	0.00211971	95	22254	0.00425075	93	20736	0.00446493	105	19446	0.00537057	0.00405149
798	CT	ACT	CTC	L	NCR	Non-CGI	29	9829	0.00294177	138	22129	0.00619751	140	20590	0.0067535	201	19276	0.0103199	0.00655316
800	CA	TCA	CAC	R	NCR	Non-CGI	63	11947	0.00524563	171	26368	0.00644335	165	24662	0.00664599	139	22651	0.00609917	0.00610853
802	CA	ACA	CAA	R	NCR	Non-CGI	84	11885	0.00701813	143	26402	0.00538708	148	24684	0.00596005	153	22600	0.00672439	0.00627241
806	CA	GCA	CAT	L	NCR	Non-CGI	44	9665	0.00453188	75	22028	0.0033932	100	20448	0.00486665	100	19264	0.00516422	0.00448899
807	CA	GCA	CAT	R	NCR	Non-CGI	49	11925	0.0040922	113	26517	0.00424333	122	24751	0.00490492	120	22647	0.00527079	0.00462781
810	CA	TCA	CAA	R	NCR	Non-CGI	57	11924	0.00475753	120	26465	0.00451382	144	24758	0.00578267	138	22592	0.00607127	0.00528132
813	CT	TCT	CTT	L	NCR	Non-CGI	25	9586	0.00260119	63	21852	0.00287474	52	20221	0.00256499	51	19098	0.00266332	0.00267606
815	CG	ACG	CGG	R	NCR	Non-CGI	10637	1332	0.888713	23853	2663	0.89957	22218	2539	0.897443	20224	2420	0.893128	0.894714
816	CG	CCG	CGT	L	NCR	Non-CGI	9005	495	0.947895	20809	986	0.95476	19297	833	0.958619	18151	852	0.955165	0.95411
817	CC	CCC	CCG	L	NCR	Non-CGI	29	9544	0.00302935	85	21735	0.00389551	110	20032	0.00546123	82	18937	0.00431148	0.00417439
818	CC	TCC	CCC	L	NCR	Non-CGI	28	9596	0.00290939	65	21778	0.00297578	69	20117	0.00341821	45	19028	0.00235936	0.00291569
826	CC	ACC	CCC	R	NCR	Non-CGI	36	12000	0.00299103	101	26601	0.00378249	78	24914	0.003121	79	22845	0.00344617	0.00333517
827	CC	CCC	CCA	R	NCR	Non-CGI	47	11947	0.00391863	117	26572	0.00438383	118	24848	0.00472643	113	22814	0.00492869	0.00448939
828	CA	CCA	CAG	R	NCR	Non-CGI	133	11819	0.0111278	293	26397	0.0109779	264	24681	0.0105833	250	22681	0.0109023	0.0108978
830	CT	GCT	CTG	L	NCR	Non-CGI	23	9459	0.00242565	34	21645	0.00156834	40	20095	0.00198659	39	18872	0.00206229	0.00201072
831	CA	GCA	CAA	R	NCR	Non-CGI	43	11941	0.00358812	90	26595	0.00337268	95	24839	0.00381006	109	22846	0.00474842	0.00387982
834	CT	CCT	CTT	L	NCR	Non-CGI	39	9473	0.00410008	86	21551	0.00397467	72	20069	0.0035748	83	18798	0.00439595	0.00401138
835	CC	TCC	CCT	L	NCR	Non-CGI	41	9451	0.00431943	82	21551	0.00379051	73	20067	0.00362463	74	18785	0.00392386	0.0039146
841	CT	GCT	CTT	L	NCR	Non-CGI	22	9516	0.00230656	62	21598	0.00286242	51	20089	0.00253227	53	18782	0.00281391	0.00262879
842	CC	GCC	CCA	R	NCR	Non-CGI	39	11918	0.00326169	83	26596	0.00311106	101	24835	0.00405037	86	22884	0.00374401	0.00354178
843	CA	CCA	CAG	R	NCR	Non-CGI	112	11828	0.00938023	288	26362	0.0108068	227	24718	0.00910002	217	22780	0.00943601	0.00968076
845	CT	GCT	CTG	L	NCR	Non-CGI	13	9497	0.00136698	46	21595	0.00212559	32	20139	0.00158644	44	18830	0.00233125	0.00185257
846	CT	GCT	CTC	R	NCR	Non-CGI	35	11962	0.0029174	62	26701	0.00231663	55	24977	0.00219719	72	22984	0.00312283	0.00263851
848	CA	TCA	CAT	R	NCR	Non-CGI	64	11994	0.00530768	165	26667	0.00614937	155	24939	0.00617678	126	23031	0.00544112	0.00576874
851	CA	ACA	CAT	L	NCR	Non-CGI	51	9581	0.00529485	99	21706	0.00454024	101	20235	0.00496656	130	18831	0.00685618	0.00541446
857	CG	ACG	CGG	R	NCR	Non-CGI	9197	2796	0.766864	19601	7100	0.734092	18430	6494	0.739448	16876	6130	0.733548	0.743488
858	CG	CCG	CGT	L	NCR	Non-CGI	8824	680	0.928451	20465	1199	0.944655	19039	1251	0.938344	17714	1116	0.940733	0.938046
859	CC	TCC	CCG	L	NCR	Non-CGI	28	9469	0.0029483	50	21575	0.00231214	65	20181	0.00321051	64	18720	0.00340716	0.00296953
863	CA	GCA	CAT	L	NCR	Non-CGI	35	9492	0.00367377	70	21592	0.00323147	62	20234	0.00305479	100	18617	0.00534274	0.00382569
864	CT	GCT	CTG	R	NCR	Non-CGI	40	11960	0.00333333	65	26882	0.00241214	61	24992	0.00243484	77	23000	0.00333666	0.00287924
866	CA	CCA	CAG	L	NCR	Non-CGI	118	9383	0.0124197	253	21403	0.0116827	260	20055	0.0127984	246	18456	0.0131537	0.0125136
867	CC	CCC	CCA	L	NCR	Non-CGI	39	9470	0.00410138	107	21545	0.00494181	77	20251	0.00378788	93	18589	0.00497805	0.00445228
868	CC	ACC	CCC	L	NCR	Non-CGI	31	9452	0.00326901	60	21577	0.00277303	64	20231	0.00315349	81	18542	0.00434946	0.00338625
870	CT	TCT	CTG	R	NCR	Non-CGI	36	11949	0.00300375	85	26893	0.00315072	84	24982	0.00335115	74	23013	0.00320527	0.00317772
872	CA	CCA	CAG	L	NCR	Non-CGI	85	9359	0.00900042	207	21466	0.00955105	201	20099	0.00990148	163	18403	0.00877949	0.00930811
873	CC	ACC	CCA	L	NCR	Non-CGI	40	9457	0.00421186	74	21606	0.00341328	116	20204	0.00570866	99	18425	0.00534442	0.00466955
875	CA	CCA	CAC	L	NCR	Non-CGI	131	9377	0.0137779	280	21443	0.0128896	323	20040	0.0158621	260	18277	0.014026	0.0141389
876	CC	GCC	CCA	L	NCR	Non-CGI	25	9464	0.00263463	52	21652	0.00239587	58	20273	0.00285279	74	18427	0.00399978	0.00297077
877	CA	GCA	CAG	R	NCR	Non-CGI	59	11981	0.00490033	118	26866	0.00437296	148	25032	0.00587768	122	22994	0.00527773	0.00510718
879	CT	ACT	CTG	L	NCR	Non-CGI	22	9486	0.00231384	50	21681	0.00230086	43	20330	0.00211064	42	18433	0.00227334	0.00224967
882	CT	ACT	CTA	L	NCR	Non-CGI	23	9546	0.00240359	49	21728	0.00225008	63	20364	0.00308415	61	18371	0.00330946	0.00276182
884	CA	CCA	CAC	L	NCR	Non-CGI	202	9372	0.0210988	428	21387	0.0196195	379	20062	0.0185412	355	18119	0.0192162	0.0196189
885	CC	CCC	CCA	L	NCR	Non-CGI	26	9558	0.00271285	71	21733	0.00325628	76	20374	0.00371638	61	18393	0.00330552	0.00324776
886	CC	TCC	CCC	L	NCR	Non-CGI	24	9572	0.00250104	52	21786	0.00238117	45	20412	0.00219974	56	18414	0.00303194	0.00252847
888	CT	CCT	CTC	L	NCR	Non-CGI	37	9567	0.00385256	72	21747	0.00329988	68	20365	0.00332795	66	18405	0.00357317	0.00351339
889	CC	ACC	CCT	L	NCR	Non-CGI	30	9578	0.0031224	84	21706	0.00385498	113	20321	0.00553	113	18307	0.00613464	0.0046605
891	CT	TCT	CTG	R	NCR	Non-CGI	33	12071	0.00272637	81	26912	0.00300078	80	25010	0.00318852	79	22987	0.00342495	0.00308516
893	CA	TCA	CAG	L	NCR	Non-CGI	41	9564	0.00426861	87	21681	0.00399669	93	20330	0.00455369	121	18311	0.00656467	0.00484592
896	CA	CCA	CAT	L	NCR	Non-CGI	98	9598	0.0101073	232	21634	0.0106101	226	20315	0.0110024	171	18358	0.00922878	0.0102371
897	CC	ACC	CCA	L	NCR	Non-CGI	38	9645	0.0039244	91	21739	0.00416858	107	20431	0.00520985	128	18375	0.0069178	0.00505516
902	CA	ACA	CAA	R	NCR	Non-CGI	48	12184	0.00392413	125	26711	0.00465792	123	24871	0.00492118	90	22775	0.00393615	0.00435985
905	CT	ACT	CTT	L	NCR	Non-CGI	26	9689	0.00267627	47	21871	0.00214436	52	20484	0.00253214	73	18367	0.00395879	0.00282789
908	CT	ACT	CTA	R	NCR	Non-CGI	24	12181	0.00196641	63	26671	0.00235655	84	24751	0.00338232	94	22647	0.0041335	0.0029597
911	CT	ACT	CTA	R	NCR	Non-CGI	36	12126	0.00296004	73	26612	0.00273562	75	24713	0.00302566	86	22589	0.00379272	0.00312851
914	CA	ACA	CAA	R	NCR	Non-CGI	33	12083	0.00272367	82	26404	0.00309598	87	24539	0.00353285	99	22250	0.00442973	0.00344556
917	CT	CCT	CTT	L	NCR	Non-CGI	42	9797	0.00426873	85	21859	0.0038735	97	20540	0.0047003	84	18299	0.00456944	0.00435299
918	CC	CCC	CCT	L	NCR	Non-CGI	29	9818	0.00294506	66	21877	0.00300779	66	20590	0.0031952	68	18318	0.00369847	0.00321163
919	CC	TCC	CCC	L	NCR	Non-CGI	21	9828	0.0021322	52	21864	0.0023727	55	20582	0.00266512	32	18331	0.00174263	0.00222816
923	CG	ACG	CGG	R	NCR	Non-CGI	9683	2245	0.811787	20955	5191	0.801461	19651	4684	0.80752	17697	4409	0.800552	0.80533
924	CG	CCG	CGT	L	NCR	Non-CGI	8578	1194	0.877814	19279	2592	0.881487	18050	2513	0.87779	15963	2302	0.873967	0.877764
925	CC	ACC	CCG	L	NCR	Non-CGI	24	9804	0.002442	62	21823	0.00283299	47	20512	0.0022861	82	18141	0.00449981	0.00301523
928	CT	CCT	CTA	L	NCR	Non-CGI	35	9907	0.00352042	99	21893	0.00450164	101	20607	0.00487734	89	18271	0.00484749	0.00443672
929	CC	CCC	CCT	L	NCR	Non-CGI	64	9897	0.00642506	121	21936	0.00548579	95	20644	0.00458074	111	18272	0.00603819	0.00563244
930	CC	ACC	CCC	L	NCR	Non-CGI	32	9926	0.0032135	93	21948	0.00421941	76	20641	0.00366848	87	18266	0.00474037	0.00396044
932	CA	TCA	CAC	R	NCR	Non-CGI	71	11853	0.00595438	166	25810	0.00639051	142	24105	0.00585639	160	21782	0.00729195	0.00637331
934	CA	ACA	CAA	R	NCR	Non-CGI	53	11862	0.00444817	146	25772	0.00563315	145	24037	0.0059962	117	21711	0.00536009	0.0053594
938	CT	ACT	CTC	R	NCR	Non-CGI	32	11841	0.00269519	91	25727	0.00352467	76	24025	0.0031534	73	21721	0.00334955	0.0031807
940	CT	TCT	CTA	R	NCR	Non-CGI	26	11789	0.00220059	63	25749	0.00244073	52	24013	0.00216081	47	21725	0.00215874	0.00224022
943	CT	GCT	CTA	L	NCR	Non-CGI	53	10058	0.00524182	120	22122	0.0053952	100	20776	0.00479019	106	18238	0.00577846	0.00530141
944	CT	GCT	CTA	R	NCR	Non-CGI	31	11682	0.00264663	56	25607	0.00218213	70	23834	0.00292838	50	21578	0.00231182	0.00251724
947	CG	ACG	CGC	R	NCR	Non-CGI	5706	5983	0.488151	11169	14474	0.435557	10550	13312	0.442126	9366	12194	0.434416	0.450062
948	CG	GCG	CGT	L	NCR	Non-CGI	8172	2019	0.801884	17182	5136	0.769872	16080	4868	0.767615	14085	4275	0.767157	0.776632
949	CC	GCC	CCA	R	NCR	Non-CGI	53	11694	0.00451179	120	25581	0.00466908	114	23847	0.00475773	114	21499	0.0052746	0.0048033
950	CA	CCA	CAC	R	NCR	Non-CGI	176	11598	0.0149482	354	25387	0.0137524	324	23650	0.0135146	321	21312	0.0148384	0.0142634
952	CT	ACT	CTG	R	NCR	Non-CGI	36	11680	0.00307272	77	25578	0.00300136	74	23813	0.00309792	88	21487	0.00407879	0.0033127
954	CA	GCA	CAG	L	NCR	Non-CGI	255	10077	0.0246806	559	21913	0.0248754	496	20609	0.0235015	457	17959	0.0248154	0.0244682
955	CG	GCG	CGT	R	NCR	Non-CGI	1738	9959	0.148585	3447	22111	0.13487	3217	20561	0.135293	2856	18609	0.133054	0.13795
956	CG	ACG	CGC	L	NCR	Non-CGI	6706	3631	0.648738	13378	9006	0.597659	12551	8409	0.598807	10884	7422	0.594559	0.609941
959	CA	TCA	CAC	R	NCR	Non-CGI	66	11640	0.00563813	167	25452	0.0065186	202	23614	0.00848169	172	21279	0.00801827	0.00716418
961	CA	ACA	CAT	R	NCR	Non-CGI	76	11625	0.00649517	159	25483	0.00620076	124	23699	0.00520505	126	21354	0.00586592	0.00594173
965	CT	ACT	CTA	R	NCR	Non-CGI	28	11698	0.00238786	85	25579	0.00331203	57	23815	0.00238773	55	21488	0.00255303	0.00266016
972	CA	ACA	CAA	L	NCR	Non-CGI	35	10592	0.0032935	106	22793	0.00462902	111	21253	0.00519566	135	18416	0.00727724	0.00509885
976	CA	TCA	CAG	R	NCR	Non-CGI	61	11567	0.00524596	128	25414	0.00501135	136	23501	0.00575369	115	21228	0.00538818	0.0053498
978	CT	ACT	CTG	L	NCR	Non-CGI	27	10657	0.00252714	77	22881	0.00335395	87	21373	0.00405405	121	18545	0.00648237	0.00410438
982	CC	TCC	CCT	R	NCR	Non-CGI	35	11520	0.00302899	84	25437	0.00329141	87	23525	0.00368457	87	21232	0.00408087	0.00352146
983	CT	CCT	CTT	R	NCR	Non-CGI	51	11497	0.00441635	128	25388	0.00501646	121	23495	0.00512364	103	21220	0.00483046	0.00484673
988	CC	TCC	CCC	R	NCR	Non-CGI	35	11459	0.00304507	84	25444	0.0032905	59	23583	0.00249556	68	21229	0.00319294	0.00300602
989	CC	CCC	CCG	R	NCR	Non-CGI	61	11401	0.00532193	141	25307	0.00554071	158	23412	0.00670344	152	21090	0.00715564	0.00618043
990	CG	CCG	CGT	R	NCR	Non-CGI	10760	488	0.956615	24694	694	0.972664	22862	664	0.971776	20617	564	0.973372	0.968607
991	CG	ACG	CGG	L	NCR	Non-CGI	8620	1872	0.821578	18197	4456	0.803293	16844	4231	0.799241	14443	3689	0.796548	0.805165
999	CT	CCT	CTT	L	NCR	Non-CGI	31	10691	0.00289125	86	23194	0.00369416	79	21595	0.00364492	78	19017	0.00408484	0.00357879
1000	CC	TCC	CCT	L	NCR	Non-CGI	23	10711	0.00214272	53	23251	0.00227429	72	21620	0.0033192	57	19082	0.00297821	0.0026786
1005	CT	TCT	CTT	L	NCR	Non-CGI	28	10811	0.00258326	78	23415	0.00332014	76	21758	0.00348081	77	19155	0.00400374	0.00334699
1011	CA	CCA	CAT	L	NCR	Non-CGI	79	10761	0.00728782	189	23348	0.00802991	196	21623	0.008983	201	19079	0.0104253	0.00868151
1012	CC	TCC	CCA	L	NCR	Non-CGI	32	10789	0.00295721	81	23452	0.00344198	73	21743	0.00334617	76	19226	0.00393742	0.00342069
1015	CA	ACA	CAG	R	NCR	Non-CGI	56	11195	0.00497734	133	25075	0.0052761	144	23267	0.00615095	148	20934	0.00702021	0.00585615
1017	CT	TCT	CTG	L	NCR	Non-CGI	26	10822	0.00239676	81	23519	0.0034322	55	21806	0.0025159	58	19370	0.00298538	0.00283256
1019	CT	ACT	CTC	L	NCR	Non-CGI	22	10850	0.00202355	83	23535	0.00351427	86	21829	0.00392425	101	19335	0.00519654	0.00366465
1026	CG	TCG	CGT	R	NCR	Non-CGI	9704	1094	0.898685	22720	2099	0.915428	21172	1936	0.916219	18998	1889	0.909561	0.909973
1027	CG	ACG	CGA	L	NCR	Non-CGI	9832	817	0.923279	22311	1216	0.948315	20734	1157	0.947147	18502	1012	0.94814	0.94172
1029	CA	TCA	CAC	L	NCR	Non-CGI	58	10607	0.00543835	112	23430	0.00475745	117	21834	0.00533005	107	19462	0.00546783	0.00524842
1032	CT	GCT	CTT	L	NCR	Non-CGI	25	10601	0.00235272	56	23489	0.00237842	58	21889	0.00264273	41	19517	0.00209633	0.00236755
1033	CT	GCT	CTG	R	NCR	Non-CGI	39	10615	0.0036606	65	24625	0.00263264	64	22985	0.00277669	87	20703	0.0041847	0.00331366
1035	CA	CCA	CAG	L	NCR	Non-CGI	149	10451	0.0140566	337	23188	0.0143252	339	21601	0.0154512	316	19284	0.0161224	0.0149889
1036	CC	CCC	CCA	L	NCR	Non-CGI	31	10595	0.00291737	87	23496	0.0036891	87	21934	0.00395077	68	19566	0.00346338	0.00350516
1037	CC	TCC	CCC	L	NCR	Non-CGI	30	10572	0.00282965	44	23538	0.00186583	74	21928	0.00336333	60	19585	0.00305421	0.00277826
1039	CC	ACC	CCA	R	NCR	Non-CGI	38	10476	0.00361423	81	24492	0.0032963	72	22877	0.00313739	97	20538	0.00470075	0.00368717
1040	CA	CCA	CAG	R	NCR	Non-CGI	124	10327	0.0118649	236	24297	0.0096197	231	22681	0.0100821	219	20412	0.0106151	0.0105454
1042	CT	GCT	CTG	L	NCR	Non-CGI	21	10518	0.0019926	52	23476	0.00221013	61	21868	0.0027817	52	19508	0.00265849	0.00241073
1043	CC	GCC	CCT	R	NCR	CGI	34	10386	0.00326296	81	24352	0.00331519	73	22754	0.00319797	92	20442	0.00448037	0.00356412
1044	CT	CCT	CTA	R	NCR	CGI	47	10301	0.00454194	110	24304	0.00450561	140	22660	0.00614035	146	20363	0.00711883	0.00557668
1047	CG	ACG	CGA	R	NCR	CGI	9541	701	0.931556	22983	1311	0.946036	21402	1268	0.944067	19223	1171	0.942581	0.94106
1048	CG	TCG	CGT	L	NCR	Non-CGI	9471	1064	0.899003	21448	2044	0.912992	19959	1986	0.909501	17800	1764	0.909834	0.907833
1050	CT	ACT	CTC	L	NCR	CGI	25	10529	0.00236877	106	23423	0.00450508	81	21902	0.00368467	89	19452	0.00455453	0.00377826
1052	CC	TCC	CCA	R	NCR	CGI	29	10180	0.00284063	52	24296	0.0021357	59	22762	0.00258534	52	20445	0.00253696	0.00252466
1053	CA	CCA	CAA	R	NCR	CGI	82	10094	0.00805818	223	24110	0.00916451	206	22611	0.00902836	212	20258	0.0103566	0.00915192
1056	CG	ACG	CGC	R	NCR	CGI	6752	3308	0.671173	15649	8605	0.645213	14728	8011	0.647698	13130	7277	0.643407	0.651873
1057	CG	GCG	CGT	L	NCR	CGI	1924	8619	0.182491	3715	19893	0.157362	3539	18545	0.160252	2959	16641	0.150969	0.162768
1058	CC	GCC	CCG	R	NCR	CGI	43	10000	0.00428159	87	24133	0.00359207	76	22617	0.00334905	78	20282	0.00383104	0.00376344
1059	CG	CCG	CGT	R	NCR	CGI	8890	1145	0.885899	21854	2382	0.901716	20467	2261	0.900519	18250	2136	0.895222	0.895839
1060	CG	ACG	CGG	L	NCR	CGI	8737	1786	0.830277	19324	4120	0.824262	18020	3934	0.820807	15761	3630	0.8128	0.822036
1062	CT	TCT	CTC	R	NCR	CGI	22	9918	0.00221328	60	24326	0.00246043	56	22784	0.00245184	43	20506	0.00209256	0.00230453
1064	CT	TCT	CTC	R	NCR	CGI	19	10034	0.00188998	66	24311	0.00270747	54	22797	0.00236314	50	20521	0.00243061	0.0023478
1066	CA	TCA	CAC	R	NCR	CGI	66	9923	0.00660727	154	24223	0.00631743	165	22659	0.00722923	147	20440	0.00714043	0.00682359
1068	CA	ACA	CAA	R	NCR	CGI	41	9930	0.00411192	111	24280	0.00455086	104	22741	0.00455242	146	20453	0.00708772	0.00507573
1072	CA	ACA	CAC	R	NCR	CGI	48	9622	0.00496381	184	24259	0.00752772	152	22732	0.0066422	254	20350	0.0123277	0.00786536
1074	CA	ACA	CAG	R	NCR	CGI	79	9703	0.00807606	208	24215	0.00851656	186	22669	0.00813826	231	20318	0.0112414	0.00899308
1076	CT	CCT	CTG	L	NCR	CGI	70	10365	0.00670819	145	23850	0.00604293	141	22324	0.00627643	120	19721	0.00604808	0.00626891
1077	CC	ACC	CCT	L	NCR	CGI	62	10385	0.00593472	120	23843	0.00500772	109	22328	0.00485805	121	19668	0.00611451	0.00547875
1081	CC	ACC	CCG	R	NCR	CGI	35	9559	0.00364811	94	24333	0.0038482	84	22744	0.00367969	85	20455	0.00413827	0.00382857
1082	CG	CCG	CGT	R	NCR	CGI	8092	528	0.938747	23419	1012	0.958577	21889	933	0.959118	19629	882	0.956999	0.95336
1083	CG	ACG	CGG	L	NCR	CGI	8294	2155	0.79376	17940	5862	0.753718	16859	5475	0.754858	14651	5036	0.744197	0.761633
1091	CC	ACC	CCA	R	NCR	CGI	35	9300	0.00374933	115	24242	0.00472144	108	22673	0.00474079	123	20455	0.00597726	0.0047972
1092	CA	CCA	CAC	R	NCR	CGI	112	9210	0.0120146	255	24088	0.0104753	281	22488	0.0123413	234	20340	0.0113736	0.0115512
1094	CG	ACG	CGC	R	NCR	CGI	6810	1776	0.793152	19137	4908	0.795883	17745	4775	0.787966	16030	4313	0.787986	0.791247
1095	CG	GCG	CGT	L	NCR	CGI	9772	511	0.950306	22799	840	0.964466	21322	844	0.961924	18889	698	0.964364	0.960265
1096	CG	GCG	CGA	R	NCR	CGI	8546	573	0.937164	22971	1183	0.951023	21533	1129	0.950181	19349	1047	0.948666	0.946759
1097	CG	TCG	CGC	L	NCR	CGI	8103	2120	0.792624	18207	5360	0.772563	16866	5221	0.763617	14854	4652	0.761509	0.772578
1099	CT	ACT	CTC	L	NCR	CGI	26	10181	0.00254727	68	23535	0.00288099	88	22011	0.00398208	79	19434	0.00404858	0.00336473
1101	CA	TCA	CAG	R	NCR	CGI	39	8881	0.0043722	112	24177	0.00461114	108	22635	0.00474871	94	20449	0.00457577	0.00457695
1103	CT	CCT	CTG	L	NCR	CGI	39	10157	0.00382503	98	23465	0.00415906	97	21974	0.00439491	105	19417	0.00537855	0.00443939
1104	CC	ACC	CCT	L	NCR	CGI	56	10140	0.00549235	156	23390	0.00662533	126	21925	0.00571403	134	19377	0.00686792	0.00617491
1106	CA	CCA	CAC	L	NCR	CGI	138	9969	0.0136539	280	23221	0.0119144	278	21719	0.0126381	217	19215	0.0111671	0.0123434
1107	CC	GCC	CCA	L	NCR	CGI	34	10037	0.00337603	73	23366	0.00311447	67	21869	0.00305434	70	19317	0.00361067	0.00328888
1108	CC	GCC	CCT	R	NCR	CGI	19	8913	0.00212718	95	24103	0.00392594	88	22525	0.00389157	96	20445	0.00467358	0.00365457
1109	CT	CCT	CTG	R	NCR	CGI	41	8946	0.00456215	122	24030	0.00505134	85	22511	0.00376173	126	20397	0.00613945	0.00487867
1111	CA	ACA	CAG	L	NCR	CGI	36	9990	0.00359066	135	23239	0.00577565	133	21771	0.00607195	122	19154	0.00632911	0.00544184
1113	CA	CCA	CAC	L	NCR	CGI	112	9931	0.011152	293	23128	0.0125101	250	21679	0.0114004	279	19033	0.014447	0.0123774
1114	CC	TCC	CCA	L	NCR	CGI	24	10036	0.00238569	65	23391	0.00277115	62	21878	0.00282589	50	19268	0.00258826	0.00264275
1122	CA	ACA	CAT	R	NCR	CGI	36	9169	0.00391092	83	23966	0.00345129	93	22494	0.00411741	113	20471	0.0054897	0.00424233
1126	CA	TCA	CAC	R	NCR	CGI	62	9110	0.0067597	154	23808	0.00642684	149	22381	0.0066134	146	20425	0.00709737	0.00672433
1128	CA	ACA	CAC	R	NCR	CGI	67	9091	0.00731601	190	23728	0.00794381	187	22257	0.00833185	180	20326	0.00877792	0.0080924
1130	CT	ACT	CTA	R	NCR	CGI	32	9127	0.00349383	105	23794	0.00439349	83	22368	0.00369694	94	20399	0.00458693	0.0040428
1134	CA	TCA	CAT	L	NCR	CGI	41	9934	0.00411028	89	23115	0.00383555	107	21677	0.00491186	104	19174	0.00539475	0.00456311
1136	CG	ACG	CGA	R	NCR	CGI	4429	4560	0.492713	10653	12966	0.451035	10002	12225	0.449993	9043	11211	0.44648	0.460055
1137	CG	TCG	CGT	L	NCR	CGI	4303	5550	0.43672	8718	14337	0.378139	8144	13508	0.376132	7191	11931	0.376059	0.391762
1141	CT	GCT	CTA	L	NCR	CGI	38	9830	0.00385083	80	22936	0.00347584	79	21599	0.00364425	69	19022	0.00361427	0.0036463
1142	CG	GCG	CGC	R	NCR	CGI	1877	7087	0.209393	4074	19441	0.173251	3760	18384	0.169798	3448	16833	0.170011	0.180613
1143	CG	GCG	CGC	L	NCR	CGI	3067	6759	0.312131	5982	16915	0.261257	5547	16025	0.257139	4958	14059	0.260714	0.27281
1144	CT	GCT	CTG	R	NCR	CGI	40	8909	0.00446977	82	23416	0.00348966	98	22037	0.00442738	92	20182	0.00453783	0.00423116
1146	CA	ACA	CAG	L	NCR	CGI	71	9699	0.00726714	142	22687	0.00622016	142	21399	0.00659208	128	18861	0.00674074	0.00670503
1148	CT	TCT	CTG	R	NCR	CGI	26	8907	0.00291056	57	23293	0.00244111	50	21911	0.00227676	43	20087	0.00213612	0.00244114
1150	CA	GCA	CAG	L	NCR	CGI	37	9687	0.00380502	85	22597	0.00374746	77	21430	0.00358023	85	18814	0.00449759	0.00390758
1151	CC	GCC	CCG	R	NCR	CGI	35	8915	0.00391061	71	23153	0.00305718	59	21795	0.00269973	70	19998	0.00348814	0.00328892
1152	CG	CCG	CGC	R	NCR	CGI	8227	686	0.923034	22007	1240	0.94666	20638	1233	0.943624	18978	1108	0.944837	0.939539
1153	CG	GCG	CGG	L	NCR	CGI	8020	1616	0.832296	18247	4350	0.807497	17266	4156	0.805994	15138	3680	0.804443	0.812557
1154	CG	GCG	CGA	R	NCR	CGI	7394	1661	0.816565	19119	4234	0.818696	17907	4042	0.815846	16231	3911	0.805829	0.814234
1155	CG	TCG	CGC	L	NCR	CGI	4788	4840	0.4973	9946	12670	0.439777	9382	12025	0.438268	8156	10662	0.433415	0.45219
1157	CA	ACA	CAA	R	NCR	CGI	26	9120	0.00284277	83	23400	0.00353447	89	21953	0.00403775	97	20098	0.00480317	0.00380454
1165	CC	TCC	CCC	R	NCR	CGI	38	9053	0.00417996	68	23326	0.00290673	67	21791	0.00306524	53	19991	0.00264418	0.00319903
1166	CC	CCC	CCG	R	NCR	CGI	49	9029	0.00539766	114	23217	0.0048862	119	21670	0.00546147	127	19818	0.00636751	0.00552821
1167	CG	CCG	CGC	R	NCR	CGI	8490	410	0.953933	22593	686	0.970531	21118	626	0.97121	19319	562	0.971732	0.966852
1168	CG	GCG	CGG	L	NCR	CGI	7357	2155	0.773444	16415	5969	0.733336	15600	5660	0.733772	13532	5068	0.727527	0.74202
1169	CG	GCG	CGG	R	NCR	CGI	6077	2911	0.676124	15074	8186	0.648065	13830	7863	0.637533	12509	7295	0.63164	0.64834
1170	CG	CCG	CGC	L	NCR	CGI	8942	457	0.951378	21375	955	0.957232	20253	880	0.958359	17728	788	0.957442	0.956103
1171	CC	ACC	CCG	L	NCR	CGI	64	9315	0.00682376	120	22196	0.00537731	103	21018	0.00487666	125	18370	0.00675858	0.00595908
1173	CA	CCA	CAC	L	NCR	CGI	132	9261	0.014053	399	22008	0.0178069	379	20824	0.0178748	291	18314	0.015641	0.0163439
1174	CC	ACC	CCA	L	NCR	CGI	47	9330	0.00501226	110	22255	0.0049184	135	21017	0.00638238	119	18457	0.00640612	0.00567979
1176	CA	GCA	CAC	L	NCR	CGI	44	9293	0.00471243	141	22162	0.00632202	145	20916	0.00688476	150	18384	0.00809323	0.00650311
1177	CA	GCA	CAG	R	NCR	CGI	51	9039	0.00561056	127	23084	0.00547154	127	21515	0.00586822	122	19580	0.00619226	0.00578565
1179	CT	GCT	CTG	L	NCR	CGI	24	9201	0.00260163	54	22148	0.00243221	65	20867	0.00310529	59	18375	0.00320061	0.00283494
1180	CT	GCT	CTC	R	NCR	CGI	22	9141	0.00240096	76	23158	0.00327107	68	21609	0.00313697	67	19679	0.00339309	0.00305052
1182	CA	TCA	CAA	R	NCR	CGI	50	9138	0.00544188	101	23203	0.00433402	103	21627	0.00473999	94	19730	0.00474173	0.0048144
1185	CT	TCT	CTT	L	NCR	CGI	23	9190	0.00249647	61	22222	0.00273751	64	20858	0.00305898	68	18345	0.00369304	0.0029965
1188	CC	TCC	CCA	R	NCR	CGI	28	9254	0.00301659	74	23341	0.00316037	75	21714	0.0034421	81	19834	0.00406729	0.00342159
1189	CA	CCA	CAC	R	NCR	CGI	143	9183	0.0153335	377	23096	0.016061	364	21463	0.0166766	346	19650	0.0173035	0.0163436
1191	CA	ACA	CAA	R	NCR	CGI	45	9305	0.00481283	111	23380	0.00472521	96	21760	0.00439239	115	19852	0.0057595	0.00492248
1194	CA	ACA	CAT	R	NCR	CGI	37	9381	0.00392865	110	23438	0.00467131	103	21836	0.00469484	150	19840	0.00750375	0.00519964
1197	CA	TCA	CAT	L	NCR	CGI	48	8903	0.00536253	102	22172	0.00457933	80	20847	0.00382281	79	18227	0.00431552	0.00452005
1199	CG	ACG	CGT	R	NCR	CGI	6930	2439	0.739673	16384	6923	0.702965	15219	6485	0.701207	13520	6129	0.688076	0.70798
1200	CG	ACG	CGT	L	NCR	CGI	7450	1350	0.846591	18119	3900	0.82288	16967	3742	0.819306	14650	3421	0.810691	0.824867
1202	CA	ACA	CAC	L	NCR	CGI	22	8710	0.00251947	83	21978	0.0037623	79	20725	0.00379735	70	18033	0.00386676	0.00348647
1204	CC	TCC	CCG	R	NCR	CGI	25	9406	0.00265083	57	23286	0.00244185	61	21671	0.00280692	52	19716	0.00263051	0.00263253
1205	CG	CCG	CGG	R	NCR	CGI	8763	709	0.925148	21970	1435	0.938688	20371	1440	0.933978	18477	1386	0.930222	0.932009
1206	CG	CCG	CGG	L	NCR	CGI	8259	274	0.967889	21408	494	0.977445	20183	450	0.97819	17537	402	0.977591	0.975279
1207	CC	TCC	CCG	L	NCR	CGI	16	8573	0.00186285	93	21830	0.00424212	70	20581	0.00338967	48	17882	0.00267708	0.00304293
1210	CT	ACT	CTT	L	NCR	CGI	12	8552	0.00140121	60	21868	0.00273623	59	20612	0.00285424	61	17852	0.00340535	0.00259926
1215	CG	TCG	CGG	R	NCR	CGI	7890	1634	0.828433	18884	4426	0.810124	17613	4192	0.807751	15749	4103	0.793321	0.809907
1216	CG	CCG	CGA	L	NCR	CGI	7934	339	0.959023	21014	578	0.973231	19849	535	0.973754	17224	444	0.97487	0.970219
1217	CC	CCC	CCG	L	NCR	CGI	31	8272	0.00373359	114	21455	0.00528536	78	20292	0.00382916	91	17546	0.00515961	0.00450193
1218	CC	CCC	CCC	L	NCR	CGI	31	8284	0.0037282	99	21469	0.00459013	78	20325	0.00382297	75	17605	0.00424208	0.00409585
1219	CC	GCC	CCC	L	NCR	CGI	30	8233	0.00363064	73	21510	0.00338229	62	20326	0.003041	65	17625	0.00367439	0.00343208
1220	CA	GCA	CAA	R	NCR	CGI	32	9543	0.00334204	64	23321	0.0027368	77	21840	0.00351325	71	19900	0.00355515	0.00328681
1224	CG	ACG	CGG	R	NCR	CGI	8731	799	0.916159	21572	1683	0.927628	20183	1570	0.927826	18175	1487	0.924372	0.923996
1225	CG	CCG	CGT	L	NCR	CGI	7480	515	0.935585	20319	1123	0.947626	19208	1080	0.946767	16544	954	0.945479	0.943864
1226	CC	CCC	CCG	L	NCR	CGI	38	8019	0.0047164	112	21326	0.00522437	118	20148	0.00582256	87	17423	0.00496859	0.00518298
1227	CC	TCC	CCC	L	NCR	CGI	21	8017	0.00261259	67	21419	0.00311831	60	20245	0.00295494	36	17541	0.00204813	0.00268349
1230	CC	ACC	CCA	R	NCR	CGI	42	9592	0.00435956	117	23417	0.00497153	114	21927	0.00517218	128	19970	0.00636879	0.00521802
1231	CA	CCA	CAT	R	NCR	CGI	112	9556	0.0115846	270	23319	0.011446	273	21827	0.0123529	225	19941	0.0111574	0.0116352
1236	CG	ACG	CGT	R	NCR	CGI	1032	8555	0.107646	2173	21296	0.0925902	2021	19924	0.0920939	1810	18252	0.0902203	0.0956375
1237	CG	ACG	CGT	L	NCR	CGI	6143	1571	0.796344	15967	5303	0.750682	14982	5100	0.746041	12878	4356	0.747244	0.760078
1243	CA	ACA	CAA	L	NCR	CGI	44	7570	0.00577883	101	21310	0.0047172	120	20042	0.00595179	101	17222	0.0058304	0.00556955
1245	CA	GCA	CAC	L	NCR	CGI	45	7468	0.00598962	160	21155	0.00750645	177	19902	0.00881518	141	17126	0.00816587	0.00761928
1246	CT	GCT	CTC	R	NCR	CGI	18	9526	0.001886	44	23348	0.00188098	63	21844	0.00287579	42	19927	0.00210326	0.00218651
1248	CA	TCA	CAG	R	NCR	CGI	51	9412	0.00538941	105	23138	0.00451749	118	21648	0.0054213	106	19767	0.00533387	0.00516552
1250	CT	GCT	CTG	L	NCR	CGI	21	7150	0.00292846	53	21002	0.00251722	37	19865	0.00185911	38	17025	0.00222704	0.00238296
1251	CT	GCT	CTC	R	NCR	CGI	20	9446	0.00211282	73	23119	0.00314764	59	21680	0.00271402	56	19775	0.00282386	0.00269958
1253	CC	TCC	CCA	R	NCR	CGI	26	9529	0.00272109	61	23195	0.00262298	65	21780	0.00297551	82	19843	0.00411543	0.00310875
1254	CA	CCA	CAA	R	NCR	CGI	83	9483	0.00867656	215	23094	0.0092239	187	21682	0.00855092	164	19794	0.00821726	0.00866716
1257	CT	CCT	CTT	L	NCR	CGI	43	7037	0.00607345	141	20964	0.00668088	127	19812	0.00636943	113	16983	0.00660973	0.00643337
1258	CC	ACC	CCT	L	NCR	CGI	29	6998	0.00412694	90	20982	0.00427107	90	19826	0.00451898	140	16871	0.00822997	0.00528674
1262	CC	TCC	CCG	R	NCR	CGI	39	9588	0.00405111	100	23164	0.00429849	82	21721	0.00376095	90	19812	0.00452216	0.00415818
1263	CG	CCG	CGA	R	NCR	CGI	9205	438	0.954578	22590	654	0.971864	21142	665	0.969505	19200	699	0.964873	0.965205
1264	CG	TCG	CGG	L	NCR	CGI	5518	1310	0.808143	16646	4170	0.799673	15679	4014	0.796171	13441	3376	0.799251	0.80081
1266	CG	ACG	CGT	R	NCR	CGI	1666	8053	0.171417	3474	19797	0.149285	3138	18791	0.143098	2835	17117	0.142091	0.151473
1267	CG	ACG	CGT	L	NCR	CGI	2080	4659	0.308651	5616	15136	0.270625	5224	14410	0.266069	4455	12298	0.265923	0.277817
1270	CA	TCA	CAA	L	NCR	CGI	21	6703	0.00312314	116	20617	0.00559495	111	19499	0.00566038	88	16690	0.00524496	0.00490586
1272	CT	CCT	CTC	L	NCR	CGI	32	6702	0.004752	96	20638	0.00463008	83	19550	0.00422758	77	16682	0.00459455	0.00455105
1273	CC	GCC	CCT	L	NCR	CGI	25	6643	0.00374925	90	20599	0.00435014	79	19522	0.00403041	69	16614	0.00413595	0.00406644
1274	CG	GCG	CGG	R	NCR	CGI	7642	2243	0.773091	17366	6036	0.742073	16372	5609	0.744825	14634	5443	0.728894	0.747221
1275	CG	CCG	CGC	L	NCR	CGI	6188	280	0.95671	20041	609	0.970508	18999	524	0.97316	16157	459	0.972376	0.968189
1276	CC	ACC	CCG	L	NCR	CGI	16	6589	0.00242241	58	20545	0.00281512	63	19446	0.00322928	132	16430	0.00797005	0.00410922
1281	CA	ACA	CAG	R	NCR	CGI	58	9948	0.00579652	117	23542	0.00494526	100	22111	0.00450227	115	20252	0.00564639	0.00522261
1283	CT	CCT	CTG	L	NCR	CGI	36	6513	0.00549702	106	20514	0.00514064	84	19445	0.0043013	86	16534	0.00517449	0.00502836
1284	CC	ACC	CCT	L	NCR	CGI	55	6482	0.00841365	163	20452	0.00790686	158	19345	0.00810132	169	16439	0.0101758	0.00864941
1286	CA	GCA	CAC	L	NCR	CGI	51	6441	0.00785582	175	20371	0.00851747	161	19245	0.0082964	169	16422	0.0101862	0.00871399
1287	CG	GCG	CGT	R	NCR	CGI	6136	3909	0.610851	13286	10260	0.564257	12496	9556	0.566661	11349	8900	0.560472	0.57556
1288	CG	ACG	CGC	L	NCR	CGI	4289	2012	0.680686	12742	7621	0.625743	12061	7172	0.627099	10260	6125	0.626182	0.639928
1292	CA	ACA	CAC	R	NCR	CGI	49	10069	0.00484285	117	23548	0.00494401	112	21984	0.00506879	119	20193	0.00585861	0.00517857
1294	CC	ACC	CCC	R	NCR	CGI	60	10090	0.00591133	105	23572	0.00443468	116	21991	0.00524721	115	20195	0.00566224	0.00531386
1295	CC	CCC	CCC	R	NCR	CGI	34	10156	0.0033366	88	23647	0.0037076	66	22052	0.00298399	84	20258	0.00412939	0.0035394
1296	CC	CCC	CCC	R	NCR	CGI	55	10150	0.00538951	89	23649	0.00374926	112	22037	0.00505666	82	20271	0.00402889	0.00455608
1297	CC	CCC	CCT	R	NCR	CGI	31	10189	0.00303327	86	23673	0.00361968	71	22103	0.00320195	71	20308	0.00348398	0.00333472
1298	CT	CCT	CTT	R	NCR	CGI	47	10190	0.00459119	114	23680	0.00479112	94	22079	0.00423939	112	20255	0.00549909	0.0047802
1301	CA	GCA	CAA	L	NCR	CGI	41	6053	0.00672793	98	20159	0.00483783	107	18935	0.00561916	100	16182	0.00614175	0.00583167
1302	CG	GCG	CGT	R	NCR	CGI	5665	4554	0.55436	12082	11597	0.510241	11285	10830	0.510287	10087	10195	0.497338	0.518056
1303	CG	ACG	CGC	L	NCR	CGI	1953	4248	0.314949	5580	14448	0.27861	5203	13652	0.275948	4392	11723	0.272541	0.285512
1305	CA	TCA	CAC	R	NCR	CGI	66	10236	0.00640652	153	23562	0.00645161	165	21960	0.00745763	147	20200	0.00722465	0.0068851
1307	CA	ACA	CAA	R	NCR	CGI	50	10340	0.00481232	118	23630	0.00496884	91	22126	0.00409596	97	20311	0.00475304	0.00465754
1310	CT	CCT	CTT	L	NCR	CGI	12	6775	0.00176809	88	19961	0.00438925	67	18835	0.0035446	73	16368	0.00444012	0.00353551
1311	CC	CCC	CCT	L	NCR	CGI	22	6746	0.00325059	82	19996	0.00408407	62	18874	0.00327419	62	16399	0.00376648	0.00359383
1312	CC	TCC	CCC	L	NCR	CGI	14	6727	0.00207684	45	19999	0.00224506	48	18876	0.00253646	44	16412	0.0026738	0.00238304
1322	CG	ACG	CGG	R	NCR	Non-CGI	9236	1425	0.866335	20444	3458	0.855326	18985	3242	0.854141	17438	3141	0.847369	0.855793
1323	CG	CCG	CGT	L	NCR	Non-CGI	3858	1397	0.734158	14884	4896	0.752477	13926	4660	0.749274	12215	4341	0.737799	0.743427
1324	CC	TCC	CCG	L	NCR	Non-CGI	22	6896	0.00318011	72	19689	0.00364354	66	18507	0.00355355	54	16498	0.00326245	0.00340991
1329	CA	TCA	CAT	L	NCR	Non-CGI	23	6971	0.00328853	109	19657	0.00551452	100	18412	0.0054019	102	16495	0.00614569	0.00508766
1331	CT	GCT	CTC	L	NCR	Non-CGI	17	6976	0.002431	50	19640	0.00253936	55	18408	0.00297893	64	16510	0.00386147	0.00295269
1332	CT	GCT	CTT	R	NCR	Non-CGI	17	10754	0.00157831	49	23908	0.00204533	49	22246	0.0021978	37	20624	0.00179081	0.00190306
1335	CT	TCT	CTC	R	NCR	Non-CGI	29	10725	0.00269667	70	23904	0.00291983	63	22244	0.00282423	50	20614	0.00241967	0.0027151
1337	CT	TCT	CTA	R	NCR	Non-CGI	28	10695	0.00261121	72	23851	0.00300966	69	22218	0.00309598	66	20552	0.00320109	0.00297948
1341	CG	TCG	CGA	R	NCR	Non-CGI	7795	2864	0.731307	16676	7111	0.701055	15611	6559	0.70415	14201	6343	0.691248	0.70694
1342	CG	TCG	CGA	L	NCR	Non-CGI	3938	2987	0.568664	9756	9554	0.50523	9273	8850	0.51167	8223	8317	0.497158	0.520681
1344	CT	ACT	CTT	R	NCR	Non-CGI	30	10729	0.00278836	48	23907	0.00200376	88	22216	0.00394548	64	20605	0.00309642	0.00295851
1348	CA	CCA	CAA	L	NCR	Non-CGI	62	7002	0.0087769	173	19112	0.0089707	151	18005	0.00831681	193	16443	0.0116013	0.00941644
1349	CC	ACC	CCA	L	NCR	Non-CGI	38	7024	0.00538091	108	19127	0.00561476	105	17990	0.00580271	101	16496	0.00608544	0.00572096
1351	CT	TCT	CTT	R	NCR	Non-CGI	22	10784	0.00203591	66	23978	0.00274497	55	22211	0.00247013	67	20611	0.00324016	0.00262279
1356	CA	TCA	CAA	L	NCR	Non-CGI	26	6918	0.00374424	64	18891	0.00337642	72	17719	0.00404699	63	16478	0.00380872	0.00374409
1359	CG	ACG	CGA	R	NCR	Non-CGI	8987	1790	0.833906	19321	4622	0.806958	17902	4258	0.807852	16306	4228	0.794098	0.810703
1360	CG	TCG	CGT	L	NCR	Non-CGI	867	5989	0.126459	1882	16978	0.0997879	1858	15821	0.105096	1591	14913	0.0964009	0.106936
1368	CG	ACG	CGG	R	NCR	Non-CGI	8435	2404	0.778208	17677	6131	0.742482	16312	5686	0.741522	14846	5510	0.729318	0.747882
1369	CG	CCG	CGT	L	NCR	Non-CGI	6264	433	0.935344	17720	897	0.951818	16503	863	0.950305	15483	889	0.9457	0.945792
1370	CC	GCC	CCG	L	NCR	Non-CGI	22	6643	0.00330083	43	18496	0.00231943	50	17265	0.00288767	69	16240	0.00423079	0.00318468
1371	CG	GCG	CGC	R	NCR	Non-CGI	1329	9563	0.122016	2578	21240	0.108237	2455	19536	0.111637	2233	18108	0.109778	0.112917
1372	CG	GCG	CGC	L	NCR	Non-CGI	1399	5191	0.212291	3366	15060	0.182677	3096	14132	0.179707	2841	13393	0.175003	0.18742
1373	CT	GCT	CTG	R	NCR	Non-CGI	44	10867	0.00403263	88	23752	0.00369128	76	21945	0.00345125	81	20254	0.00398328	0.00378961
1375	CA	ACA	CAG	L	NCR	Non-CGI	32	6521	0.00488326	64	18282	0.0034885	76	17070	0.00443252	79	16124	0.00487564	0.00441998
1380	CA	TCA	CAA	L	NCR	Non-CGI	29	6461	0.00446841	74	18026	0.0040884	78	16896	0.00459526	78	16075	0.00482882	0.00449522
1384	CA	CCA	CAA	L	NCR	Non-CGI	58	6373	0.00901882	167	17764	0.00931348	147	16676	0.00873804	165	15944	0.0102427	0.00932826
1385	CC	GCC	CCA	L	NCR	Non-CGI	27	6380	0.00421414	80	17783	0.00447853	80	16668	0.00477669	86	15978	0.00535359	0.00470574
1386	CG	GCG	CGC	R	NCR	Non-CGI	6467	4353	0.597689	13246	10203	0.564885	12138	9699	0.555846	10925	9159	0.543965	0.565596
1387	CG	GCG	CGC	L	NCR	Non-CGI	2324	4029	0.365811	5615	12120	0.316606	5264	11389	0.316099	4912	11076	0.30723	0.326437
1388	CG	GCG	CGG	R	NCR	Non-CGI	8533	2259	0.790678	18157	5247	0.775808	16845	4987	0.771574	15189	4880	0.756839	0.773725
1389	CG	CCG	CGC	L	NCR	Non-CGI	6081	198	0.968466	17251	372	0.978891	16197	344	0.979203	15564	376	0.976412	0.975743
1390	CC	ACC	CCG	L	NCR	Non-CGI	13	6290	0.00206251	57	17511	0.00324454	59	16414	0.00358162	54	15838	0.00339794	0.00307165
1393	CA	TCA	CAA	R	NCR	Non-CGI	52	10807	0.00478865	117	23386	0.00497809	113	21785	0.00516029	109	20017	0.00541588	0.00508573
1396	CT	GCT	CTT	L	NCR	Non-CGI	12	6222	0.00192493	49	17507	0.00279107	42	16394	0.00255537	31	15963	0.00193823	0.0023024
1397	CA	GCA	CAG	R	NCR	Non-CGI	109	10721	0.0100646	304	23200	0.012934	238	21636	0.0108805	264	19885	0.0131024	0.0117454
1399	CT	ACT	CTG	L	NCR	Non-CGI	12	6153	0.00194647	39	17370	0.00224022	43	16248	0.00263949	55	15850	0.00345803	0.00257105
1402	CA	TCA	CAA	L	NCR	Non-CGI	34	6079	0.00556192	86	17251	0.00496049	89	16094	0.0054996	82	15817	0.00515756	0.00529489
1407	CA	CCA	CAT	L	NCR	Non-CGI	35	5965	0.00583333	146	17042	0.0084943	125	15916	0.00779253	141	15733	0.00888245	0.00775065
1408	CC	GCC	CCA	L	NCR	Non-CGI	16	5942	0.00268546	79	17046	0.00461314	64	15909	0.00400676	64	15772	0.00404142	0.0038367
1409	CC	GCC	CCG	R	NCR	Non-CGI	39	10765	0.00360977	58	23167	0.00249731	71	21533	0.00328643	79	19794	0.00397524	0.00334219
1410	CG	CCG	CGG	R	NCR	Non-CGI	10200	569	0.947163	22447	730	0.968503	20911	641	0.970258	19211	622	0.968638	0.963641
1411	CG	CCG	CGG	L	NCR	Non-CGI	5506	283	0.951114	16332	567	0.966448	15171	584	0.962932	15079	623	0.960324	0.960204
1412	CC	ACC	CCG	L	NCR	Non-CGI	14	5827	0.00239685	36	16819	0.00213586	41	15671	0.00260947	37	15648	0.00235894	0.00237528
1418	CT	ACT	CTG	R	NCR	Non-CGI	31	10765	0.00287143	75	22971	0.00325436	74	21342	0.00345536	79	19504	0.00403411	0.00340382
1420	CA	CCA	CAG	L	NCR	Non-CGI	45	5615	0.00795053	156	16333	0.00946085	157	15147	0.0102588	152	15369	0.00979318	0.00936583
1421	CC	CCC	CCA	L	NCR	Non-CGI	35	5648	0.00615872	77	16370	0.0046817	92	15176	0.00602567	79	15429	0.00509414	0.00549006
1422	CC	CCC	CCC	L	NCR	Non-CGI	32	5624	0.00565771	57	16378	0.00346821	44	15192	0.0028879	45	15454	0.00290341	0.00372931
1423	CC	GCC	CCC	L	NCR	Non-CGI	20	5610	0.0035524	56	16337	0.00341609	64	15127	0.00421302	51	15452	0.00328969	0.0036178
1424	CG	GCG	CGT	R	NCR	Non-CGI	4942	5772	0.461266	9223	13616	0.403827	8574	12589	0.405141	7554	11815	0.390005	0.41506
1425	CG	ACG	CGC	L	NCR	Non-CGI	3811	1702	0.691275	10270	5933	0.633833	9533	5497	0.634265	9517	5835	0.619919	0.644823
1439	CA	ACA	CAC	R	NCR	Non-CGI	50	10464	0.00475556	139	22389	0.0061701	110	20921	0.00523037	131	18883	0.00688966	0.00576142
1441	CC	ACC	CCC	R	NCR	Non-CGI	36	10433	0.00343872	101	22371	0.00449448	101	20888	0.00481204	81	18862	0.00427599	0.00425531
1442	CC	CCC	CCA	R	NCR	Non-CGI	47	10383	0.00450623	77	22383	0.00342832	88	20877	0.00419747	82	18848	0.00433175	0.00411594
1443	CA	CCA	CAA	R	NCR	Non-CGI	99	10273	0.00954493	194	22231	0.00865106	195	20753	0.00930876	184	18702	0.00974267	0.00931185
1448	CA	TCA	CAT	R	NCR	Non-CGI	49	10175	0.00479264	124	22189	0.0055573	117	20663	0.00563041	87	18724	0.00462495	0.00515133
1451	CA	CCA	CAT	L	NCR	Non-CGI	62	4976	0.0123065	167	14906	0.0110794	159	13845	0.0113539	175	14788	0.0116955	0.0116088
1452	CC	GCC	CCA	L	NCR	Non-CGI	19	4973	0.00380609	62	14917	0.00413913	56	13859	0.00402443	79	14841	0.00529491	0.00431614
1453	CT	GCT	CTA	R	NCR	Non-CGI	20	10110	0.00197433	55	22056	0.00248745	47	20506	0.00228677	69	18496	0.00371667	0.00261631
1456	CT	ACT	CTG	R	NCR	Non-CGI	28	10043	0.00278026	52	21991	0.00235903	49	20451	0.00239024	68	18403	0.00368145	0.00280274
1458	CA	ACA	CAG	L	NCR	Non-CGI	26	4754	0.00543933	60	14548	0.00410734	67	13515	0.004933	81	14615	0.0055117	0.00499784
1461	CT	GCT	CTA	L	NCR	Non-CGI	15	4703	0.00317931	42	14379	0.00291242	33	13406	0.00245554	41	14605	0.0027994	0.00283667
1462	CG	GCG	CGG	R	NCR	Non-CGI	7652	2344	0.765506	16512	5240	0.759103	15327	4915	0.757188	13681	4536	0.751002	0.7582
1463	CG	CCG	CGC	L	NCR	Non-CGI	4305	314	0.93202	13449	819	0.942599	12553	733	0.944829	13605	947	0.934923	0.938593
1464	CC	TCC	CCG	L	NCR	Non-CGI	11	4620	0.0023753	40	14184	0.00281215	34	13192	0.00257069	37	14505	0.00254435	0.00257562
1467	CT	ACT	CTC	R	NCR	Non-CGI	26	9951	0.00260599	91	21629	0.00418969	81	20080	0.00401766	241	17882	0.013298	0.00602784
1469	CA	TCA	CAA	R	NCR	Non-CGI	58	9893	0.00582856	111	21587	0.00511568	136	19988	0.0067581	141	17993	0.00777545	0.00636945
1472	CT	TCT	CTT	L	NCR	Non-CGI	14	4478	0.00311665	39	13916	0.0027947	37	12970	0.00284462	40	14540	0.00274348	0.00287486
1474	CT	ACT	CTA	R	NCR	Non-CGI	22	9809	0.00223782	53	21461	0.00246351	49	19888	0.00245774	114	17781	0.00637049	0.00338239
1477	CT	TCT	CTA	L	NCR	Non-CGI	9	4408	0.00203758	37	13712	0.0026911	32	12753	0.00250293	52	14430	0.00359066	0.00270557
1479	CT	GCT	CTC	L	NCR	Non-CGI	11	4367	0.00251256	34	13619	0.0024903	29	12667	0.00228418	25	14442	0.00172807	0.00225378
1480	CA	GCA	CAA	R	NCR	Non-CGI	54	9698	0.00553733	95	21278	0.00444486	101	19772	0.00508227	96	17691	0.0053972	0.00511541
1484	CT	CCT	CTT	L	NCR	Non-CGI	17	4292	0.00394523	73	13417	0.00541142	65	12451	0.00519335	68	14413	0.00469581	0.00481145
1485	CC	GCC	CCT	L	NCR	Non-CGI	20	4267	0.00466527	53	13372	0.00394786	54	12405	0.00433422	59	14380	0.00408616	0.00425837
1486	CT	GCT	CTC	R	NCR	Non-CGI	20	9668	0.00206441	46	21221	0.00216298	51	19747	0.00257602	41	17691	0.0023122	0.0022789
1488	CT	TCT	CTA	R	NCR	Non-CGI	29	9599	0.00301205	51	21179	0.00240226	46	19720	0.00232723	49	17656	0.00276758	0.00262728
1491	CT	CCT	CTA	L	NCR	Non-CGI	17	4197	0.00403417	47	13178	0.00355388	38	12230	0.00309749	55	14321	0.00382582	0.00362784
1492	CC	TCC	CCT	L	NCR	Non-CGI	8	4197	0.0019025	37	13155	0.00280473	37	12174	0.00303005	37	14306	0.00257966	0.00257923
1498	CT	TCT	CTT	L	NCR	Non-CGI	12	4167	0.0028715	34	12945	0.00261962	39	12060	0.00322341	42	14324	0.00292357	0.00290952
1500	CT	CCT	CTC	L	NCR	Non-CGI	13	4134	0.0031348	50	12906	0.00385922	39	12015	0.00323544	67	14291	0.00466639	0.00372396
1501	CC	GCC	CCT	L	NCR	Non-CGI	15	4123	0.00362494	36	12884	0.00278638	36	11968	0.002999	59	14294	0.00411064	0.00338024
1502	CT	GCT	CTA	R	NCR	Non-CGI	29	9303	0.00310759	52	20753	0.0024994	56	19416	0.00287592	72	17257	0.00415488	0.00315945
1507	CG	TCG	CGA	R	NCR	Non-CGI	2052	7106	0.224066	4187	16419	0.203193	3785	15482	0.19645	3477	13579	0.203858	0.206892
1508	CG	TCG	CGA	L	NCR	Non-CGI	1868	2129	0.467351	5644	6960	0.447794	5339	6414	0.454267	6023	8187	0.423856	0.448317
1510	CG	ACG	CGA	R	NCR	Non-CGI	7806	1270	0.860071	18269	2172	0.893743	17022	2058	0.892138	15143	1787	0.894448	0.8851
1511	CG	TCG	CGT	L	NCR	Non-CGI	1634	2300	0.415353	4999	7476	0.400721	4629	7027	0.397135	5429	8768	0.382405	0.398904
1514	CA	TCA	CAT	L	NCR	Non-CGI	13	3907	0.00331633	53	12364	0.00426834	48	11576	0.00412939	65	14204	0.00455533	0.00406735
1517	CT	TCT	CTT	L	NCR	Non-CGI	7	3923	0.00178117	27	12386	0.00217514	29	11654	0.00248224	31	14374	0.00215203	0.00214764
1520	CT	CCT	CTT	L	NCR	Non-CGI	14	3899	0.00357782	57	12321	0.00460494	53	11592	0.00455131	53	14358	0.00367775	0.00410295
1521	CC	GCC	CCT	L	NCR	Non-CGI	20	3872	0.00513875	50	12285	0.00405351	53	11577	0.00455718	58	14361	0.00402247	0.00444298
1522	CT	GCT	CTG	R	NCR	Non-CGI	28	8780	0.00317893	66	20350	0.00323276	55	19012	0.00288456	43	16808	0.00255178	0.00296201
1524	CA	TCA	CAG	L	NCR	Non-CGI	14	3833	0.0036392	56	12234	0.00455655	45	11527	0.0038887	77	14330	0.00534462	0.00435727
1529	CA	CCA	CAA	L	NCR	Non-CGI	37	3755	0.00975738	104	12008	0.00858653	99	11406	0.00860495	103	14318	0.00714236	0.00852281
1530	CC	TCC	CCA	L	NCR	Non-CGI	10	3782	0.00263713	28	12065	0.00231539	34	11464	0.00295704	53	14396	0.00366807	0.00289441
1532	CT	CCT	CTC	L	NCR	Non-CGI	13	3764	0.00344189	40	12103	0.00329408	30	11485	0.0026053	51	14546	0.00349387	0.00320878
1533	CC	TCC	CCT	L	NCR	Non-CGI	12	3769	0.00317376	30	12090	0.00247525	21	11503	0.00182228	41	14569	0.0028063	0.0025694
1535	CT	CCT	CTC	L	NCR	Non-CGI	17	3749	0.00451407	46	12041	0.00380574	54	11464	0.00468831	100	14557	0.00682268	0.0049577
1536	CC	GCC	CCT	L	NCR	Non-CGI	18	3709	0.00482962	58	11972	0.00482128	44	11434	0.00383342	65	14607	0.00443021	0.00447863
1537	CG	GCG	CGA	R	NCR	Non-CGI	7029	1457	0.828305	16776	3164	0.841324	15678	3055	0.836919	13952	2764	0.834649	0.835299
1538	CG	TCG	CGC	L	NCR	Non-CGI	919	2738	0.251299	2619	9318	0.219402	2489	8901	0.218525	3008	11635	0.205422	0.223662
1542	CA	GCA	CAA	L	NCR	Non-CGI	21	3662	0.00570187	54	11895	0.00451921	47	11406	0.00410373	82	14677	0.00555593	0.00497019
1543	CG	GCG	CGG	R	NCR	Non-CGI	2625	5712	0.314861	5876	14165	0.293199	5606	13226	0.297685	4824	11965	0.287331	0.298269
1544	CG	CCG	CGC	L	NCR	Non-CGI	3480	144	0.960265	11500	335	0.971694	11024	310	0.972649	14242	464	0.968448	0.968264
1545	CC	GCC	CCG	L	NCR	Non-CGI	10	3615	0.00275862	33	11809	0.00278669	26	11304	0.00229479	29	14713	0.00196717	0.00245182
1546	CC	GCC	CCC	R	NCR	Non-CGI	35	8317	0.00419061	80	20031	0.00397792	80	18841	0.00422811	64	16775	0.0038007	0.00404934
1547	CC	CCC	CCA	R	NCR	Non-CGI	47	8259	0.00565856	137	19942	0.00682305	124	18775	0.00656119	190	16609	0.0113102	0.00758825
1548	CA	CCA	CAC	R	NCR	Non-CGI	90	8196	0.0108617	198	19839	0.00988172	186	18714	0.00984127	193	16595	0.0114963	0.0105202
1550	CG	ACG	CGA	R	NCR	Non-CGI	7763	427	0.947863	19261	658	0.966966	18185	606	0.967751	16102	561	0.966333	0.962228
1551	CG	TCG	CGT	L	NCR	Non-CGI	3352	224	0.93736	11303	506	0.957151	10762	536	0.952558	14143	765	0.948685	0.948939
1553	CT	TCT	CTC	L	NCR	Non-CGI	8	3574	0.00223339	31	11744	0.0026327	31	11271	0.00274288	43	14852	0.00288687	0.00262396
1555	CG	ACG	CGG	R	NCR	Non-CGI	7285	756	0.905982	17924	1465	0.924442	16904	1393	0.923867	15076	1259	0.922926	0.919304
1556	CG	CCG	CGT	L	NCR	Non-CGI	3343	165	0.952965	11220	333	0.971176	10754	344	0.969003	14193	512	0.965182	0.964582
1557	CC	CCC	CCG	L	NCR	Non-CGI	16	3475	0.00458321	58	11427	0.00505007	67	10967	0.00607214	85	14555	0.00580601	0.00537786
1558	CC	ACC	CCC	L	NCR	Non-CGI	10	3468	0.00287522	41	11393	0.0035858	40	10940	0.00364299	62	14519	0.00425211	0.00358903
1563	CT	CCT	CTA	L	NCR	Non-CGI	17	3374	0.00501327	38	11096	0.00341297	45	10649	0.00420797	62	14231	0.00433779	0.004243
1564	CC	ACC	CCT	L	NCR	Non-CGI	15	3363	0.0044405	52	11021	0.00469611	65	10570	0.00611189	75	14145	0.00527426	0.00513069
1566	CA	GCA	CAC	L	NCR	Non-CGI	19	3320	0.00569033	66	10867	0.00603677	53	10472	0.00503563	73	14022	0.00517914	0.00548547
1567	CA	GCA	CAG	R	NCR	Non-CGI	32	7390	0.00431151	91	18203	0.00497431	99	17193	0.00572519	86	15276	0.00559823	0.00515231
1569	CT	ACT	CTG	L	NCR	Non-CGI	8	3266	0.00244349	32	10710	0.00297896	31	10318	0.00299546	38	13862	0.00273381	0.00278793
1572	CA	CCA	CAA	L	NCR	Non-CGI	21	3197	0.00652579	89	10444	0.00844963	69	10105	0.00678199	73	13622	0.00533041	0.00677196
1573	CC	TCC	CCA	L	NCR	Non-CGI	13	3192	0.00405616	26	10444	0.00248329	16	10095	0.00158243	33	13607	0.00241935	0.00263531
1575	CT	CCT	CTC	L	NCR	Non-CGI	11	3163	0.00346566	46	10337	0.00443032	36	9988	0.00359138	68	13468	0.00502364	0.00412775
1576	CC	CCC	CCT	L	NCR	Non-CGI	22	3138	0.00696203	68	10269	0.00657831	59	9925	0.00590946	95	13377	0.00705166	0.00662536
1577	CC	CCC	CCC	L	NCR	Non-CGI	15	3154	0.00473335	37	10295	0.00358111	29	9969	0.00290058	54	13441	0.00400148	0.00380413
1578	CC	GCC	CCC	L	NCR	Non-CGI	8	3120	0.00255754	37	10125	0.00364102	34	9824	0.00344898	45	13261	0.00338193	0.00325737
1579	CT	GCT	CTG	R	NCR	Non-CGI	20	6875	0.00290065	45	16844	0.00266446	42	15882	0.00263753	39	14136	0.00275132	0.00273849
1581	CA	CCA	CAG	L	NCR	Non-CGI	30	3121	0.00952079	85	10171	0.00828783	90	9867	0.00903887	135	13308	0.0100424	0.00922247
1582	CC	ACC	CCA	L	NCR	Non-CGI	15	3125	0.00477707	35	10158	0.00343373	29	9886	0.00292486	49	13358	0.00365481	0.00369762
1584	CC	TCC	CCG	R	NCR	Non-CGI	21	6657	0.00314465	52	16175	0.00320454	59	15231	0.00385873	47	13557	0.00345487	0.0034157
1585	CG	CCG	CGT	R	NCR	Non-CGI	5921	678	0.897257	14721	1300	0.918857	13925	1173	0.922308	12344	1103	0.917974	0.914099
1586	CG	ACG	CGG	L	NCR	Non-CGI	2300	678	0.77233	7885	1827	0.811882	7542	1878	0.800637	10026	2838	0.779384	0.791058
1588	CT	TCT	CTC	R	NCR	Non-CGI	18	6829	0.00262889	48	16660	0.00287288	42	15654	0.00267584	42	13982	0.00299487	0.00279312
1590	CC	TCC	CCA	R	NCR	Non-CGI	13	6790	0.00191092	50	16601	0.00300282	67	15566	0.00428581	50	13887	0.00358757	0.00319678
1591	CA	CCA	CAG	R	NCR	Non-CGI	52	6699	0.00770256	122	16465	0.00735516	127	15463	0.00814625	110	13766	0.00792736	0.00778283
1593	CT	GCT	CTG	L	NCR	Non-CGI	9	3196	0.00280811	22	10220	0.00214802	33	9927	0.00331325	40	13847	0.00288039	0.00278744
1594	CC	GCC	CCA	R	NCR	Non-CGI	18	6714	0.0026738	62	16469	0.00375053	41	15500	0.00263818	57	13792	0.00411582	0.00329458
1595	CA	CCA	CAA	R	NCR	Non-CGI	48	6679	0.00713542	136	16422	0.00821355	126	15436	0.00809665	102	13768	0.007354	0.00769991
1598	CT	CCT	CTT	L	NCR	Non-CGI	13	3264	0.00396704	54	10271	0.00523002	52	9949	0.00519948	88	14087	0.00620811	0.00515117
1599	CC	GCC	CCT	L	NCR	Non-CGI	14	3276	0.00425532	45	10268	0.00436342	33	9972	0.00329835	63	14094	0.0044501	0.0040918
1600	CC	GCC	CCA	R	NCR	Non-CGI	19	6720	0.00281941	61	16423	0.00370056	58	15459	0.00373784	63	13730	0.00456753	0.00370633
1601	CA	CCA	CAA	R	NCR	Non-CGI	43	6703	0.00637415	115	16395	0.00696548	118	15441	0.00758403	118	13719	0.00852786	0.00736288
1606	CT	TCT	CTC	R	NCR	Non-CGI	23	6685	0.00342874	26	16399	0.00158295	31	15451	0.00200233	37	13730	0.00268759	0.0024254
1608	CC	TCC	CCA	R	NCR	Non-CGI	21	6622	0.00316122	46	16293	0.00281535	50	15374	0.0032417	42	13681	0.00306056	0.00306971
1609	CA	CCA	CAG	R	NCR	Non-CGI	54	6535	0.00819548	129	16178	0.00791071	105	15283	0.0068235	118	13546	0.00863583	0.00789138
1611	CT	GCT	CTG	L	NCR	Non-CGI	16	3353	0.00474918	34	10339	0.00327774	27	10030	0.0026847	43	14539	0.00294884	0.00341512
1612	CC	GCC	CCA	R	NCR	Non-CGI	16	6549	0.00243717	57	16239	0.00349779	45	15352	0.00292265	58	13584	0.00425158	0.0032773
1613	CA	CCA	CAA	R	NCR	Non-CGI	50	6480	0.00765697	108	16167	0.00663594	103	15279	0.00669614	103	13523	0.00755908	0.00713703
1616	CT	CCT	CTT	L	NCR	Non-CGI	18	3393	0.00527704	52	10374	0.00498753	44	10081	0.00434568	94	14712	0.00634878	0.00523976
1617	CC	GCC	CCT	L	NCR	Non-CGI	11	3411	0.00321449	42	10391	0.00402569	44	10064	0.00435299	69	14737	0.00466027	0.00406336
1618	CC	GCC	CCA	R	NCR	Non-CGI	24	6498	0.00367985	47	16193	0.00289409	62	15308	0.00403383	60	13563	0.00440432	0.00375302
1619	CA	CCA	CAA	R	NCR	Non-CGI	55	6472	0.00842654	113	16145	0.00695042	112	15278	0.00727745	110	13506	0.00807873	0.00768329
1624	CT	TCT	CTC	R	NCR	Non-CGI	15	6431	0.00232702	29	16151	0.00179234	36	15263	0.00235309	27	13547	0.0019891	0.00211539
1626	CC	TCC	CCA	R	NCR	Non-CGI	17	6364	0.00266416	40	16093	0.00247939	44	15169	0.00289226	30	13482	0.00222025	0.00256402
1627	CA	CCA	CAG	R	NCR	Non-CGI	45	6321	0.0070688	131	15923	0.00815996	116	15032	0.00765778	124	13365	0.00919268	0.0080198
1629	CT	GCT	CTG	L	NCR	Non-CGI	10	3425	0.00291121	33	10445	0.00314946	31	10050	0.00307509	48	15045	0.00318028	0.00307901
1630	CC	GCC	CCA	R	NCR	Non-CGI	18	6316	0.00284181	61	15948	0.00381036	55	15063	0.00363805	53	13418	0.00393438	0.00355615
1631	CA	CCA	CAA	R	NCR	Non-CGI	57	6250	0.00903758	105	15876	0.0065703	110	14997	0.00728139	85	13384	0.00631079	0.00730001
1634	CT	CCT	CTT	L	NCR	Non-CGI	13	3472	0.00373027	64	10438	0.00609408	58	10084	0.00571879	78	15204	0.00510404	0.0051618
1635	CC	GCC	CCT	L	NCR	Non-CGI	12	3460	0.00345622	52	10439	0.00495663	61	10062	0.00602588	69	15188	0.00452251	0.00474031
1636	CC	GCC	CCA	R	NCR	Non-CGI	19	6336	0.00298977	58	15904	0.00363363	51	14989	0.00339096	66	13413	0.00489651	0.00372772
1637	CA	CCA	CAA	R	NCR	Non-CGI	45	6313	0.0070777	123	15854	0.00769857	131	14942	0.00869104	97	13406	0.00718359	0.00766272
1642	CT	TCT	CTC	R	NCR	Non-CGI	14	6301	0.00221694	33	15869	0.00207521	38	14972	0.00253165	39	13406	0.00290071	0.00243113
1644	CC	TCC	CCA	R	NCR	Non-CGI	12	6283	0.00190627	42	15795	0.00265202	30	14888	0.00201099	40	13334	0.00299088	0.00239004
1645	CA	CCA	CAG	R	NCR	Non-CGI	54	6199	0.00863585	111	15661	0.00703779	125	14773	0.00839039	121	13230	0.00906299	0.00828176
1647	CT	GCT	CTG	L	NCR	Non-CGI	6	3528	0.00169779	26	10399	0.002494	37	10017	0.00368013	44	15352	0.00285789	0.00268245
1648	CC	GCC	CCA	R	NCR	Non-CGI	21	6219	0.00336538	49	15670	0.00311725	47	14787	0.0031684	40	13285	0.00300188	0.00316323
1649	CA	CCA	CAA	R	NCR	Non-CGI	42	6179	0.00675133	98	15621	0.00623449	93	14779	0.00625336	106	13257	0.00793235	0.00679288
1652	CT	CCT	CTT	L	NCR	Non-CGI	14	3564	0.0039128	47	10507	0.00445329	48	10107	0.00472674	70	15537	0.00448517	0.0043945
1653	CC	GCC	CCT	L	NCR	Non-CGI	17	3544	0.00477394	55	10484	0.00521871	62	10062	0.00612406	71	15485	0.00456416	0.00517022
1654	CC	GCC	CCA	R	NCR	Non-CGI	20	6235	0.00319744	56	15718	0.00355015	54	14815	0.00363172	45	13404	0.00334597	0.00343132
1655	CA	CCA	CAA	R	NCR	Non-CGI	35	6223	0.00559284	129	15666	0.00816714	110	14811	0.00737216	96	13384	0.00712166	0.00706345
1660	CT	TCT	CTC	R	NCR	Non-CGI	11	6188	0.00177448	30	15699	0.0019073	41	14881	0.00274762	23	13430	0.00170966	0.00203477
1662	CC	TCC	CCA	R	NCR	Non-CGI	14	6126	0.00228013	44	15612	0.00281042	44	14819	0.00296037	36	13335	0.00269239	0.00268583
1663	CA	CCA	CAG	R	NCR	Non-CGI	39	6042	0.00641342	137	15494	0.00876463	113	14702	0.0076274	119	13221	0.00892054	0.0079315
1665	CT	GCT	CTG	L	NCR	Non-CGI	8	3632	0.0021978	28	10473	0.00266641	23	9950	0.00230623	48	15543	0.0030787	0.00256229
1666	CC	GCC	CCA	R	NCR	Non-CGI	19	6049	0.00313118	52	15534	0.00333633	50	14744	0.00337975	37	13248	0.0027851	0.00315809
1667	CA	CCA	CAA	R	NCR	Non-CGI	43	6015	0.00709805	116	15516	0.00742068	109	14679	0.00737084	104	13240	0.00779376	0.00742083
1670	CT	CCT	CTT	L	NCR	Non-CGI	15	3655	0.00408719	52	10504	0.00492611	45	9959	0.0044982	82	15681	0.00520206	0.00467839
1671	CC	GCC	CCT	L	NCR	Non-CGI	16	3664	0.00434783	52	10500	0.00492798	36	9951	0.00360469	70	15652	0.00445236	0.00433321
1672	CC	GCC	CCA	R	NCR	Non-CGI	16	6081	0.00262424	46	15642	0.00293218	49	14823	0.00329478	52	13344	0.00388176	0.00318324
1673	CA	CCA	CAA	R	NCR	Non-CGI	45	6062	0.00736859	129	15642	0.00817957	125	14793	0.00837914	106	13340	0.00788339	0.00795267
1678	CT	TCT	CTC	R	NCR	Non-CGI	13	6088	0.0021308	33	15839	0.00207913	38	14984	0.00252962	33	13450	0.00244753	0.00229677
1680	CC	TCC	CCT	R	NCR	Non-CGI	10	6051	0.00164989	42	15772	0.00265587	39	14938	0.00260399	35	13431	0.00259914	0.00237722
1681	CT	CCT	CTG	R	NCR	Non-CGI	35	6014	0.00578608	61	15718	0.0038659	74	14878	0.00494917	66	13381	0.00490816	0.00487733
1683	CA	GCA	CAG	L	NCR	Non-CGI	17	3737	0.0045285	44	10506	0.00417062	43	9886	0.00433075	80	15586	0.0051066	0.00453412
1684	CC	GCC	CCA	R	NCR	Non-CGI	20	6029	0.00330633	34	15804	0.00214674	38	14965	0.00253283	43	13437	0.00318991	0.00279395
1685	CA	CCA	CAA	R	NCR	Non-CGI	34	6023	0.00561334	124	15730	0.00782137	111	14914	0.00738769	86	13474	0.00634218	0.00679115
1688	CT	CCT	CTT	L	NCR	Non-CGI	13	3760	0.00344553	56	10520	0.00529501	51	9902	0.00512408	82	15601	0.00522859	0.0047733
1689	CC	GCC	CCT	L	NCR	Non-CGI	17	3750	0.00451287	44	10501	0.00417259	35	9897	0.00352396	82	15535	0.00525069	0.00436503
1690	CC	GCC	CCC	R	NCR	Non-CGI	18	5610	0.00319829	47	14742	0.00317804	43	13935	0.00307626	44	12659	0.00346375	0.00322909
1691	CC	CCC	CCT	R	NCR	Non-CGI	41	6041	0.0067412	106	15693	0.00670929	107	14871	0.00714381	88	13463	0.00649399	0.00677207
1692	CT	CCT	CTA	R	NCR	Non-CGI	32	6024	0.00528402	115	15599	0.00731831	97	14817	0.00650396	104	13359	0.00772488	0.00670779
1696	CT	ACT	CTC	R	NCR	Non-CGI	15	6211	0.00240925	32	16070	0.00198733	40	15267	0.00261318	50	13782	0.00361481	0.00265614
1698	CT	TCT	CTG	R	NCR	Non-CGI	19	6175	0.00306748	43	16020	0.00267696	47	15212	0.00308015	30	13799	0.00216935	0.00274849
1700	CA	TCA	CAG	L	NCR	Non-CGI	12	3816	0.0031348	74	10524	0.00698245	57	9918	0.00571429	79	15707	0.00500443	0.00520899
1702	CT	GCT	CTC	L	NCR	Non-CGI	4	3855	0.00103654	30	10568	0.00283072	20	9947	0.00200662	56	15769	0.0035387	0.00235315
1703	CG	GCG	CGG	R	NCR	Non-CGI	4815	1460	0.767331	12021	4224	0.739982	11346	4066	0.73618	10217	3799	0.728953	0.743111
1704	CG	CCG	CGC	L	NCR	Non-CGI	3489	345	0.910016	10002	718	0.933022	9440	649	0.935673	14871	1139	0.928857	0.926892
1705	CC	TCC	CCG	L	NCR	Non-CGI	16	3897	0.00408893	32	10746	0.00296901	33	10111	0.00325315	70	16058	0.00434028	0.00366284
1708	CA	GCA	CAT	L	NCR	Non-CGI	13	4019	0.00322421	61	10965	0.00553238	43	10353	0.00413621	83	16393	0.00503763	0.00448261
1709	CA	GCA	CAA	R	NCR	Non-CGI	62	6524	0.00941391	120	16939	0.00703441	137	15990	0.00849507	157	14594	0.0106433	0.00889668
1713	CG	ACG	CGA	R	NCR	Non-CGI	5882	891	0.868448	14936	2556	0.853876	14172	2342	0.858181	12943	2192	0.85517	0.858919
1714	CG	TCG	CGT	L	NCR	Non-CGI	689	3471	0.165625	1873	9541	0.164097	1790	9028	0.165465	2641	14407	0.154916	0.162526
1718	CA	TCA	CAT	L	NCR	Non-CGI	24	4297	0.00555427	69	11707	0.00585938	77	11097	0.006891	127	17389	0.00725051	0.00638879
1720	CT	ACT	CTC	L	NCR	Non-CGI	8	4386	0.00182066	37	11866	0.00310846	43	11269	0.00380127	62	17596	0.00351116	0.00306039
1725	CC	ACC	CCT	R	NCR	Non-CGI	25	7314	0.00340646	86	18781	0.00455822	87	17674	0.00489837	78	16261	0.00477385	0.00440923
1726	CT	CCT	CTC	R	NCR	Non-CGI	34	7343	0.00460892	73	18914	0.00384474	77	17770	0.00431445	86	16342	0.00523496	0.00450077
1728	CA	TCA	CAG	R	NCR	Non-CGI	31	7329	0.00421196	105	18896	0.00552602	94	17756	0.00526611	98	16362	0.00595383	0.00523948
1730	CT	GCT	CTG	L	NCR	Non-CGI	7	4543	0.00153846	49	12039	0.00405361	38	11448	0.00330838	70	17694	0.00394055	0.00321025
1731	CT	GCT	CTT	R	NCR	Non-CGI	19	7373	0.00257035	33	18951	0.00173831	41	17800	0.00229808	39	16426	0.00236866	0.00224385
1738	CC	ACC	CCA	R	NCR	Non-CGI	35	7404	0.00470493	74	18945	0.00389085	83	17777	0.00464726	65	16390	0.00395017	0.0042983
1739	CA	CCA	CAA	R	NCR	Non-CGI	57	7391	0.00765306	171	18864	0.00898345	143	17723	0.00800403	164	16308	0.00995629	0.00864921
1743	CT	GCT	CTT	L	NCR	Non-CGI	23	4626	0.0049473	34	12154	0.00278963	45	11599	0.00386465	63	17799	0.00352704	0.00378216
1744	CT	GCT	CTC	R	NCR	Non-CGI	18	7483	0.00239968	41	19005	0.00215268	37	17802	0.00207411	40	16507	0.00241736	0.00226096
1746	CA	TCA	CAA	R	NCR	Non-CGI	30	7479	0.00399521	88	18954	0.00462136	90	17771	0.00503891	86	16501	0.00518478	0.00471007
1749	CT	TCT	CTT	L	NCR	Non-CGI	13	4740	0.00273511	36	12213	0.00293902	29	11672	0.00247842	66	17818	0.00369045	0.00296075
1751	CT	ACT	CTC	L	NCR	Non-CGI	11	4752	0.00230947	32	12225	0.00261075	41	11634	0.00351178	61	17759	0.00342312	0.00296378
1754	CA	CCA	CAA	L	NCR	Non-CGI	32	4772	0.00666112	127	12159	0.010337	110	11541	0.00944125	181	17630	0.0101623	0.0091504
1755	CC	CCC	CCA	L	NCR	Non-CGI	13	4817	0.00269151	44	12252	0.0035784	52	11620	0.00445511	77	17743	0.00432099	0.0037615
1756	CC	TCC	CCC	L	NCR	Non-CGI	10	4843	0.00206058	32	12246	0.00260629	40	11642	0.00342407	55	17774	0.00308486	0.00279395
1760	CG	TCG	CGC	R	NCR	Non-CGI	878	6658	0.116507	1934	16900	0.102687	1808	15890	0.102158	1683	14798	0.102118	0.105868
1761	CG	GCG	CGA	L	NCR	Non-CGI	2802	2080	0.573945	6768	5450	0.553937	6539	5094	0.562108	9363	8321	0.529462	0.554863
1762	CT	GCT	CTG	R	NCR	Non-CGI	24	7566	0.00316206	49	18858	0.00259163	57	17708	0.00320856	46	16498	0.00278046	0.00293568
1764	CA	ACA	CAG	L	NCR	Non-CGI	26	4893	0.00528563	96	12174	0.00782396	76	11635	0.00648963	114	17630	0.00642471	0.00650598
1766	CA	TCA	CAC	L	NCR	Non-CGI	28	4949	0.00562588	83	12181	0.00676778	77	11663	0.00655877	124	17644	0.00697884	0.00648282
1768	CA	ACA	CAA	R	NCR	Non-CGI	27	7642	0.00352067	64	18826	0.00338804	60	17692	0.0033799	54	16499	0.00326225	0.00338771
1773	CT	TCT	CTT	L	NCR	Non-CGI	23	5089	0.00449922	43	12292	0.00348602	44	11803	0.00371402	72	17789	0.00403113	0.0039326
1776	CA	TCA	CAT	L	NCR	Non-CGI	26	5117	0.00505542	67	12267	0.00543214	71	11807	0.00597744	102	17727	0.00572102	0.0055465
1778	CG	ACG	CGG	R	NCR	Non-CGI	2988	4658	0.390793	6522	12276	0.346952	6133	11495	0.347912	5613	10852	0.340905	0.35664
1779	CG	CCG	CGT	L	NCR	Non-CGI	4748	388	0.924455	11593	692	0.943671	11170	652	0.944849	16608	1124	0.936612	0.937397
1780	CC	GCC	CCG	L	NCR	Non-CGI	13	5143	0.00252133	24	12230	0.00195854	30	11794	0.00253721	66	17614	0.00373303	0.00268753
1781	CA	GCA	CAG	R	NCR	Non-CGI	21	7649	0.00273794	60	18753	0.00318928	43	17589	0.00243875	47	16453	0.00284848	0.00280361
1783	CT	ACT	CTG	L	NCR	Non-CGI	26	5145	0.00502804	33	12220	0.00269322	35	11795	0.00295858	58	17612	0.0032824	0.00349056
1785	CT	TCT	CTC	R	NCR	Non-CGI	73	7616	0.00949408	136	18643	0.00724213	156	17447	0.00886213	149	16407	0.00899976	0.00864952
1787	CA	TCA	CAA	R	NCR	Non-CGI	52	7649	0.00675237	115	18611	0.00614119	111	17431	0.00632767	103	16413	0.00623638	0.0063644
1792	CC	ACC	CCA	R	NCR	Non-CGI	34	7675	0.00441043	77	18670	0.00410732	77	17448	0.00439372	72	16398	0.00437158	0.00432077
1793	CA	CCA	CAA	R	NCR	Non-CGI	69	7659	0.00892857	168	18627	0.00893855	139	17391	0.00792926	148	16327	0.00898331	0.00869492
1797	CT	TCT	CTT	L	NCR	Non-CGI	19	5238	0.00361423	38	12289	0.00308266	45	11769	0.00380904	73	17716	0.00410366	0.0036524
1799	CG	ACG	CGA	R	NCR	Non-CGI	7358	356	0.95385	17833	598	0.967555	16632	605	0.964901	15479	583	0.963703	0.962502
1800	CG	TCG	CGT	L	NCR	Non-CGI	3351	1885	0.639992	7722	4504	0.631605	7494	4220	0.639747	10636	7002	0.603016	0.62859
1802	CT	GCT	CTC	L	NCR	Non-CGI	15	5298	0.00282326	31	12256	0.00252299	29	11745	0.00246305	53	17617	0.00299943	0.00270219
1803	CT	GCT	CTG	R	NCR	Non-CGI	21	7744	0.00270444	47	18738	0.002502	54	17445	0.00308589	50	16381	0.00304303	0.00283384
1805	CA	ACA	CAG	L	NCR	Non-CGI	44	5331	0.00818605	124	12198	0.0100633	125	11722	0.0105512	182	17551	0.0102634	0.00976597
1807	CA	ACA	CAC	L	NCR	Non-CGI	32	5389	0.00590297	106	12218	0.0086011	90	11792	0.00757448	156	17625	0.00877341	0.00771299
1812	CA	TCA	CAA	L	NCR	Non-CGI	13	5430	0.00238839	73	12324	0.00588852	66	11865	0.00553181	90	17715	0.00505476	0.00471587
1814	CA	ACA	CAT	R	NCR	Non-CGI	20	7753	0.00257301	64	18759	0.0034001	67	17429	0.00382945	67	16370	0.00407617	0.00346968
1820	CA	CCA	CAA	L	NCR	Non-CGI	55	5400	0.0100825	100	12250	0.00809717	116	11823	0.00971606	175	17467	0.00991951	0.00945381
1821	CC	CCC	CCA	L	NCR	Non-CGI	28	5417	0.00514233	117	12168	0.00952381	124	11720	0.0104694	362	17101	0.0207295	0.0114663
1822	CC	GCC	CCC	L	NCR	Non-CGI	20	5413	0.00368121	78	12157	0.00637515	81	11706	0.00687198	175	17184	0.0100812	0.00675239
1823	CC	GCC	CCT	R	NCR	Non-CGI	17	7676	0.0022098	56	18583	0.00300445	67	17282	0.00386189	64	16238	0.0039259	0.00325051
1824	CT	CCT	CTT	R	NCR	Non-CGI	27	7668	0.00350877	72	18580	0.00386018	73	17266	0.00421016	64	16243	0.00392469	0.00387595
1827	CC	TCC	CCT	R	NCR	Non-CGI	18	7686	0.00233645	40	18692	0.00213538	40	17326	0.00230335	43	16306	0.00263013	0.00235133
1828	CT	CCT	CTC	R	NCR	Non-CGI	26	7680	0.00337399	76	18666	0.00405506	61	17288	0.00351605	61	16291	0.00373043	0.00366889
1830	CA	TCA	CAA	R	NCR	Non-CGI	26	7662	0.00338189	84	18666	0.00448	80	17241	0.00461867	68	16278	0.00416004	0.00416015
1833	CC	ACC	CCC	R	NCR	Non-CGI	22	7683	0.00285529	58	18744	0.00308478	70	17310	0.00402762	77	16309	0.00469913	0.0036667
1834	CC	CCC	CCT	R	NCR	Non-CGI	50	7674	0.00647333	114	18710	0.0060561	95	17307	0.00545914	121	16304	0.00736682	0.00633885
1835	CT	CCT	CTC	R	NCR	Non-CGI	23	7688	0.00298275	66	18761	0.0035056	46	17359	0.00264292	70	16346	0.00426413	0.00334885
1837	CT	TCT	CTG	R	NCR	Non-CGI	12	7669	0.0015623	34	18786	0.00180659	29	17332	0.00167041	29	16328	0.00177294	0.00170306
1839	CA	GCA	CAG	L	NCR	Non-CGI	29	5401	0.0053407	62	11981	0.00514822	65	11599	0.0055727	81	16976	0.00474878	0.0052026
1840	CC	GCC	CCA	R	NCR	Non-CGI	32	7691	0.00414347	67	18826	0.00354629	39	17350	0.0022428	53	16408	0.00321973	0.00328807
1841	CA	CCA	CAA	R	NCR	Non-CGI	59	7677	0.00762668	164	18744	0.00867358	117	17295	0.0067195	131	16346	0.00795048	0.00774256
1845	CT	GCT	CTT	L	NCR	Non-CGI	19	5458	0.00346905	37	12090	0.00305104	32	11686	0.00273084	36	17142	0.0020957	0.00283666
1846	CC	GCC	CCA	R	NCR	Non-CGI	23	7760	0.00295516	55	18970	0.00289093	59	17460	0.00336777	73	16518	0.00439998	0.00340346
1847	CA	CCA	CAA	R	NCR	Non-CGI	46	7745	0.00590425	148	18934	0.007756	137	17405	0.00780983	157	16448	0.00945498	0.00773127
1850	CT	ACT	CTT	L	NCR	Non-CGI	13	5475	0.0023688	37	12086	0.00305205	33	11724	0.00280684	48	17180	0.00278616	0.00275346
1852	CT	TCT	CTC	R	NCR	Non-CGI	15	7772	0.00192629	44	19068	0.00230222	46	17486	0.00262377	56	16575	0.00336721	0.00255487
1854	CC	TCC	CCG	R	NCR	Non-CGI	24	7747	0.00308841	43	19004	0.00225757	44	17424	0.00251889	34	16510	0.00205513	0.00248
1855	CG	CCG	CGG	R	NCR	Non-CGI	7202	543	0.92989	17959	1100	0.942284	16441	1028	0.941153	15604	952	0.942498	0.938956
1856	CG	CCG	CGG	L	NCR	Non-CGI	5215	206	0.962	11689	349	0.971008	11350	315	0.972996	16619	565	0.967121	0.968281
1857	CC	GCC	CCG	L	NCR	Non-CGI	17	5404	0.00313595	42	11998	0.00348837	40	11609	0.00343377	45	17129	0.00262024	0.00316958
1858	CC	GCC	CCA	R	NCR	Non-CGI	28	7821	0.00356733	48	19121	0.00250404	81	17521	0.00460175	65	16596	0.00390133	0.00364361
1859	CA	CCA	CAA	R	NCR	Non-CGI	60	7817	0.00761711	137	19082	0.00712836	134	17497	0.00760025	146	16553	0.00874304	0.00777219
1863	CT	GCT	CTT	L	NCR	Non-CGI	14	5442	0.00256598	38	12022	0.00315091	41	11677	0.00349889	58	17285	0.00334429	0.00314002
1864	CC	GCC	CCA	R	NCR	Non-CGI	25	7915	0.00314861	85	19260	0.0043939	73	17666	0.00411523	65	16705	0.00387597	0.00388343
1865	CA	CCA	CAA	R	NCR	Non-CGI	91	7863	0.0114408	145	19228	0.00748464	154	17606	0.00867117	149	16688	0.00884956	0.00911154
1868	CT	ACT	CTT	L	NCR	Non-CGI	14	5433	0.00257022	30	12001	0.00249356	39	11654	0.00333533	71	17313	0.00408422	0.00312083
1870	CT	TCT	CTC	R	NCR	Non-CGI	22	7959	0.00275655	31	19434	0.0015926	39	17762	0.00219089	35	16857	0.00207199	0.00215301
1872	CC	TCC	CCT	R	NCR	Non-CGI	33	7951	0.00413327	45	19486	0.00230403	56	17822	0.00313234	55	16866	0.0032504	0.00320501
1873	CT	CCT	CTG	R	NCR	Non-CGI	22	7967	0.00275379	57	19502	0.00291426	65	17821	0.00363413	61	16857	0.00360563	0.00322695
1875	CA	GCA	CAG	L	NCR	Non-CGI	14	5392	0.00258972	51	11934	0.00425532	57	11614	0.0048839	88	17376	0.00503894	0.00419197
1876	CC	GCC	CCA	R	NCR	Non-CGI	22	8048	0.00272615	69	19612	0.00350592	46	17981	0.00255173	61	17023	0.00357059	0.0030886
1877	CA	CCA	CAA	R	NCR	Non-CGI	47	8039	0.00581252	148	19569	0.00750621	152	17943	0.00840011	130	16986	0.00759523	0.00732852
1880	CT	ACT	CTT	L	NCR	Non-CGI	27	5364	0.00500835	29	12009	0.00240904	48	11650	0.00410327	65	17592	0.00368126	0.00380048
1882	CT	TCT	CTC	R	NCR	Non-CGI	31	8095	0.00381492	58	19731	0.00293092	51	18113	0.00280775	47	17175	0.00272907	0.00307066
1884	CC	TCC	CCA	R	NCR	Non-CGI	32	8116	0.00392734	63	19765	0.00317732	59	18123	0.00324497	51	17195	0.00295721	0.00332671
1885	CA	CCA	CAG	R	NCR	Non-CGI	64	8062	0.00787595	168	19673	0.00846732	150	18045	0.00824402	143	17156	0.00826637	0.00821342
1887	CT	TCT	CTG	L	NCR	Non-CGI	15	5312	0.00281584	38	11927	0.00317593	32	11598	0.0027515	53	17624	0.00299825	0.00293538
1889	CG	ACG	CGG	R	NCR	Non-CGI	6340	1794	0.779444	15077	4700	0.76235	13673	4502	0.752297	12771	4364	0.745317	0.759852
1890	CG	CCG	CGT	L	NCR	Non-CGI	4433	876	0.834997	10200	1722	0.855561	9877	1654	0.856561	14695	2898	0.835275	0.845599
1891	CC	TCC	CCG	L	NCR	Non-CGI	30	5288	0.00564122	48	11877	0.00402516	43	11479	0.00373199	70	17499	0.00398429	0.00434566
1893	CT	CCT	CTC	L	NCR	Non-CGI	32	5335	0.00596236	56	11902	0.00468306	47	11528	0.00406048	91	17621	0.00513776	0.00496091
1894	CC	GCC	CCT	L	NCR	Non-CGI	16	5378	0.00296626	44	11905	0.00368232	40	11503	0.0034653	63	17644	0.00355791	0.00341795
1895	CA	GCA	CAA	R	NCR	Non-CGI	31	8331	0.00370725	87	20112	0.00430714	83	18540	0.00445685	78	17549	0.00442503	0.00422407
1899	CC	ACC	CCA	R	NCR	Non-CGI	30	8350	0.00357995	104	20228	0.00511509	85	18654	0.00453599	117	17598	0.00660457	0.0049589
1900	CA	CCA	CAT	R	NCR	Non-CGI	73	8355	0.0086616	198	20173	0.0097197	185	18602	0.00984723	160	17610	0.00900394	0.00930812
1909	CT	GCT	CTT	L	NCR	Non-CGI	18	5433	0.00330215	47	11857	0.00394825	44	11483	0.00381713	81	17756	0.00454112	0.00390216
1910	CG	GCG	CGT	R	NCR	Non-CGI	6285	2113	0.748392	14841	5792	0.719285	13699	5250	0.722941	12806	5183	0.711879	0.725624
1911	CG	ACG	CGC	L	NCR	Non-CGI	1369	4046	0.252816	2604	9213	0.22036	2524	8923	0.220494	3742	14000	0.210912	0.226146
1913	CA	TCA	CAC	R	NCR	Non-CGI	54	8367	0.00641254	147	20520	0.00711279	142	18827	0.0074859	146	17881	0.00809896	0.00727755
1915	CT	ACT	CTC	R	NCR	Non-CGI	24	8435	0.00283721	82	20646	0.003956	65	19004	0.00340867	74	18010	0.00409202	0.00357348
1917	CA	TCA	CAG	R	NCR	Non-CGI	46	8387	0.00545476	129	20668	0.00620282	103	19032	0.00538281	119	18024	0.006559	0.00589985
1919	CT	ACT	CTG	L	NCR	Non-CGI	22	5352	0.00409378	44	11775	0.00372282	44	11340	0.00386507	92	17715	0.00516651	0.00421205
1921	CA	ACA	CAC	L	NCR	Non-CGI	25	5359	0.00464339	77	11736	0.00651824	81	11242	0.00715358	120	17656	0.00675068	0.00626647
1926	CT	GCT	CTT	L	NCR	Non-CGI	11	5351	0.00205147	34	11705	0.00289633	27	11245	0.00239532	69	17680	0.00388754	0.00280767
1927	CT	GCT	CTG	R	NCR	Non-CGI	23	8489	0.00270207	67	20960	0.00318638	57	19305	0.00294391	75	18364	0.00406747	0.00322496
1929	CA	GCA	CAG	L	NCR	Non-CGI	17	5320	0.00318531	61	11625	0.00521992	49	11180	0.0043637	95	17589	0.00537209	0.00453526
1930	CA	GCA	CAA	R	NCR	Non-CGI	36	8548	0.00419385	62	21077	0.00293297	73	19342	0.00375998	65	18464	0.00350801	0.0035987
1934	CT	TCT	CTT	L	NCR	Non-CGI	18	5413	0.00331431	27	11678	0.00230671	34	11264	0.00300938	55	17796	0.00308106	0.00292786
1939	CA	TCA	CAG	R	NCR	Non-CGI	44	8568	0.00510915	113	21159	0.00531215	87	19464	0.0044499	116	18641	0.00618436	0.00526389
1941	CT	ACT	CTG	L	NCR	Non-CGI	16	5429	0.00293848	35	11567	0.00301672	36	11200	0.00320399	83	17725	0.00466083	0.003455
1943	CA	GCA	CAC	L	NCR	Non-CGI	26	5440	0.00475668	84	11472	0.00726895	68	11145	0.00606439	125	17665	0.00702642	0.00627911
1944	CT	GCT	CTG	R	NCR	Non-CGI	19	8558	0.00221523	35	21301	0.00164042	48	19530	0.00245173	55	18807	0.00291592	0.00230582
1946	CA	CCA	CAG	L	NCR	Non-CGI	49	5429	0.00894487	91	11430	0.00789862	97	11106	0.0086584	152	17631	0.00854749	0.00851234
1947	CC	TCC	CCA	L	NCR	Non-CGI	18	5467	0.00328168	34	11486	0.00295139	36	11161	0.00321515	51	17742	0.0028663	0.00307863
1951	CT	TCT	CTT	R	NCR	Non-CGI	24	8538	0.00280308	73	21285	0.00341792	59	19477	0.00302007	69	18831	0.00365079	0.00322297
1955	CA	CCA	CAA	L	NCR	Non-CGI	42	5453	0.00764331	97	11328	0.00849015	111	10948	0.0100371	153	17566	0.0086348	0.00870133
1956	CC	GCC	CCA	L	NCR	Non-CGI	26	5456	0.00474279	41	11346	0.0036006	49	10986	0.00444042	80	17599	0.00452514	0.00432724
1957	CG	GCG	CGG	R	NCR	Non-CGI	3988	4442	0.473072	9227	11982	0.435051	8456	10910	0.436642	8125	10618	0.433495	0.444565
1958	CG	CCG	CGC	L	NCR	Non-CGI	5126	270	0.949963	10873	407	0.963918	10547	406	0.962933	16867	727	0.958679	0.958873
1959	CC	ACC	CCG	L	NCR	Non-CGI	13	5414	0.00239543	33	11234	0.00292891	33	10886	0.00302225	61	17549	0.00346394	0.00295263
1961	CA	CCA	CAC	L	NCR	Non-CGI	79	5383	0.0144636	141	11147	0.0124911	141	10776	0.0129156	215	17522	0.0121216	0.012998
1962	CC	TCC	CCA	L	NCR	Non-CGI	13	5462	0.00237443	35	11244	0.00310311	50	10855	0.00458505	73	17659	0.00411685	0.00354486
1965	CT	ACT	CTG	R	NCR	Non-CGI	36	8387	0.00427401	65	21206	0.0030558	62	19380	0.00318897	81	18799	0.00429025	0.00370226
1967	CA	CCA	CAG	L	NCR	Non-CGI	59	5443	0.0107234	127	11074	0.0113383	117	10733	0.0107834	209	17583	0.0117469	0.011148
1968	CC	GCC	CCA	L	NCR	Non-CGI	20	5499	0.00362384	42	11143	0.00375503	61	10793	0.00562005	97	17688	0.00545403	0.00461324
1969	CT	GCT	CTA	R	NCR	Non-CGI	9	8423	0.00106736	57	21203	0.00268109	56	19418	0.00287563	65	18908	0.00342592	0.0025125
1973	CC	TCC	CCC	R	NCR	Non-CGI	19	8392	0.00225895	66	21215	0.00310136	55	19510	0.00281114	62	18963	0.00325887	0.00285758
1974	CC	CCC	CCG	R	NCR	Non-CGI	47	8320	0.00561731	97	21084	0.00457958	93	19401	0.0047707	97	18862	0.0051163	0.00502097
1975	CG	CCG	CGC	R	NCR	Non-CGI	7693	673	0.919555	19681	1509	0.928787	18050	1444	0.925926	17590	1402	0.926179	0.925112
1976	CG	GCG	CGG	L	NCR	Non-CGI	5094	432	0.921824	10340	647	0.941112	10059	653	0.93904	16672	1160	0.934948	0.934231
1977	CT	GCT	CTA	R	NCR	Non-CGI	23	8395	0.00273224	53	21180	0.00249611	44	19479	0.00225375	49	19011	0.00257083	0.00251323
1982	CA	TCA	CAG	R	NCR	Non-CGI	28	8392	0.00332542	109	21108	0.00513739	114	19415	0.00583747	82	18995	0.00429837	0.00464966
1984	CT	TCT	CTG	L	NCR	Non-CGI	23	5583	0.00410275	29	10874	0.00265982	27	10572	0.00254741	45	17812	0.00252002	0.0029575
1986	CC	ACC	CCA	R	NCR	Non-CGI	30	8408	0.00355534	84	21119	0.0039617	71	19509	0.00362615	74	18978	0.00388411	0.00375683
1987	CA	CCA	CAG	R	NCR	Non-CGI	69	8351	0.00819477	186	21028	0.00876779	199	19386	0.0101608	182	18901	0.00953728	0.00916517
1989	CT	TCT	CTG	L	NCR	Non-CGI	9	5617	0.00159972	46	10750	0.00426084	42	10447	0.00400419	63	17722	0.00354231	0.00335176
1992	CA	CCA	CAT	L	NCR	Non-CGI	52	5604	0.00919378	103	10631	0.00959568	95	10331	0.00911184	189	17556	0.0106509	0.00963804
1993	CC	TCC	CCA	L	NCR	Non-CGI	14	5629	0.00248095	60	10625	0.00561535	39	10381	0.0037428	85	17613	0.0048028	0.00416048
1998	CC	ACC	CCC	R	NCR	Non-CGI	34	8438	0.00401322	69	21096	0.0032601	59	19492	0.00301775	60	18989	0.00314977	0.00336021
1999	CC	CCC	CCA	R	NCR	Non-CGI	37	8447	0.00436115	68	21108	0.00321118	88	19481	0.00449691	70	18975	0.00367551	0.00393619
2000	CA	CCA	CAA	R	NCR	Non-CGI	86	8398	0.0101367	200	20975	0.0094451	188	19388	0.0096036	192	18843	0.0100867	0.00981803
2003	CT	TCT	CTT	L	NCR	Non-CGI	17	5649	0.00300035	37	10641	0.00346507	38	10322	0.00366795	48	17650	0.00271217	0.00321139
2005	CA	ACA	CAA	R	NCR	Non-CGI	25	8397	0.00296842	56	21064	0.00265152	47	19544	0.00239906	73	18922	0.00384312	0.00296553
2009	CT	CCT	CTT	L	NCR	Non-CGI	26	5705	0.00453673	47	10710	0.00436925	33	10367	0.00317308	74	17639	0.00417772	0.00406419
2010	CC	TCC	CCT	L	NCR	Non-CGI	14	5721	0.00244115	30	10731	0.00278784	37	10372	0.00355462	38	17646	0.00214884	0.00273311
2012	CT	GCT	CTC	L	NCR	Non-CGI	15	5767	0.00259426	23	10745	0.00213596	26	10383	0.00249784	52	17616	0.00294317	0.00254281
2013	CA	GCA	CAG	R	NCR	Non-CGI	68	8291	0.00813494	175	20926	0.00829345	139	19318	0.00714396	169	18813	0.00890317	0.00811888
2015	CT	ACT	CTG	L	NCR	Non-CGI	12	5758	0.00207972	44	10718	0.00408846	25	10406	0.0023967	91	17536	0.00516253	0.00343185
2020	CA	GCA	CAT	L	NCR	Non-CGI	27	5825	0.00461381	55	10817	0.00505887	63	10417	0.00601145	111	17565	0.0062797	0.00549096
2021	CG	GCG	CGC	R	NCR	Non-CGI	3312	4944	0.401163	7764	13145	0.371323	6901	12460	0.356438	6726	12185	0.355666	0.371148
2022	CG	GCG	CGC	L	NCR	Non-CGI	1674	4172	0.28635	2700	8143	0.249009	2630	7831	0.25141	4382	13252	0.248497	0.258816
2023	CA	GCA	CAG	R	NCR	Non-CGI	59	8256	0.00709561	139	20815	0.00663358	134	19260	0.00690935	121	18813	0.00639062	0.00675729
2025	CT	TCT	CTG	L	NCR	Non-CGI	12	5875	0.00203839	40	10916	0.00365097	21	10494	0.00199715	45	17609	0.002549	0.00255888
2030	CA	TCA	CAT	R	NCR	Non-CGI	34	8271	0.00409392	95	20785	0.00454981	90	19245	0.00465477	117	18756	0.00619933	0.00487446
2033	CA	CCA	CAT	L	NCR	Non-CGI	262	5794	0.0432629	539	10623	0.0482888	533	10082	0.050212	801	16959	0.0451014	0.0467163
2034	CC	CCC	CCA	L	NCR	Non-CGI	28	6036	0.00461741	50	11109	0.00448069	50	10550	0.00471698	107	17640	0.00602919	0.00496107
2035	CC	GCC	CCC	L	NCR	Non-CGI	29	6025	0.00479022	52	11099	0.00466326	63	10536	0.00594396	93	17583	0.00526137	0.0051647
2036	CG	GCG	CGT	R	NCR	Non-CGI	3226	4916	0.396217	7448	13172	0.361203	6660	12453	0.348454	6483	12146	0.348006	0.36347
2037	CG	ACG	CGC	L	NCR	Non-CGI	4235	1753	0.707248	7843	3230	0.708299	7506	3058	0.710526	12062	5464	0.688235	0.703577
2041	CA	TCA	CAC	R	NCR	Non-CGI	57	8044	0.00703617	117	20410	0.00569981	123	18897	0.00646688	134	18390	0.00723386	0.00660918
2043	CT	ACT	CTG	R	NCR	Non-CGI	25	8086	0.00308223	93	20444	0.00452841	88	18932	0.00462671	85	18400	0.00459832	0.00420892
2045	CA	CCA	CAG	L	NCR	Non-CGI	101	5961	0.0166612	228	10958	0.0203826	176	10489	0.0165026	309	17441	0.0174085	0.0177387
2046	CC	CCC	CCA	L	NCR	Non-CGI	20	6076	0.00328084	31	11179	0.00276539	28	10637	0.00262541	50	17727	0.00281262	0.00287107
2047	CC	TCC	CCC	L	NCR	Non-CGI	11	6090	0.00180298	34	11170	0.00303463	33	10637	0.00309278	50	17713	0.00281484	0.00268631
2049	CT	GCT	CTC	L	NCR	Non-CGI	15	6100	0.00245298	21	11231	0.00186633	26	10670	0.00243082	46	17692	0.0025933	0.00233586
2050	CT	GCT	CTG	R	NCR	Non-CGI	21	8044	0.00260384	52	20343	0.00254964	51	18832	0.00270084	44	18348	0.00239234	0.00256167
2052	CA	GCA	CAG	L	NCR	Non-CGI	17	6082	0.00278734	37	11174	0.00330033	42	10664	0.00392303	75	17627	0.00423681	0.00356188
2053	CA	GCA	CAG	R	NCR	Non-CGI	39	8041	0.00482673	98	20232	0.00482046	75	18760	0.00398195	80	18218	0.00437206	0.0045003
2055	CT	ACT	CTG	L	NCR	Non-CGI	18	6083	0.00295034	41	11163	0.00365941	37	10686	0.00345053	64	17609	0.00362134	0.0034204
2057	CA	CCA	CAC	L	NCR	Non-CGI	69	6053	0.0112708	145	11090	0.0129061	127	10612	0.0118261	232	17446	0.0131237	0.0122817
2058	CC	GCC	CCA	L	NCR	Non-CGI	23	6091	0.00376186	42	11178	0.00374332	39	10669	0.00364214	79	17597	0.00446934	0.00390416
2059	CC	GCC	CCC	R	NCR	Non-CGI	23	8127	0.00282209	56	20227	0.00276093	48	18727	0.00255659	57	18145	0.00313152	0.00281778
2060	CC	CCC	CCA	R	NCR	Non-CGI	30	8134	0.00367467	78	20180	0.00385033	72	18696	0.00383632	79	18086	0.00434902	0.00392758
2061	CA	CCA	CAA	R	NCR	Non-CGI	89	8079	0.0108962	181	20023	0.00895862	154	18564	0.00822737	185	17916	0.0102204	0.00957565
2064	CA	ACA	CAG	R	NCR	Non-CGI	42	8124	0.00514328	87	20019	0.00432707	81	18459	0.00436893	116	17863	0.00645197	0.00507281
2066	CT	GCT	CTG	L	NCR	Non-CGI	14	6141	0.00227457	33	11258	0.00292268	38	10703	0.00353785	61	17637	0.00344672	0.00304545
2067	CC	GCC	CCG	R	NCR	Non-CGI	18	8126	0.00221022	50	19910	0.00250501	35	18433	0.00189517	48	17809	0.00268802	0.0023246
2068	CG	CCG	CGG	R	NCR	Non-CGI	7801	330	0.959415	19201	706	0.964535	17818	603	0.967266	17211	624	0.965013	0.964057
2069	CG	CCG	CGG	L	NCR	Non-CGI	5676	485	0.921279	10602	643	0.942819	10121	589	0.945005	16424	1186	0.932652	0.935439
2070	CC	GCC	CCG	L	NCR	Non-CGI	20	6186	0.00322269	30	11247	0.00266028	27	10738	0.00250813	50	17598	0.00283318	0.00280607
2071	CA	GCA	CAG	R	NCR	Non-CGI	18	8147	0.00220453	48	19945	0.00240084	38	18415	0.00205929	42	17782	0.00235637	0.00225526
2073	CT	GCT	CTG	L	NCR	Non-CGI	20	6160	0.00323625	31	11272	0.00274263	31	10770	0.0028701	45	17643	0.0025441	0.00284827
2074	CC	GCC	CCA	R	NCR	Non-CGI	55	8166	0.00669018	120	19869	0.0060033	120	18377	0.00648754	99	17739	0.00554995	0.00618274
2075	CA	CCA	CAC	R	NCR	Non-CGI	121	8100	0.0147184	298	19682	0.0149149	287	18231	0.0154984	268	17593	0.0150048	0.0150341
2077	CT	ACT	CTC	R	NCR	Non-CGI	38	8192	0.00461725	68	19884	0.00340818	78	18443	0.00421144	73	17723	0.00410205	0.00408473
2079	CC	TCC	CCT	R	NCR	Non-CGI	24	8204	0.00291687	57	19880	0.00285901	62	18402	0.00335789	53	17749	0.00297719	0.00302774
2080	CT	CCT	CTT	R	NCR	Non-CGI	32	8200	0.00388727	69	19845	0.0034649	61	18383	0.00330731	59	17724	0.00331778	0.00349431
2083	CG	TCG	CGC	R	NCR	Non-CGI	916	7233	0.112406	1998	17648	0.1017	1886	16346	0.103444	1752	15792	0.0998632	0.104354
2084	CG	GCG	CGA	L	NCR	Non-CGI	4729	1600	0.747195	8530	2615	0.765366	8057	2680	0.750396	12769	4804	0.726626	0.747396
2085	CC	GCC	CCC	R	NCR	Non-CGI	26	8149	0.00318043	70	19645	0.0035506	70	18245	0.003822	63	17549	0.00357711	0.00353253
2086	CC	CCC	CCT	R	NCR	Non-CGI	30	8173	0.0036572	77	19719	0.00388967	84	18281	0.00457392	95	17573	0.00537695	0.00437444
2087	CT	CCT	CTC	R	NCR	Non-CGI	30	8169	0.00365898	67	19722	0.00338572	65	18299	0.00353953	66	17573	0.00374171	0.00358149
2089	CT	TCT	CTG	R	NCR	Non-CGI	10	8200	0.00121803	41	19669	0.00208016	30	18307	0.00163604	33	17529	0.00187906	0.00170332
2091	CA	CCA	CAG	L	NCR	Non-CGI	48	6359	0.00749181	109	11010	0.00980304	97	10627	0.00904513	180	17336	0.0102763	0.00915407
2092	CC	TCC	CCA	L	NCR	Non-CGI	23	6428	0.00356534	30	11047	0.00270831	32	10675	0.0029887	55	17446	0.00314268	0.00310126
2095	CT	GCT	CTT	L	NCR	Non-CGI	8	6464	0.00123609	30	10951	0.00273199	31	10599	0.00291627	54	17346	0.00310345	0.00249695
2096	CC	GCC	CCC	R	NCR	Non-CGI	22	8294	0.0026455	65	19572	0.00331008	74	18313	0.00402458	84	17359	0.00481569	0.00369896
2097	CC	CCC	CCT	R	NCR	Non-CGI	53	8348	0.00630877	158	19601	0.00799636	145	18368	0.00783233	164	17409	0.0093325	0.00786749
2098	CT	CCT	CTT	R	NCR	Non-CGI	26	8402	0.00308495	70	19738	0.00353393	83	18456	0.00447705	90	17510	0.00511364	0.00405239
2102	CC	TCC	CCC	R	NCR	Non-CGI	11	8429	0.00130332	37	19765	0.0018685	32	18535	0.00172349	25	17591	0.00141916	0.00157862
2103	CC	CCC	CCA	R	NCR	Non-CGI	30	8427	0.00354736	59	19763	0.00297649	60	18524	0.00322858	55	17563	0.00312181	0.00321856
2104	CA	CCA	CAA	R	NCR	Non-CGI	80	8385	0.00945068	192	19640	0.00968132	160	18462	0.00859199	151	17483	0.008563	0.00907175
2107	CG	ACG	CGC	R	NCR	Non-CGI	5186	3252	0.614601	11254	8517	0.569218	10555	8037	0.567717	9882	7566	0.566369	0.579476
2108	CG	GCG	CGT	L	NCR	Non-CGI	2658	3853	0.408232	4350	6708	0.39338	4135	6554	0.386846	6256	11020	0.362121	0.387645
2109	CT	GCT	CTC	R	NCR	Non-CGI	18	8573	0.00209522	52	19863	0.0026111	55	18697	0.00293302	52	17482	0.00296567	0.00265125
2111	CA	TCA	CAG	R	NCR	Non-CGI	42	8565	0.00487975	106	19869	0.00530663	120	18673	0.00638536	95	17486	0.00540356	0.00549382
2113	CT	ACT	CTG	L	NCR	Non-CGI	15	6530	0.00229183	27	11189	0.00240728	31	10882	0.00284065	63	17341	0.00361986	0.0027899
2119	CA	ACA	CAT	L	NCR	Non-CGI	16	6601	0.00241801	36	11319	0.00317041	47	10982	0.00426149	68	17464	0.00387862	0.00343213
2124	CT	CCT	CTT	L	NCR	Non-CGI	23	6640	0.0034519	34	11521	0.00294245	35	11144	0.00313087	65	17641	0.00367107	0.00329907
2125	CC	CCC	CCT	L	NCR	Non-CGI	39	6622	0.00585498	52	11504	0.00449983	56	11131	0.00500581	88	17578	0.00498132	0.00508548
2126	CC	CCC	CCC	L	NCR	Non-CGI	19	6630	0.00285757	43	11513	0.00372101	48	11130	0.00429415	75	17573	0.00424977	0.00378063
2127	CC	GCC	CCC	L	NCR	Non-CGI	18	6611	0.00271534	17	11558	0.00146868	28	11132	0.00250896	50	17575	0.00283688	0.00238247
2128	CT	GCT	CTA	R	NCR	Non-CGI	22	8772	0.00250171	52	20023	0.00259029	49	19024	0.00256908	62	17579	0.00351454	0.0027939
2135	CT	CCT	CTT	L	NCR	Non-CGI	31	6678	0.00462066	38	11767	0.00321898	40	11276	0.00353482	91	17545	0.0051599	0.00413359
2136	CC	TCC	CCT	L	NCR	Non-CGI	24	6688	0.00357569	31	11792	0.00262201	32	11307	0.00282212	50	17603	0.00283238	0.00296305
2138	CC	ACC	CCA	R	NCR	Non-CGI	26	8781	0.0029522	63	19980	0.00314324	64	18980	0.00336064	80	17611	0.00452207	0.00349454
2139	CA	CCA	CAC	R	NCR	Non-CGI	155	8659	0.0175857	314	19710	0.0156812	326	18702	0.0171326	335	17389	0.0189009	0.0173251
2141	CT	ACT	CTT	R	NCR	Non-CGI	43	8759	0.00488525	100	19891	0.00500225	90	18915	0.0047356	92	17629	0.00519158	0.00495367
2144	CA	ACA	CAA	L	NCR	Non-CGI	27	6679	0.00402625	32	11916	0.00267827	27	11426	0.00235746	59	17716	0.00331927	0.00309531
2148	CA	ACA	CAA	R	NCR	Non-CGI	31	8741	0.00353397	68	19905	0.0034046	72	18937	0.00378768	58	17629	0.00327924	0.00350137
2151	CT	ACT	CTT	L	NCR	Non-CGI	29	6717	0.00429884	55	12058	0.00454058	57	11588	0.0048948	86	17859	0.00479242	0.00463166
2153	CA	CCA	CAC	L	NCR	Non-CGI	83	6642	0.012342	154	11996	0.0126749	153	11505	0.013124	228	17736	0.0126921	0.0127082
2154	CC	GCC	CCA	L	NCR	Non-CGI	12	6705	0.00178651	49	12078	0.00404057	34	11607	0.00292071	71	17844	0.00396316	0.00317774
2155	CT	GCT	CTG	R	NCR	Non-CGI	26	8733	0.00296838	44	19806	0.00221662	42	18886	0.00221893	44	17600	0.00249377	0.00247443
2157	CA	GCA	CAG	L	NCR	Non-CGI	23	6661	0.00344105	47	12083	0.00387469	57	11545	0.00491295	79	17828	0.00441168	0.00416009
2158	CA	GCA	CAG	R	NCR	Non-CGI	46	8745	0.00523262	92	19750	0.00463663	87	18846	0.00459515	76	17568	0.00430741	0.00469295
2160	CT	TCT	CTG	L	NCR	Non-CGI	17	6688	0.00253542	33	12190	0.00269983	28	11702	0.00238704	47	17978	0.00260749	0.00255745
2163	CT	ACT	CTT	R	NCR	Non-CGI	22	8818	0.00248869	65	19835	0.00326633	49	18936	0.00258098	60	17646	0.00338868	0.00293117
2166	CA	CCA	CAA	L	NCR	Non-CGI	65	6680	0.00963677	92	12269	0.00744276	97	11707	0.00821755	140	17951	0.00773865	0.00825893
2167	CC	TCC	CCA	L	NCR	Non-CGI	19	6742	0.00281024	41	12322	0.00331635	34	11784	0.00287697	76	18004	0.00420354	0.00330177
2172	CC	TCC	CCT	R	NCR	Non-CGI	25	8805	0.00283126	57	19794	0.00287139	46	18845	0.00243502	51	17635	0.00288364	0.00275533
2173	CT	CCT	CTG	R	NCR	Non-CGI	35	8748	0.00398497	59	19747	0.0029789	63	18776	0.00334413	55	17600	0.00311526	0.00335581
2175	CA	GCA	CAG	L	NCR	Non-CGI	15	6771	0.00221043	42	12354	0.00338819	61	11907	0.00509693	71	18070	0.00391379	0.00365233
2176	CC	GCC	CCA	R	NCR	Non-CGI	30	8725	0.00342661	67	19698	0.00338983	51	18770	0.00270974	70	17538	0.00397547	0.00337541
2177	CA	CCA	CAT	R	NCR	Non-CGI	85	8678	0.00969987	199	19590	0.0100561	174	18667	0.00923518	193	17457	0.0109348	0.0099815
2180	CA	TCA	CAT	L	NCR	Non-CGI	43	6689	0.0063874	88	12315	0.00709506	75	11952	0.00623597	113	18024	0.00623036	0.0064872
2182	CT	TCT	CTC	L	NCR	Non-CGI	20	6734	0.00296121	32	12374	0.0025794	46	12019	0.00381268	43	18100	0.00237006	0.00293084
2184	CC	ACC	CCT	R	NCR	Non-CGI	34	8750	0.00387067	94	19609	0.00477085	77	18697	0.00410142	99	17499	0.00562564	0.00459214
2185	CT	CCT	CTG	R	NCR	Non-CGI	31	8729	0.00353881	83	19597	0.00421748	78	18689	0.00415623	64	17511	0.00364154	0.00388852
2187	CA	TCA	CAG	L	NCR	Non-CGI	17	6697	0.00253202	38	12449	0.00304316	30	12093	0.00247463	60	18082	0.00330724	0.00283927
2189	CG	ACG	CGG	R	NCR	Non-CGI	5801	2907	0.666169	12563	7002	0.642116	11893	6737	0.638379	11116	6408	0.63433	0.645249
2190	CG	CCG	CGT	L	NCR	Non-CGI	5798	932	0.861516	11016	1528	0.878189	10634	1547	0.872999	15536	2638	0.854848	0.866888
2191	CC	ACC	CCG	L	NCR	Non-CGI	84	6645	0.0124833	193	12338	0.0154018	192	12007	0.015739	259	17864	0.0142912	0.0144788
2195	CT	TCT	CTT	L	NCR	Non-CGI	11	6785	0.0016186	24	12731	0.00188162	26	12324	0.00210526	55	18213	0.00301073	0.00215405
2197	CG	ACG	CGA	R	NCR	Non-CGI	7256	1463	0.832206	16109	3412	0.825214	15240	3376	0.818651	14510	3062	0.825746	0.825454
2198	CG	TCG	CGT	L	NCR	Non-CGI	656	6166	0.0961595	1227	11590	0.0957322	1176	11219	0.094877	1532	16730	0.08389	0.0926647
2203	CC	ACC	CCA	R	NCR	Non-CGI	49	8728	0.00558277	62	19459	0.00317607	75	18583	0.00401972	89	17593	0.00503337	0.00445298
2204	CA	CCA	CAA	R	NCR	Non-CGI	87	8699	0.00990212	174	19332	0.00892033	176	18458	0.0094451	200	17499	0.0113001	0.00989191
2207	CT	CCT	CTT	L	NCR	Non-CGI	26	6923	0.00374155	60	13216	0.00451943	57	12801	0.00443304	84	18562	0.00450499	0.00429975
2208	CC	TCC	CCT	L	NCR	Non-CGI	20	6923	0.0028806	46	13254	0.00345865	42	12846	0.00325885	56	18602	0.00300139	0.00314987
2210	CC	ACC	CCA	R	NCR	Non-CGI	19	8725	0.00217292	72	19478	0.00368286	58	18631	0.00310343	57	17712	0.00320783	0.00304176
2211	CA	CCA	CAA	R	NCR	Non-CGI	85	8641	0.009741	186	19411	0.00949125	178	18533	0.00951312	195	17593	0.0109624	0.00992695
2214	CT	ACT	CTG	R	NCR	Non-CGI	21	8675	0.0024149	68	19476	0.00347933	60	18630	0.00321027	56	17752	0.00314465	0.00306229
2216	CA	ACA	CAG	L	NCR	Non-CGI	37	6981	0.00527216	85	13417	0.00629536	69	13012	0.00527483	91	18726	0.00483605	0.0054196
2218	CA	GCA	CAC	L	NCR	Non-CGI	47	6967	0.00670088	105	13441	0.00775137	123	12968	0.00939577	152	18673	0.00807437	0.0079806
2219	CG	GCG	CGC	R	NCR	Non-CGI	2654	5909	0.309938	5583	13729	0.289095	5263	13274	0.283919	5001	12651	0.283311	0.291566
2220	CG	GCG	CGC	L	NCR	Non-CGI	2313	4680	0.330759	4269	9270	0.315311	4099	8996	0.31302	5517	13262	0.293786	0.313219
2221	CA	GCA	CAG	R	NCR	Non-CGI	63	8534	0.00732814	128	19197	0.00662354	98	18473	0.00527704	114	17594	0.00643777	0.00641662
2223	CT	TCT	CTG	L	NCR	Non-CGI	19	6993	0.00270964	50	13665	0.00364564	33	13184	0.00249678	56	18848	0.00296234	0.0029536
2225	CA	ACA	CAT	R	NCR	Non-CGI	33	8531	0.00385334	63	19217	0.00326763	62	18466	0.00334629	68	17636	0.00384094	0.00357705
2231	CA	CCA	CAT	L	NCR	Non-CGI	86	7088	0.0119877	132	13864	0.00943127	130	13324	0.00966255	168	18856	0.00883095	0.00997813
2232	CC	GCC	CCA	L	NCR	Non-CGI	30	7130	0.00418994	69	13932	0.00492822	63	13411	0.00467567	87	18947	0.00457077	0.00459115
2233	CA	GCA	CAT	R	NCR	Non-CGI	28	8442	0.00330579	55	19120	0.00286832	60	18302	0.00326762	54	17556	0.00306644	0.00312704
2236	CT	TCT	CTC	R	NCR	Non-CGI	24	8356	0.00286396	54	18981	0.00283688	48	18226	0.00262668	43	17467	0.00245574	0.00269582
2238	CC	TCC	CCT	R	NCR	Non-CGI	20	8332	0.00239464	63	18933	0.00331649	49	18192	0.00268626	60	17441	0.00342838	0.00295644
2239	CT	CCT	CTG	R	NCR	Non-CGI	25	8290	0.00300661	65	18890	0.00342917	61	18126	0.00335404	55	17442	0.0031434	0.00323331
2241	CA	GCA	CAG	L	NCR	Non-CGI	31	7143	0.00432116	68	14199	0.00476624	54	13715	0.00392185	97	19095	0.00505419	0.00451586
2242	CA	GCA	CAC	R	NCR	Non-CGI	26	8260	0.00313782	75	18829	0.00396741	83	18023	0.00458412	72	17384	0.00412466	0.0039535
2244	CC	ACC	CCC	R	NCR	Non-CGI	32	8255	0.00386147	82	18863	0.00432832	88	18038	0.0048549	83	17415	0.0047434	0.00444702
2245	CC	CCC	CCT	R	NCR	Non-CGI	39	8251	0.00470446	70	18867	0.00369647	74	18047	0.00408366	83	17422	0.0047415	0.00430652
2246	CT	CCT	CTT	R	NCR	Non-CGI	33	8263	0.00397782	66	18867	0.00348598	56	18081	0.00308761	45	17472	0.00256893	0.00328009
2250	CT	CCT	CTA	L	NCR	Non-CGI	36	7192	0.00498063	49	14603	0.00334425	64	14030	0.00454094	109	19339	0.00560469	0.00461763
2251	CC	CCC	CCT	L	NCR	Non-CGI	36	7188	0.00498339	94	14623	0.00638717	91	14048	0.0064361	137	19337	0.00703502	0.00621042
2252	CC	ACC	CCC	L	NCR	Non-CGI	50	7178	0.00691754	97	14614	0.00659371	97	14029	0.00686677	158	19305	0.00811797	0.007124
2254	CT	TCT	CTC	R	NCR	Non-CGI	13	8248	0.00157366	38	18685	0.00202959	47	17931	0.00261431	35	17427	0.00200435	0.00205548
2256	CC	TCC	CCC	R	NCR	Non-CGI	27	8196	0.00328347	44	18641	0.00235483	54	17833	0.00301895	53	17365	0.00304283	0.00292502
2257	CC	CCC	CCG	R	NCR	Non-CGI	48	8164	0.0058451	91	18535	0.00488564	95	17768	0.00531826	105	17263	0.0060456	0.00552365
2258	CG	CCG	CGA	R	NCR	Non-CGI	7920	270	0.967033	18128	458	0.975358	17405	416	0.976657	16934	402	0.976811	0.973965
2259	CG	TCG	CGG	L	NCR	Non-CGI	6141	1034	0.855889	12782	2018	0.863649	12178	1992	0.859421	16573	2879	0.851995	0.857738
2261	CC	ACC	CCC	R	NCR	Non-CGI	30	8237	0.00362889	61	18644	0.00326116	67	17862	0.00373696	73	17387	0.00418099	0.003702
2262	CC	CCC	CCA	R	NCR	Non-CGI	36	8234	0.00435308	76	18625	0.00406395	74	17840	0.00413085	66	17377	0.00378375	0.00408291
2263	CA	CCA	CAG	R	NCR	Non-CGI	117	8141	0.0141681	246	18418	0.0131805	256	17630	0.0143129	209	17217	0.0119936	0.0134137
2265	CT	GCT	CTG	L	NCR	Non-CGI	18	7193	0.00249619	32	15098	0.002115	31	14343	0.00215667	48	19582	0.00244524	0.00230327
2266	CA	GCA	CAG	R	NCR	Non-CGI	35	8207	0.00424654	80	18438	0.00432012	82	17715	0.00460752	80	17283	0.0046075	0.00444542
2268	CT	GCT	CTG	L	NCR	Non-CGI	25	7186	0.00346693	36	15118	0.00237561	35	14348	0.00243343	43	19460	0.00220479	0.00262019
2269	CC	GCC	CCG	R	NCR	Non-CGI	28	8228	0.00339147	56	18321	0.00304729	61	17660	0.00344224	57	17190	0.00330492	0.00329648
2270	CG	CCG	CGT	R	NCR	Non-CGI	6882	1404	0.830558	15301	3114	0.830899	14672	3096	0.825754	14284	2992	0.826812	0.828506
2271	CG	ACG	CGG	L	NCR	Non-CGI	2338	4860	0.324812	4640	10442	0.307652	4392	9918	0.306918	5655	13733	0.291675	0.307764
2273	CG	TCG	CGG	R	NCR	Non-CGI	6292	1985	0.760179	13427	4887	0.733155	12924	4757	0.730954	12637	4601	0.73309	0.739344
2274	CG	CCG	CGA	L	NCR	Non-CGI	6966	246	0.96589	14840	362	0.976187	14086	354	0.975485	18999	507	0.974008	0.972893
2275	CC	CCC	CCG	L	NCR	Non-CGI	43	7192	0.00594333	108	15133	0.00708615	90	14361	0.00622794	136	19416	0.00695581	0.00655331
2276	CC	GCC	CCC	L	NCR	Non-CGI	29	7250	0.00398406	52	15238	0.00340092	56	14486	0.00385091	72	19569	0.0036658	0.00372542
2277	CA	GCA	CAA	R	NCR	Non-CGI	41	8407	0.00485322	93	18492	0.00500404	83	17821	0.00463584	81	17425	0.00462699	0.00478002
2280	CA	ACA	CAA	R	NCR	Non-CGI	34	8497	0.00398546	75	18566	0.00402339	64	17910	0.0035607	92	17477	0.0052365	0.00420151
2283	CT	ACT	CTT	L	NCR	Non-CGI	21	7480	0.00279963	54	15460	0.00348073	48	14793	0.00323428	76	19847	0.00381469	0.00333233
2288	CA	TCA	CAA	R	NCR	Non-CGI	43	8528	0.00501692	96	18621	0.00512903	93	17979	0.00514608	101	17503	0.00573733	0.00525734
2291	CT	CCT	CTT	L	NCR	Non-CGI	20	7615	0.00261952	57	15715	0.003614	56	14998	0.00371994	79	19961	0.00394212	0.00347389
2292	CC	CCC	CCT	L	NCR	Non-CGI	17	7632	0.00222251	49	15759	0.0030997	52	15030	0.00344782	57	20007	0.00284091	0.00290273
2293	CC	TCC	CCC	L	NCR	Non-CGI	21	7622	0.00274761	35	15771	0.00221435	40	15040	0.00265252	68	19973	0.00339304	0.00275188
2296	CG	ACG	CGA	R	NCR	Non-CGI	8139	324	0.961716	18017	560	0.969855	17453	508	0.971716	17054	510	0.970963	0.968563
2297	CG	TCG	CGT	L	NCR	Non-CGI	5039	2605	0.65921	10268	5547	0.649257	9764	5315	0.647523	12463	7507	0.624086	0.645019
2299	CT	GCT	CTC	L	NCR	Non-CGI	14	7719	0.00181042	47	15919	0.00294376	38	15155	0.00250115	68	20023	0.0033846	0.00265998
2300	CA	GCA	CAC	R	NCR	Non-CGI	80	8401	0.00943285	181	18505	0.0096864	173	17903	0.0095707	159	17546	0.00898051	0.00941762
2302	CA	ACA	CAT	R	NCR	Non-CGI	49	8444	0.00576946	87	18652	0.00464272	94	18015	0.00519079	93	17652	0.00524091	0.00521097
2305	CG	TCG	CGT	R	NCR	Non-CGI	869	7572	0.10295	1625	17084	0.0868566	1567	16486	0.0868	1491	16230	0.0841375	0.090186
2306	CG	ACG	CGA	L	NCR	Non-CGI	5244	2611	0.6676	10572	5499	0.657831	10036	5260	0.656119	12516	7541	0.624022	0.651393
2308	CG	TCG	CGC	R	NCR	Non-CGI	3185	5195	0.380072	6220	12423	0.333637	6143	11860	0.341221	6008	11629	0.340648	0.348894
2309	CG	GCG	CGA	L	NCR	Non-CGI	7200	652	0.916964	15073	1055	0.934586	14292	1013	0.933812	18584	1506	0.925037	0.9276
2310	CT	GCT	CTA	R	NCR	Non-CGI	21	8392	0.00249614	62	18648	0.00331374	59	18020	0.00326345	63	17665	0.0035537	0.00315676
2317	CA	TCA	CAG	R	NCR	Non-CGI	55	8303	0.00658052	101	18716	0.00536749	68	18061	0.0037509	86	17681	0.00484043	0.00513483
2319	CT	TCT	CTG	L	NCR	Non-CGI	25	8012	0.00311061	44	16368	0.00268097	48	15539	0.00307949	55	20187	0.00271712	0.00289705
2321	CG	ACG	CGT	R	NCR	Non-CGI	3256	4987	0.395002	6717	12059	0.357744	6426	11668	0.355145	6244	11460	0.352689	0.365145
2322	CG	ACG	CGT	L	NCR	Non-CGI	2362	5699	0.293016	4657	11765	0.283583	4309	11257	0.276821	5271	14964	0.260489	0.278477
2325	CA	TCA	CAA	L	NCR	Non-CGI	36	8073	0.00443951	86	16441	0.00520361	89	15577	0.00568109	127	20208	0.00624539	0.0053924
2327	CT	TCT	CTC	L	NCR	Non-CGI	22	8110	0.00270536	40	16547	0.00241153	43	15669	0.00273676	53	20310	0.00260276	0.0026141
2331	CC	TCC	CCA	R	NCR	Non-CGI	30	8206	0.00364254	64	18874	0.00337945	75	18214	0.00410083	71	17763	0.00398116	0.00377599
2332	CA	CCA	CAT	R	NCR	Non-CGI	56	8178	0.00680107	160	18813	0.00843304	157	18144	0.00857877	157	17679	0.00880242	0.00815382
2341	CT	TCT	CTT	L	NCR	Non-CGI	23	8157	0.00281174	52	16637	0.00311582	55	15716	0.00348741	62	20397	0.00303045	0.00311136
2343	CG	ACG	CGG	R	NCR	Non-CGI	6675	1266	0.840574	15766	3143	0.833783	15122	3011	0.833949	14661	3005	0.829899	0.834551
2344	CG	CCG	CGT	L	NCR	Non-CGI	6578	1548	0.8095	13475	3108	0.812579	12654	3007	0.807994	16051	4279	0.789523	0.804899
2345	CC	TCC	CCG	L	NCR	Non-CGI	34	8094	0.00418307	57	16486	0.00344557	41	15595	0.00262215	88	20218	0.00433369	0.00364612
2349	CG	ACG	CGC	R	NCR	Non-CGI	5991	1870	0.762117	13526	5292	0.71878	13005	5031	0.721058	12588	5046	0.713848	0.728951
2350	CG	GCG	CGT	L	NCR	Non-CGI	2140	5964	0.264067	3946	12541	0.23934	3637	11955	0.233261	4478	15741	0.221475	0.239536
2351	CA	GCA	CAA	R	NCR	Non-CGI	37	7866	0.00468177	98	18774	0.00519288	101	17953	0.00559433	112	17590	0.00632697	0.00544899
2355	CG	ACG	CGA	R	NCR	Non-CGI	7366	355	0.954021	18000	659	0.964682	17352	595	0.966847	16933	598	0.965889	0.96286
2356	CG	TCG	CGT	L	NCR	Non-CGI	5212	2858	0.645849	10220	6255	0.620334	9637	5920	0.619464	11946	8310	0.589751	0.618849
2358	CT	GCT	CTC	L	NCR	Non-CGI	24	8097	0.0029553	64	16480	0.00386847	62	15572	0.00396572	67	20252	0.00329741	0.00352172
2359	CT	GCT	CTG	R	NCR	Non-CGI	16	7734	0.00206452	40	18727	0.0021314	40	18036	0.00221288	35	17709	0.0019725	0.00209532
2361	CA	ACA	CAG	L	NCR	Non-CGI	28	8057	0.0034632	82	16476	0.00495229	72	15570	0.00460299	102	20228	0.00501722	0.00450893
2363	CC	TCC	CCC	R	NCR	Non-CGI	18	7718	0.00232678	38	18760	0.00202149	34	18107	0.00187421	36	17836	0.00201432	0.0020592
2364	CC	CCC	CCC	R	NCR	Non-CGI	22	7733	0.00283688	68	18760	0.00361164	41	18110	0.00225883	58	17846	0.0032395	0.00298671
2365	CC	CCC	CCA	R	NCR	Non-CGI	27	7719	0.00348567	64	18779	0.00339649	70	18082	0.00385632	79	17828	0.00441168	0.00378754
2366	CA	CCA	CAT	R	NCR	Non-CGI	89	7654	0.0114943	191	18650	0.0101375	187	17954	0.0103081	170	17728	0.00949827	0.0103595
2370	CT	ACT	CTA	L	NCR	Non-CGI	24	8111	0.00295022	64	16529	0.00385705	52	15664	0.00330873	96	20277	0.00471212	0.00370703
2372	CA	ACA	CAC	L	NCR	Non-CGI	58	8064	0.0071411	85	16456	0.00513875	94	15623	0.00598079	138	20194	0.00678733	0.00626199
2377	CA	TCA	CAG	R	NCR	Non-CGI	33	7544	0.00435529	87	18583	0.00465988	83	17897	0.00461624	82	17751	0.00459822	0.00455741
2379	CT	TCT	CTG	L	NCR	Non-CGI	11	8118	0.00135318	36	16427	0.00218672	47	15582	0.00300723	58	20213	0.00286123	0.00235209
2383	CA	TCA	CAG	R	NCR	Non-CGI	37	7471	0.00492808	81	18584	0.00433967	87	17899	0.0048371	105	17714	0.00589259	0.00499936
2385	CT	TCT	CTG	L	NCR	Non-CGI	19	8135	0.00233014	44	16408	0.00267445	47	15570	0.00300954	60	20235	0.00295639	0.00274263
2387	CT	CCT	CTC	L	NCR	Non-CGI	23	8165	0.00280899	52	16400	0.00316071	69	15558	0.00441543	70	20231	0.00344811	0.00345831
2388	CC	TCC	CCT	L	NCR	Non-CGI	18	8158	0.00220157	40	16396	0.00243368	42	15569	0.00269041	63	20227	0.00310498	0.00260766
2392	CG	TCG	CGG	R	NCR	Non-CGI	3550	3663	0.492167	8288	10103	0.450655	8034	9764	0.451399	7884	9709	0.448133	0.460588
2393	CG	CCG	CGA	L	NCR	Non-CGI	7780	329	0.959428	15699	537	0.966925	14876	547	0.964533	19323	757	0.962301	0.963297
2394	CC	TCC	CCG	L	NCR	Non-CGI	19	8089	0.00234336	37	16195	0.00227945	34	15362	0.00220837	63	20025	0.0031362	0.00249184
2397	CA	ACA	CAA	R	NCR	Non-CGI	26	7226	0.00358522	78	18252	0.00425532	69	17692	0.00388492	85	17483	0.00483834	0.00414095
2400	CT	TCT	CTT	L	NCR	Non-CGI	20	8214	0.00242895	48	16186	0.00295676	49	15406	0.00317049	73	20160	0.00360797	0.00304104
2402	CG	ACG	CGA	R	NCR	Non-CGI	6045	1022	0.855384	15850	2311	0.872749	15405	2192	0.875433	15293	2150	0.876741	0.870077
2403	CG	TCG	CGT	L	NCR	Non-CGI	1813	6378	0.22134	3456	12663	0.214405	3183	12195	0.206984	3787	16351	0.188052	0.207696
2406	CA	TCA	CAT	L	NCR	Non-CGI	33	8176	0.00401998	64	16036	0.00397516	55	15267	0.00358961	95	20019	0.00472308	0.00407696
2408	CC	ACC	CCG	R	NCR	Non-CGI	17	6873	0.00246734	50	18006	0.00276916	41	17422	0.00234782	57	17381	0.00326872	0.00271326
2409	CG	CCG	CGA	R	NCR	Non-CGI	6477	321	0.95278	17488	531	0.970531	16958	477	0.972641	16935	498	0.971433	0.966847
2410	CG	TCG	CGG	L	NCR	Non-CGI	2610	5597	0.318021	4453	11465	0.279746	4251	10946	0.279726	5236	14749	0.261996	0.284873
2414	CA	ACA	CAC	R	NCR	Non-CGI	52	6766	0.00762687	122	17967	0.00674443	116	17316	0.00665443	148	17337	0.0084644	0.00737253
2416	CA	ACA	CAT	R	NCR	Non-CGI	42	6766	0.00616921	134	17982	0.00739678	116	17273	0.00667088	133	17395	0.00758786	0.00695618
2427	CT	TCT	CTA	L	NCR	Non-CGI	21	8257	0.00253684	40	15647	0.00254988	59	14942	0.00393307	75	19683	0.00379593	0.00320393
2429	CT	ACT	CTC	R	NCR	Non-CGI	12	6205	0.00193019	45	17557	0.00255653	44	16670	0.00263252	49	16960	0.00288083	0.00250002
2431	CT	TCT	CTG	R	NCR	Non-CGI	22	6134	0.00357375	45	17491	0.00256615	37	16633	0.00221956	59	16966	0.00346549	0.00295624
2433	CA	CCA	CAG	L	NCR	Non-CGI	82	8168	0.00993939	132	15402	0.00849749	160	14684	0.0107788	203	19488	0.0103093	0.00988123
2434	CC	GCC	CCA	L	NCR	Non-CGI	57	8185	0.0069158	85	15412	0.00548493	99	14687	0.00669552	112	19532	0.00570149	0.00619943
2435	CG	GCG	CGC	R	NCR	Non-CGI	2239	3709	0.376429	5888	11360	0.341373	5620	10801	0.342245	5611	11209	0.333591	0.348409
2436	CG	GCG	CGC	L	NCR	Non-CGI	5493	2640	0.675397	9965	5374	0.649651	9507	5119	0.650007	12093	7421	0.619709	0.648691
2437	CT	GCT	CTT	R	NCR	Non-CGI	12	5951	0.00201241	49	17247	0.00283302	49	16447	0.00297042	53	16850	0.00313554	0.00273785
2440	CA	TCA	CAC	R	NCR	Non-CGI	34	5874	0.00575491	93	17094	0.00541107	123	16304	0.00748767	114	16750	0.00675996	0.0063534
2442	CT	ACT	CTT	R	NCR	Non-CGI	15	5870	0.00254885	57	17174	0.00330799	42	16435	0.00254901	64	16791	0.00379709	0.00305074
2446	CT	ACT	CTA	R	NCR	Non-CGI	10	5755	0.00173461	42	17104	0.00244955	42	16386	0.00255661	37	16758	0.00220304	0.00223595
2449	CT	TCT	CTA	L	NCR	Non-CGI	22	8137	0.00269641	47	15027	0.00311795	51	14293	0.00355549	69	19468	0.00353176	0.0032254
2451	CT	GCT	CTC	L	NCR	Non-CGI	15	8159	0.00183509	43	14978	0.00286266	53	14254	0.00370448	60	19427	0.00307898	0.0028703
2452	CC	GCC	CCA	R	NCR	Non-CGI	17	5647	0.00300141	57	16896	0.00336224	60	16235	0.00368211	56	16666	0.00334888	0.00334866
2453	CA	CCA	CAG	R	NCR	Non-CGI	60	5605	0.0105914	155	16803	0.00914023	143	16132	0.00878648	155	16563	0.00927144	0.00944738
2455	CT	ACT	CTG	L	NCR	Non-CGI	21	8060	0.00259869	39	14886	0.00261307	47	14124	0.00331663	101	19308	0.00520377	0.00343304
2457	CC	TCC	CCT	R	NCR	Non-CGI	11	5602	0.00195974	57	16829	0.00337558	42	16197	0.00258637	44	16639	0.00263742	0.00263977
2458	CT	CCT	CTG	R	NCR	Non-CGI	23	5562	0.00411817	83	16746	0.00493196	58	16131	0.00358268	62	16577	0.00372619	0.00408975
2460	CA	ACA	CAG	L	NCR	Non-CGI	28	7963	0.00350394	78	14689	0.00528205	76	13916	0.00543168	153	19181	0.00791352	0.0055328
2464	CT	TCT	CTT	L	NCR	Non-CGI	25	7919	0.00314703	32	14574	0.00219088	45	13756	0.00326063	68	19235	0.00352277	0.00303033
2466	CT	ACT	CTC	L	NCR	Non-CGI	26	7888	0.00328532	55	14483	0.00378319	49	13695	0.00356519	99	19147	0.00514393	0.00394441
2468	CC	TCC	CCC	R	NCR	Non-CGI	12	5467	0.00219018	34	16547	0.00205054	24	15927	0.00150461	40	16411	0.00243146	0.0020442
2469	CC	CCC	CCC	R	NCR	Non-CGI	5	5472	0.000912909	33	16550	0.00198999	34	15925	0.00213046	44	16403	0.00267526	0.00192715
2470	CC	CCC	CCA	R	NCR	Non-CGI	37	5383	0.00682657	85	16406	0.00515433	80	15803	0.00503683	98	16263	0.00598985	0.0057519
2471	CA	CCA	CAG	R	NCR	Non-CGI	51	5343	0.00945495	172	16252	0.0104725	147	15700	0.0092762	183	16121	0.0112242	0.010107
2473	CT	ACT	CTG	L	NCR	Non-CGI	24	7799	0.00306788	48	14242	0.00335899	50	13479	0.00369576	106	18876	0.00558424	0.00392672
2475	CC	TCC	CCA	R	NCR	Non-CGI	12	5354	0.0022363	35	16243	0.00215014	48	15664	0.00305499	44	16110	0.00272378	0.0025413
2476	CA	CCA	CAA	R	NCR	Non-CGI	28	5341	0.00521512	111	16252	0.0067836	93	15682	0.0058954	131	16167	0.0080378	0.00648298
2479	CT	TCT	CTT	L	NCR	Non-CGI	23	7734	0.00296506	47	14151	0.00331033	54	13351	0.00402835	73	18889	0.0038498	0.00353839
2481	CT	GCT	CTC	L	NCR	Non-CGI	19	7735	0.00245035	39	14086	0.00276106	48	13269	0.00360442	63	18831	0.00333439	0.00303755
2482	CC	GCC	CCA	R	NCR	Non-CGI	15	5274	0.00283607	51	16211	0.00313615	56	15626	0.00357097	60	16222	0.00368505	0.00330706
2483	CA	CCA	CAG	R	NCR	Non-CGI	39	5251	0.0073724	143	16072	0.00881899	174	15504	0.0110984	157	16105	0.00965441	0.00923604
2485	CT	ACT	CTG	L	NCR	Non-CGI	21	7651	0.00273723	46	14002	0.00327449	40	13234	0.00301341	68	18786	0.00360666	0.00315795
2487	CC	TCC	CCT	R	NCR	Non-CGI	10	5277	0.00189143	44	16202	0.00270836	53	15655	0.00337408	36	16221	0.00221443	0.00254707
2488	CT	CCT	CTG	R	NCR	Non-CGI	19	5251	0.00360531	56	16153	0.00345487	61	15619	0.00389031	60	16138	0.00370416	0.00366366
2490	CA	ACA	CAG	L	NCR	Non-CGI	28	7577	0.00368179	80	13899	0.00572287	67	13137	0.00507422	121	18652	0.00644543	0.00523108
2494	CT	TCT	CTT	L	NCR	Non-CGI	24	7539	0.00317334	38	13862	0.00273381	36	13081	0.00274453	76	18585	0.00407266	0.00318109
2496	CT	ACT	CTC	L	NCR	Non-CGI	39	7479	0.00518755	69	13801	0.00497477	68	13016	0.00519719	133	18459	0.00715361	0.00562828
2498	CC	TCC	CCC	R	NCR	Non-CGI	9	5218	0.00172183	28	16011	0.00174574	38	15503	0.00244515	35	16073	0.00217283	0.00202139
2499	CC	CCC	CCC	R	NCR	Non-CGI	14	5203	0.00268353	36	16026	0.00224131	38	15532	0.00244059	45	16093	0.00278845	0.00253847
2500	CC	CCC	CCA	R	NCR	Non-CGI	31	5154	0.00597878	106	15884	0.00662914	107	15398	0.006901	122	15921	0.00760456	0.00677837
2501	CA	CCA	CAG	R	NCR	Non-CGI	56	5102	0.0108569	162	15782	0.0101606	153	15293	0.00990548	152	15849	0.00949941	0.0101056
2503	CT	GCT	CTG	L	NCR	Non-CGI	25	7290	0.00341763	77	13528	0.00565968	53	12752	0.00413901	75	18164	0.00411207	0.0043321
2504	CC	GCC	CCC	R	NCR	Non-CGI	10	5128	0.00194628	43	15930	0.00269204	27	15426	0.00174723	58	15964	0.00362002	0.0025014
2505	CC	CCC	CCC	R	NCR	Non-CGI	17	5126	0.00330546	50	15919	0.00313107	39	15413	0.00252395	36	15979	0.00224789	0.00280209
2506	CC	CCC	CCA	R	NCR	Non-CGI	11	5113	0.00214676	35	15922	0.00219339	52	15387	0.00336809	48	15946	0.00300113	0.00267734
2507	CA	CCA	CAG	R	NCR	Non-CGI	71	5011	0.0139709	202	15725	0.0126829	209	15182	0.0135794	212	15697	0.0133258	0.0133897
2509	CT	TCT	CTG	L	NCR	Non-CGI	54	7080	0.00756939	126	13417	0.0093037	122	12608	0.00958366	173	17913	0.00956541	0.00900554
2511	CT	GCT	CTC	L	NCR	Non-CGI	30	7150	0.00417827	53	13423	0.00393292	42	12596	0.00332331	73	17940	0.00405263	0.00387178
2512	CC	GCC	CCA	R	NCR	Non-CGI	14	5086	0.0027451	47	15932	0.00294136	40	15377	0.00259454	57	15890	0.00357434	0.00296383
2513	CA	CCA	CAG	R	NCR	Non-CGI	37	5065	0.00725206	126	15879	0.00787254	146	15305	0.00944923	148	15828	0.0092639	0.00845943
2515	CT	ACT	CTG	L	NCR	Non-CGI	12	7090	0.00168966	37	13398	0.002754	37	12547	0.00294024	63	17914	0.00350448	0.0027221
2517	CC	TCC	CCT	R	NCR	Non-CGI	9	5112	0.00175747	37	15981	0.0023099	56	15401	0.00362295	35	15936	0.00219147	0.00247045
2518	CT	CCT	CTG	R	NCR	Non-CGI	19	5077	0.00372841	71	15950	0.00443168	67	15388	0.00433517	70	15908	0.00438102	0.00421907
2520	CA	ACA	CAG	L	NCR	Non-CGI	43	6983	0.00612013	81	13294	0.00605607	87	12392	0.00697171	110	17725	0.00616765	0.00632889
2524	CT	TCT	CTT	L	NCR	Non-CGI	29	6954	0.00415294	59	13227	0.00444076	54	12384	0.00434153	74	17737	0.00415474	0.00427249
2526	CT	ACT	CTC	L	NCR	Non-CGI	41	6906	0.00590183	95	13147	0.00717414	99	12345	0.00795564	159	17639	0.00893359	0.0074913
2528	CC	TCC	CCC	R	NCR	Non-CGI	11	5097	0.00215348	32	16079	0.00198622	41	15444	0.00264772	37	15975	0.00231077	0.00227455
2529	CC	CCC	CCC	R	NCR	Non-CGI	15	5122	0.00291999	28	16111	0.00173493	45	15459	0.00290248	47	15974	0.00293365	0.00262276
2530	CC	CCC	CCA	R	NCR	Non-CGI	33	5070	0.00646678	107	15990	0.0066472	98	15371	0.00633525	110	15886	0.00687672	0.00658149
2531	CA	CCA	CAG	R	NCR	Non-CGI	44	5032	0.00866824	158	15904	0.00983688	142	15299	0.0091963	162	15796	0.0101516	0.00946327
2533	CT	GCT	CTG	L	NCR	Non-CGI	22	6717	0.00326458	63	12995	0.00482463	56	12196	0.00457068	68	17517	0.00386693	0.00413171
2534	CC	GCC	CCC	R	NCR	Non-CGI	9	5091	0.00176471	39	16051	0.00242387	30	15434	0.00193999	45	15922	0.00281831	0.00223672
2535	CC	CCC	CCC	R	NCR	Non-CGI	7	5128	0.00136319	42	16106	0.00260094	52	15441	0.00335635	45	15968	0.00281022	0.00253268
2536	CC	CCC	CCA	R	NCR	Non-CGI	22	5118	0.00428016	42	16145	0.00259467	58	15492	0.0037299	66	15997	0.00410882	0.00367839
2537	CA	CCA	CAG	R	NCR	Non-CGI	88	5032	0.0171875	229	15986	0.0141227	229	15333	0.0147153	213	15809	0.0132942	0.0148299
2539	CT	TCT	CTG	L	NCR	Non-CGI	67	6513	0.0101824	145	12812	0.0111909	131	11981	0.0108157	220	17198	0.0126306	0.0112049
2541	CT	GCT	CTC	L	NCR	Non-CGI	23	6542	0.00350343	55	12836	0.00426654	45	12036	0.00372486	68	17308	0.00391344	0.00385207
2542	CC	GCC	CCA	R	NCR	Non-CGI	16	5157	0.00309298	74	16247	0.00453404	48	15594	0.00306866	63	16018	0.00391767	0.00365334
2543	CA	CCA	CAG	R	NCR	Non-CGI	39	5143	0.00752605	137	16218	0.00837664	145	15534	0.00924804	165	15926	0.0102542	0.00885123
2545	CT	ACT	CTG	L	NCR	Non-CGI	21	6431	0.0032548	30	12813	0.0023359	29	11995	0.00241184	58	17163	0.00336798	0.00284263
2547	CC	TCC	CCT	R	NCR	Non-CGI	22	5203	0.00421053	46	16424	0.00279296	44	15721	0.00279099	45	16092	0.00278862	0.00314577
2548	CT	CCT	CTG	R	NCR	Non-CGI	20	5215	0.00382044	76	16402	0.00461221	60	15706	0.00380566	58	16076	0.00359489	0.0039583
2550	CA	ACA	CAG	L	NCR	Non-CGI	34	6327	0.00534507	63	12703	0.00493498	67	11900	0.00559873	99	17020	0.00578305	0.00541546
2554	CT	TCT	CTT	L	NCR	Non-CGI	22	6283	0.00348929	47	12637	0.00370546	51	11856	0.00428319	78	16948	0.00458123	0.00401479
2556	CT	ACT	CTC	L	NCR	Non-CGI	38	6237	0.00605578	86	12593	0.00678287	71	11779	0.00599156	125	16816	0.00737855	0.00655219
2558	CC	TCC	CCC	R	NCR	Non-CGI	12	5338	0.00224299	29	16565	0.00174762	31	15839	0.00195337	41	16132	0.00253509	0.00211977
2559	CC	CCC	CCC	R	NCR	Non-CGI	14	5338	0.00261584	39	16608	0.00234276	36	15891	0.00226031	40	16147	0.00247112	0.00242251
2560	CC	CCC	CCA	R	NCR	Non-CGI	31	5327	0.00578574	122	16483	0.00734718	91	15786	0.00573156	96	16026	0.0059546	0.00620477
2561	CA	CCA	CAG	R	NCR	Non-CGI	40	5323	0.00745851	152	16413	0.00917597	140	15725	0.00882446	176	15933	0.0109256	0.00909613
2563	CT	GCT	CTG	L	NCR	Non-CGI	13	5959	0.00217683	21	12480	0.00167987	32	11598	0.0027515	44	16693	0.00262891	0.00230928
2564	CC	GCC	CCC	R	NCR	Non-CGI	15	5383	0.00277881	40	16630	0.00239952	36	15930	0.00225479	37	16121	0.00228989	0.00243075
2565	CC	CCC	CCC	R	NCR	Non-CGI	23	5395	0.00424511	52	16664	0.00311079	51	15983	0.00318074	55	16150	0.00339401	0.00348266
2566	CC	CCC	CCA	R	NCR	Non-CGI	18	5410	0.00331614	62	16713	0.00369598	55	16021	0.00342125	67	16159	0.00412918	0.00364063
2567	CA	CCA	CAG	R	NCR	Non-CGI	64	5351	0.011819	232	16577	0.0138021	240	15852	0.0149142	191	16058	0.0117546	0.0130725
2569	CT	TCT	CTG	L	NCR	Non-CGI	37	5837	0.00629894	53	12390	0.00425942	92	11480	0.00795022	131	16460	0.00789585	0.00660111
2571	CT	GCT	CTC	L	NCR	Non-CGI	18	5831	0.00307745	47	12351	0.00379093	53	11459	0.00460389	58	16438	0.003516	0.00374707
2572	CT	GCT	CTA	R	NCR	Non-CGI	13	5507	0.00235507	37	16963	0.00217647	35	16204	0.00215531	34	16341	0.00207634	0.0021908
2575	CT	GCT	CTA	L	NCR	Non-CGI	18	5781	0.00310398	25	12336	0.00202249	27	11427	0.00235726	47	16332	0.00286953	0.00258831
2576	CC	GCC	CCC	R	NCR	Non-CGI	18	5587	0.00321142	68	17134	0.00395303	56	16369	0.00340944	68	16458	0.00411473	0.00367215
2577	CC	CCC	CCT	R	NCR	Non-CGI	35	5588	0.00622444	79	17198	0.00457255	65	16423	0.00394226	67	16521	0.00403906	0.00469458
2578	CT	CCT	CTG	R	NCR	Non-CGI	24	5598	0.00426894	68	17242	0.00392837	86	16418	0.00521086	89	16490	0.00536824	0.0046941
2580	CA	ACA	CAG	L	NCR	Non-CGI	26	5722	0.00452331	63	12260	0.00511239	38	11437	0.00331155	101	16188	0.0062005	0.00478694
2584	CT	TCT	CTT	L	NCR	Non-CGI	14	5752	0.00242803	61	12276	0.00494448	53	11483	0.00459431	82	16164	0.0050474	0.00425355
2586	CT	ACT	CTC	L	NCR	Non-CGI	21	5671	0.00368939	37	12256	0.00300984	48	11496	0.004158	124	16077	0.00765385	0.00462777
2588	CC	TCC	CCC	R	NCR	Non-CGI	19	5804	0.00326292	47	17659	0.00265447	62	16715	0.00369554	79	16702	0.00470771	0.00358016
2589	CC	CCC	CCC	R	NCR	Non-CGI	17	5863	0.00289116	56	17728	0.0031489	54	16803	0.00320342	68	16794	0.00403274	0.00331905
2590	CC	CCC	CCG	R	NCR	Non-CGI	19	5854	0.00323514	74	17679	0.00416831	76	16758	0.00451467	94	16720	0.00559058	0.00437718
2591	CG	CCG	CGA	R	NCR	Non-CGI	5697	197	0.966576	17321	471	0.973527	16411	428	0.974583	16392	448	0.973397	0.972021
2592	CG	TCG	CGG	L	NCR	Non-CGI	4580	861	0.841757	10493	1676	0.862273	9741	1666	0.853949	13366	2626	0.835793	0.848443
2594	CT	ACT	CTC	R	NCR	Non-CGI	17	6009	0.00282111	58	18044	0.00320407	57	17079	0.00332633	48	17013	0.00281343	0.00304123
2596	CG	TCG	CGG	R	NCR	Non-CGI	5631	447	0.926456	16972	1145	0.9368	16012	1126	0.934298	15903	1157	0.932181	0.932434
2597	CG	CCG	CGA	L	NCR	Non-CGI	4945	192	0.962624	11762	340	0.971905	11004	320	0.971741	15461	495	0.968977	0.968812
2598	CC	CCC	CCG	L	NCR	Non-CGI	29	5542	0.00520553	73	12012	0.00604055	68	11259	0.00600335	115	15870	0.00719424	0.00611092
2599	CC	GCC	CCC	L	NCR	Non-CGI	11	5573	0.00196991	26	12060	0.00215125	42	11272	0.00371221	44	15964	0.00274863	0.0026455
2600	CA	GCA	CAG	R	NCR	Non-CGI	26	6235	0.00415269	62	18329	0.00337121	56	17351	0.0032171	66	17210	0.00382033	0.00364033
2602	CT	TCT	CTG	L	NCR	Non-CGI	10	5544	0.0018005	34	12050	0.00281364	25	11278	0.0022118	35	15964	0.00218764	0.0022534
2606	CA	TCA	CAT	L	NCR	Non-CGI	24	5565	0.00429415	78	11996	0.00646016	59	11236	0.00522355	71	15932	0.00443667	0.00510363
2608	CT	ACT	CTC	L	NCR	Non-CGI	11	5541	0.00198127	47	11995	0.00390301	25	11265	0.00221435	110	15778	0.00692346	0.00375552
2610	CC	TCC	CCA	R	NCR	Non-CGI	19	6505	0.00291232	48	18866	0.0025378	58	17830	0.0032424	61	17560	0.00346178	0.00303858
2611	CA	CCA	CAG	R	NCR	Non-CGI	57	6461	0.00874501	154	18776	0.00813524	158	17763	0.00881647	157	17503	0.00889015	0.00864672
2613	CT	ACT	CTG	L	NCR	Non-CGI	16	5567	0.00286584	52	11973	0.00432432	45	11219	0.00399503	253	15660	0.015899	0.00677104
2618	CT	ACT	CTA	R	NCR	Non-CGI	13	6593	0.00196791	55	19113	0.00286937	62	18137	0.00340678	59	17723	0.00331796	0.0028905
2623	CT	ACT	CTA	L	NCR	Non-CGI	13	5900	0.00219855	36	11907	0.00301432	42	11081	0.00377596	101	16005	0.00627095	0.00381494
2625	CA	TCA	CAG	R	NCR	Non-CGI	30	6666	0.00448029	74	19300	0.00381955	82	18288	0.0044638	80	17776	0.00448029	0.00431098
2627	CT	CCT	CTG	L	NCR	Non-CGI	15	5896	0.00253764	41	11795	0.00346401	37	10980	0.00335845	66	15949	0.00412114	0.00337031
2628	CC	TCC	CCT	L	NCR	Non-CGI	13	5890	0.00220227	42	11781	0.0035524	33	10971	0.00299891	62	15982	0.00386437	0.00315449
2631	CA	TCA	CAT	L	NCR	Non-CGI	25	5836	0.00426548	52	11702	0.00442403	51	10894	0.00465966	89	15900	0.00556633	0.00472887
2634	CT	TCT	CTT	L	NCR	Non-CGI	10	5541	0.00180148	46	11688	0.00392023	32	10862	0.0029374	54	15872	0.00339068	0.00301245
2636	CG	ACG	CGT	R	NCR	Non-CGI	2225	4698	0.321392	5812	13957	0.293996	5519	13209	0.294692	5231	12896	0.288575	0.299664
2637	CG	ACG	CGT	L	NCR	Non-CGI	3266	2549	0.561651	6456	5153	0.55612	6076	4713	0.563166	7948	7862	0.50272	0.545914
2639	CC	TCC	CCC	R	NCR	Non-CGI	17	7005	0.00242096	48	19988	0.00239569	61	18893	0.00321832	43	18296	0.00234473	0.00259492
2640	CC	CCC	CCT	R	NCR	Non-CGI	41	6998	0.00582469	116	19972	0.00577459	104	18880	0.0054783	116	18244	0.00631808	0.00584892
2641	CT	CCT	CTA	R	NCR	Non-CGI	24	7018	0.00340812	92	20016	0.00457529	83	18918	0.00436819	99	18285	0.00538512	0.00443418
2645	CA	GCA	CAT	L	NCR	Non-CGI	25	5806	0.00428743	65	11484	0.00562819	55	10705	0.00511152	82	15894	0.0051327	0.00503996
2646	CC	GCC	CCA	R	NCR	Non-CGI	23	7169	0.003198	82	20244	0.00403424	77	19121	0.00401083	81	18425	0.00437696	0.00390501
2647	CA	CCA	CAT	R	NCR	Non-CGI	72	7178	0.00993103	198	20210	0.00970208	183	19118	0.00948137	164	18421	0.00882432	0.0094847
2651	CA	GCA	CAA	L	NCR	Non-CGI	34	5814	0.00581395	70	11373	0.00611728	61	10604	0.00571964	84	15892	0.00525789	0.00572719
2652	CT	GCT	CTG	R	NCR	Non-CGI	20	7275	0.0027416	42	20439	0.00205068	41	19350	0.00211438	57	18557	0.00306221	0.00249222
2654	CA	GCA	CAG	L	NCR	Non-CGI	19	5802	0.00326404	60	11304	0.00527983	70	10499	0.00662314	91	15826	0.00571716	0.00522104
2655	CC	GCC	CCC	R	NCR	Non-CGI	27	7371	0.00364964	65	20499	0.00316086	68	19419	0.00348951	66	18607	0.00353452	0.00345863
2656	CC	CCC	CCG	R	NCR	Non-CGI	39	7383	0.00525465	109	20433	0.0053062	105	19360	0.0053943	104	18543	0.0055773	0.00538311
2657	CG	CCG	CGA	R	NCR	Non-CGI	7188	259	0.965221	20006	581	0.971778	18956	558	0.971405	18204	507	0.972904	0.970327
2658	CG	TCG	CGG	L	NCR	Non-CGI	4185	1558	0.728713	7937	3260	0.708851	7309	3122	0.7007	10694	5084	0.677779	0.704011
2662	CG	ACG	CGC	R	NCR	Non-CGI	4714	2988	0.612049	11938	8928	0.572127	11253	8515	0.569253	10749	8143	0.568971	0.5806
2663	CG	GCG	CGT	L	NCR	Non-CGI	3943	1712	0.697259	7540	3565	0.678973	6955	3377	0.673151	10271	5467	0.652624	0.675502
2664	CA	GCA	CAA	R	NCR	Non-CGI	45	7794	0.00574053	119	20931	0.00565321	101	19812	0.00507206	117	18879	0.00615919	0.00565625
2668	CA	ACA	CAT	R	NCR	Non-CGI	25	7939	0.00313913	76	21158	0.00357917	77	20048	0.00382609	86	19021	0.00450097	0.00376134
2671	CC	TCC	CCA	R	NCR	Non-CGI	32	8017	0.00397565	66	21223	0.00310019	72	20132	0.00356365	55	19081	0.00287416	0.00337841
2672	CA	CCA	CAT	R	NCR	Non-CGI	92	7979	0.0113988	242	21063	0.0113588	214	20014	0.0105794	237	18936	0.0123611	0.0114245
2676	CT	CCT	CTA	L	NCR	Non-CGI	12	5532	0.0021645	36	10829	0.00331339	36	10022	0.00357924	51	15453	0.00328947	0.00308665
2677	CC	TCC	CCT	L	NCR	Non-CGI	12	5524	0.00216763	27	10816	0.00249009	38	9997	0.00378675	44	15446	0.00284054	0.00282125
2679	CT	CCT	CTC	L	NCR	Non-CGI	22	5489	0.00399202	60	10707	0.00557258	33	9931	0.00331192	81	15313	0.00526179	0.00453458
2680	CC	ACC	CCT	L	NCR	Non-CGI	33	5469	0.00599782	62	10682	0.00577066	58	9881	0.0058356	113	15233	0.00736348	0.00624189
2682	CA	GCA	CAC	L	NCR	Non-CGI	31	5425	0.00568182	58	10609	0.00543733	54	9831	0.00546282	93	15193	0.006084	0.00566649
2683	CA	GCA	CAG	R	NCR	Non-CGI	42	8403	0.00497336	88	21706	0.00403781	84	20586	0.00406386	84	19413	0.00430836	0.00434585
2685	CT	TCT	CTG	L	NCR	Non-CGI	7	5427	0.00128819	28	10551	0.00264675	25	9783	0.00254894	41	15169	0.0026956	0.00229487
2687	CT	ACT	CTA	R	NCR	Non-CGI	28	8602	0.0032445	74	21901	0.00336746	69	20707	0.00332114	61	19530	0.00311367	0.00326169
2691	CA	TCA	CAG	R	NCR	Non-CGI	42	8704	0.0048022	111	22021	0.00501536	102	20804	0.00487898	111	19528	0.00565202	0.00508714
2693	CT	GCT	CTG	L	NCR	Non-CGI	11	5358	0.0020488	29	10319	0.00280247	27	9562	0.00281573	55	14893	0.00367942	0.00283661
2694	CT	GCT	CTT	R	NCR	Non-CGI	21	8838	0.00237047	57	22185	0.00256272	58	20917	0.0027652	48	19617	0.00244088	0.00253482
2700	CT	TCT	CTG	R	NCR	Non-CGI	25	8986	0.00277439	60	22363	0.00267582	53	21077	0.00250828	52	19684	0.00263478	0.00264832
2702	CA	CCA	CAG	L	NCR	Non-CGI	46	5100	0.00893898	98	9893	0.00980883	105	9136	0.0113624	130	14462	0.00890899	0.0097548
2703	CC	GCC	CCA	L	NCR	Non-CGI	21	5103	0.00409836	34	9909	0.00341949	42	9152	0.0045682	59	14494	0.00405415	0.00403505
2704	CA	GCA	CAA	R	NCR	Non-CGI	26	9156	0.00283163	69	22497	0.0030577	68	21231	0.00319264	61	19720	0.00308377	0.00304143
2708	CC	ACC	CCT	R	NCR	Non-CGI	46	9328	0.00490719	88	22684	0.00386439	83	21414	0.003861	86	19838	0.0043164	0.00423725
2709	CT	CCT	CTG	R	NCR	Non-CGI	44	9382	0.00466794	94	22749	0.00411505	80	21450	0.00371575	86	19874	0.00430862	0.00420184
2711	CA	GCA	CAG	L	NCR	Non-CGI	18	4926	0.00364078	48	9533	0.00500992	39	8864	0.00438055	65	14076	0.00459656	0.00440695
2712	CA	GCA	CAA	R	NCR	Non-CGI	36	9514	0.00376963	70	22816	0.00305864	82	21430	0.00381183	75	19919	0.00375113	0.00359781
2718	CT	TCT	CTT	L	NCR	Non-CGI	12	4848	0.00246914	15	9263	0.00161673	27	8570	0.00314063	40	13786	0.0028931	0.0025299
2725	CT	ACT	CTC	R	NCR	Non-CGI	29	9992	0.00289392	51	23279	0.00218603	56	21889	0.00255183	55	20077	0.00273197	0.00259094
2727	CT	TCT	CTG	R	NCR	Non-CGI	36	10020	0.00357995	71	23314	0.00303613	69	21912	0.00313907	48	20083	0.00238438	0.00303489
2729	CA	CCA	CAG	L	NCR	Non-CGI	42	4568	0.00911063	76	8668	0.00869167	78	8041	0.00960709	133	13111	0.0100423	0.00936292
2730	CC	TCC	CCA	L	NCR	Non-CGI	12	4559	0.00262525	26	8641	0.00299988	19	8034	0.00235937	42	13109	0.00319367	0.00279454
2733	CC	ACC	CCC	R	NCR	Non-CGI	43	10099	0.00423979	78	23361	0.00332779	84	21948	0.00381264	90	20013	0.00447694	0.00396429
2734	CC	CCC	CCG	R	NCR	Non-CGI	54	10120	0.00530765	142	23326	0.00605079	116	21959	0.00525481	111	20002	0.00551882	0.00553302
2735	CG	CCG	CGA	R	NCR	Non-CGI	9914	313	0.969395	22956	593	0.974818	21588	541	0.975552	19636	505	0.974927	0.973673
2736	CG	TCG	CGG	L	NCR	Non-CGI	3534	724	0.829967	6934	1338	0.83825	6394	1227	0.838998	10458	2196	0.826458	0.833418
2738	CT	ACT	CTC	L	NCR	Non-CGI	14	4301	0.0032445	53	8163	0.00645083	35	7542	0.00461924	81	12529	0.00642347	0.00518451
2741	CG	ACG	CGC	R	NCR	Non-CGI	3122	7337	0.298499	6302	17374	0.266177	5980	16258	0.268909	5481	14740	0.271055	0.27616
2742	CG	GCG	CGT	L	NCR	Non-CGI	3163	1028	0.754712	5895	1989	0.747717	5368	1915	0.737059	8862	3354	0.725442	0.741233
2743	CC	GCC	CCG	R	NCR	Non-CGI	37	10487	0.00351577	93	23519	0.00393868	85	22168	0.00381971	81	20058	0.00402205	0.00382405
2744	CG	CCG	CGC	R	NCR	Non-CGI	9788	773	0.926806	22087	1559	0.934069	20882	1399	0.937211	18838	1338	0.933684	0.932943
2745	CG	GCG	CGG	L	NCR	Non-CGI	1437	2691	0.34811	2724	5053	0.350264	2569	4605	0.358099	4169	7945	0.344147	0.350155
2746	CA	GCA	CAG	R	NCR	Non-CGI	61	10585	0.00572985	139	23600	0.00585534	109	22290	0.00486629	132	20137	0.00651241	0.00574097
2748	CT	ACT	CTG	L	NCR	Non-CGI	12	4071	0.00293902	45	7587	0.00589623	38	7015	0.00538778	88	11877	0.00735478	0.00539445
2752	CT	CCT	CTA	L	NCR	Non-CGI	15	3975	0.0037594	30	7387	0.00404476	30	6840	0.00436681	41	11718	0.00348669	0.00391442
2753	CC	GCC	CCT	L	NCR	Non-CGI	10	3946	0.00252781	26	7350	0.00352495	23	6813	0.00336454	43	11634	0.00368245	0.00327494
2754	CC	GCC	CCA	R	NCR	Non-CGI	49	10940	0.004459	89	23823	0.00372198	78	22434	0.00346482	75	20217	0.00369604	0.00383546
2755	CA	CCA	CAA	R	NCR	Non-CGI	85	10942	0.00770835	169	23800	0.00705077	176	22379	0.00780315	151	20154	0.00743659	0.00749972
2760	CT	ACT	CTT	L	NCR	Non-CGI	14	3787	0.00368324	38	7072	0.00534459	41	6544	0.00622627	131	11251	0.0115094	0.00669087
2764	CT	TCT	CTA	L	NCR	Non-CGI	7	3705	0.00188578	21	6918	0.00302637	25	6432	0.00387177	27	11150	0.00241568	0.0027999
2766	CT	TCT	CTC	L	NCR	Non-CGI	10	3624	0.00275179	17	6782	0.00250037	24	6324	0.00378072	28	11011	0.00253646	0.00289233
2769	CA	TCA	CAG	R	NCR	Non-CGI	56	11277	0.00494132	127	24115	0.00523884	116	22698	0.0050846	98	20465	0.00476584	0.00500765
2771	CT	TCT	CTG	L	NCR	Non-CGI	6	3516	0.00170358	11	6523	0.0016835	16	6133	0.00260205	17	10704	0.00158567	0.0018937
2774	CT	CCT	CTT	L	NCR	Non-CGI	13	3482	0.0037196	22	6390	0.00343107	24	6041	0.00395713	42	10546	0.00396675	0.00376864
2775	CC	GCC	CCT	L	NCR	Non-CGI	14	3444	0.00404858	16	6340	0.00251731	27	5988	0.00448878	50	10423	0.00477418	0.00395721
2776	CT	GCT	CTA	R	NCR	Non-CGI	32	11474	0.00278116	72	24238	0.00296174	70	22866	0.00305197	88	20557	0.00426253	0.00326435
2781	CT	TCT	CTA	L	NCR	Non-CGI	4	3362	0.00118835	18	6138	0.00292398	13	5868	0.00221051	37	10455	0.0035265	0.00246233
2784	CG	ACG	CGA	R	NCR	Non-CGI	11081	520	0.955176	23560	782	0.967874	22201	734	0.967997	20006	689	0.966707	0.964439
2785	CG	TCG	CGT	L	NCR	Non-CGI	2445	672	0.784408	4943	990	0.833137	4693	974	0.828128	8325	1891	0.814898	0.815143
2787	CT	GCT	CTC	L	NCR	Non-CGI	7	3267	0.00213806	19	5848	0.00323845	21	5581	0.00374866	38	10097	0.00374938	0.00321864
2788	CT	GCT	CTC	R	NCR	Non-CGI	38	11704	0.00323625	75	24413	0.00306272	65	23062	0.00281057	77	20765	0.00369446	0.003201
2790	CT	TCT	CTA	R	NCR	Non-CGI	30	11684	0.00256104	56	24425	0.00228749	60	23036	0.00259785	85	20746	0.00408046	0.00288171
2795	CT	TCT	CTT	L	NCR	Non-CGI	9	3472	0.00258546	15	5634	0.00265534	16	5448	0.00292826	33	10196	0.00322612	0.0028488
2797	CT	TCT	CTC	L	NCR	Non-CGI	13	3458	0.00374532	14	5553	0.00251482	21	5388	0.00388242	40	10084	0.00395101	0.00352339
2799	CT	TCT	CTC	L	NCR	Non-CGI	12	3457	0.00345921	11	5498	0.00199673	20	5339	0.00373204	53	10013	0.00526525	0.00361331
2801	CT	CCT	CTC	L	NCR	Non-CGI	14	3421	0.00407569	34	5420	0.00623396	29	5260	0.00548308	78	9918	0.00780312	0.00589896
2802	CC	GCC	CCT	L	NCR	Non-CGI	12	3401	0.00351597	18	5389	0.00332902	13	5221	0.00248376	52	9870	0.00524088	0.00364241
2803	CC	GCC	CCA	R	NCR	Non-CGI	32	11958	0.00266889	100	24609	0.00404711	94	23167	0.0040411	105	20968	0.00498268	0.00393494
2804	CA	CCA	CAA	R	NCR	Non-CGI	101	11911	0.00840826	192	24541	0.00776291	188	23090	0.0080763	166	20908	0.007877	0.00803112
2808	CA	ACA	CAA	R	NCR	Non-CGI	38	11987	0.00316008	86	24614	0.00348178	109	23193	0.00467771	105	20954	0.00498599	0.00407639
2811	CT	TCT	CTT	L	NCR	Non-CGI	5	3408	0.00146499	16	5173	0.00308345	14	5073	0.00275211	36	9736	0.003684	0.00274614
2813	CT	GCT	CTC	L	NCR	Non-CGI	6	3380	0.001772	18	5064	0.00354191	21	4997	0.00418493	29	9620	0.00300549	0.00312609
2814	CG	GCG	CGA	R	NCR	Non-CGI	9833	2209	0.816559	20078	4598	0.813665	18924	4356	0.812887	17135	3941	0.81301	0.81403
2815	CG	TCG	CGC	L	NCR	Non-CGI	331	2677	0.11004	590	3884	0.131873	614	3818	0.138538	1111	7501	0.129006	0.127364
2819	CT	CCT	CTT	L	NCR	Non-CGI	7	3442	0.00202957	14	5022	0.00277998	19	4936	0.00383451	41	9524	0.00428646	0.00323263
2820	CC	TCC	CCT	L	NCR	Non-CGI	5	3447	0.00144844	4	5034	0.000793966	9	4940	0.00181855	39	9500	0.00408848	0.00203736
2825	CT	CCT	CTT	L	NCR	Non-CGI	15	3454	0.00432401	25	5068	0.0049087	33	4941	0.0066345	70	9500	0.00731452	0.00579543
2826	CC	GCC	CCT	L	NCR	Non-CGI	14	3424	0.00407213	20	5058	0.00393856	13	4927	0.00263158	49	9465	0.0051503	0.00394814
2827	CC	GCC	CCA	R	NCR	Non-CGI	45	12115	0.00370066	99	24899	0.00396032	83	23436	0.00352906	91	21363	0.00424163	0.00385792
2828	CA	CCA	CAG	R	NCR	Non-CGI	202	11915	0.0166708	425	24624	0.0169667	367	23188	0.0155806	385	21107	0.0179136	0.0167829
2830	CT	CCT	CTG	L	NCR	Non-CGI	22	3252	0.00671961	30	4920	0.00606061	30	4791	0.00622278	59	9200	0.00637218	0.00634379
2831	CC	CCC	CCT	L	NCR	Non-CGI	9	3422	0.00262314	13	5168	0.00250917	10	5017	0.00198926	30	9603	0.00311429	0.00255897
2832	CC	TCC	CCC	L	NCR	Non-CGI	5	3425	0.00145773	9	5196	0.00172911	7	5020	0.00139248	20	9595	0.00208008	0.00166485
2834	CT	CCT	CTC	L	NCR	Non-CGI	12	3426	0.0034904	16	5209	0.0030622	19	5040	0.00375568	23	9582	0.00239459	0.00317572
2835	CC	TCC	CCT	L	NCR	Non-CGI	10	3446	0.00289352	9	5224	0.00171985	18	5065	0.00354122	18	9605	0.00187052	0.00250628
2837	CT	CCT	CTC	L	NCR	Non-CGI	13	3446	0.00375831	18	5263	0.00340845	21	5101	0.00409996	55	9608	0.00569181	0.00423963
2838	CC	GCC	CCT	L	NCR	Non-CGI	8	3433	0.00232491	16	5282	0.00302001	22	5109	0.00428766	43	9618	0.00445089	0.00352087
2839	CA	GCA	CAA	R	NCR	Non-CGI	45	12199	0.00367527	98	25012	0.00390283	102	23589	0.00430543	115	21426	0.00533866	0.00430555
2843	CT	TCT	CTT	L	NCR	Non-CGI	12	3461	0.00345523	16	5470	0.00291651	11	5330	0.00205954	38	9818	0.00385552	0.0030717
2847	CA	GCA	CAA	L	NCR	Non-CGI	10	3442	0.00289687	17	5301	0.00319669	28	5159	0.00539811	37	9205	0.00400346	0.00387378
2848	CC	GCC	CCA	R	NCR	Non-CGI	62	12196	0.00505792	111	25148	0.00439447	131	23637	0.00551161	102	21590	0.00470219	0.00491655
2849	CA	CCA	CAA	R	NCR	Non-CGI	129	12130	0.0105229	221	25075	0.00873656	204	23588	0.00857431	217	21494	0.00999493	0.00945717
2853	CT	GCT	CTT	L	NCR	Non-CGI	2	3452	0.000579039	8	5643	0.00141568	16	5446	0.00292933	39	9656	0.00402269	0.00223668
2854	CG	GCG	CGC	R	NCR	Non-CGI	7191	4985	0.590588	13163	12035	0.522383	12304	11303	0.521201	11252	10397	0.519747	0.53848
2855	CG	GCG	CGC	L	NCR	Non-CGI	1814	1585	0.533686	2803	2814	0.499021	2704	2750	0.495783	4591	4982	0.479578	0.502017
2856	CT	GCT	CTT	R	NCR	Non-CGI	45	12186	0.00367918	99	25167	0.00391831	89	23641	0.00375053	87	21632	0.00400571	0.00383843
2859	CA	GCA	CAA	L	NCR	Non-CGI	9	3343	0.00268496	25	5610	0.00443656	28	5478	0.00508536	39	9303	0.00417469	0.00409539
2860	CC	GCC	CCA	R	NCR	Non-CGI	54	12131	0.00443168	154	25150	0.00608599	122	23594	0.00514421	117	21540	0.00540241	0.00526607
2861	CA	CCA	CAT	R	NCR	Non-CGI	112	12061	0.00920069	277	25042	0.0109404	252	23531	0.0105958	266	21440	0.0122547	0.0107479
2864	CA	CCA	CAT	L	NCR	Non-CGI	34	3308	0.0101735	46	5803	0.00786459	51	5640	0.00896152	85	9524	0.00884587	0.00896138
2865	CC	TCC	CCA	L	NCR	Non-CGI	14	3323	0.00419539	13	5886	0.00220376	21	5692	0.00367583	36	9608	0.00373289	0.00345197
2867	CT	CCT	CTC	L	NCR	Non-CGI	10	3339	0.00298597	23	5919	0.00387075	22	5735	0.00382143	53	9627	0.00547521	0.00403834
2868	CC	GCC	CCT	L	NCR	Non-CGI	10	3323	0.0030003	18	5943	0.00301963	11	5743	0.00191171	32	9633	0.00331092	0.00281064
2869	CG	GCG	CGG	R	NCR	Non-CGI	9786	2411	0.802328	19803	5306	0.788681	18632	4934	0.790631	16920	4618	0.785588	0.791807
2870	CG	CCG	CGC	L	NCR	Non-CGI	2959	306	0.906279	5507	511	0.915088	5324	478	0.917615	8927	754	0.922115	0.915274
2871	CC	TCC	CCG	L	NCR	Non-CGI	8	3354	0.00237954	16	6054	0.00263591	16	5837	0.00273364	30	9693	0.00308547	0.00270864
2876	CA	TCA	CAT	R	NCR	Non-CGI	67	12211	0.00545691	154	25163	0.00608287	152	23610	0.00639677	171	21545	0.00787438	0.00645273
2879	CA	CCA	CAT	L	NCR	Non-CGI	87	3349	0.0253201	141	6223	0.0221559	146	6010	0.0237167	218	9778	0.0218087	0.0232504
2880	CC	CCC	CCA	L	NCR	Non-CGI	8	3420	0.00233372	24	6378	0.00374883	25	6175	0.00403226	45	9995	0.00448207	0.00364922
2881	CC	CCC	CCC	L	NCR	Non-CGI	8	3409	0.00234124	15	6410	0.00233463	23	6209	0.00369063	28	10031	0.00278358	0.00278752
2882	CC	GCC	CCC	L	NCR	Non-CGI	12	3418	0.00349854	23	6413	0.00357365	24	6217	0.00384554	33	10043	0.00327511	0.00354821
2883	CG	GCG	CGT	R	NCR	Non-CGI	11456	863	0.929946	23781	1471	0.941747	22309	1417	0.940276	20371	1237	0.942753	0.93868
2884	CG	ACG	CGC	L	NCR	Non-CGI	3162	183	0.945291	6205	255	0.960526	5995	273	0.956445	9685	386	0.961672	0.955984
2886	CA	TCA	CAC	L	NCR	Non-CGI	13	3483	0.00371854	34	6565	0.0051523	24	6378	0.00374883	62	10142	0.00607605	0.00467393
2888	CT	ACT	CTC	L	NCR	Non-CGI	6	3533	0.00169539	24	6677	0.00358155	18	6467	0.00277564	44	10272	0.00426522	0.00307945
2892	CT	TCT	CTA	L	NCR	Non-CGI	5	3587	0.00139198	15	6868	0.00217928	15	6665	0.00224551	23	10516	0.00218237	0.00199979
2897	CG	ACG	CGA	R	NCR	Non-CGI	9979	2262	0.815211	19748	5266	0.789478	18580	4952	0.789563	16845	4539	0.787738	0.795498
2898	CG	TCG	CGT	L	NCR	Non-CGI	1155	2483	0.317482	2224	4880	0.313063	2092	4809	0.303144	3079	7610	0.288053	0.305436
2901	CC	ACC	CCG	R	NCR	Non-CGI	49	12128	0.00402398	72	24882	0.00288531	71	23394	0.00302578	74	21227	0.00347402	0.00335227
2902	CG	CCG	CGC	R	NCR	Non-CGI	11590	590	0.95156	24127	843	0.966239	22699	782	0.966696	20644	694	0.967476	0.962993
2903	CG	GCG	CGG	L	NCR	Non-CGI	2507	1172	0.681435	5041	2256	0.690832	4868	2210	0.687765	7178	3672	0.661567	0.6804
2904	CA	GCA	CAA	R	NCR	Non-CGI	167	12044	0.0136762	347	24699	0.0138545	321	23254	0.0136161	335	21069	0.0156513	0.0141995
2907	CT	TCT	CTT	L	NCR	Non-CGI	13	3784	0.00342376	25	7547	0.00330164	19	7299	0.00259634	23	11117	0.00206463	0.00284659
2909	CG	ACG	CGA	R	NCR	Non-CGI	10939	1233	0.898702	22708	2151	0.913472	21427	2010	0.914238	19484	1833	0.914012	0.910106
2910	CG	TCG	CGT	L	NCR	Non-CGI	548	3276	0.143305	1127	6533	0.147128	1113	6287	0.150405	1530	9677	0.136522	0.14434
2913	CA	TCA	CAG	R	NCR	Non-CGI	54	12160	0.00442116	119	24914	0.00475373	112	23555	0.00473233	109	21369	0.00507496	0.00474554
2915	CT	TCT	CTG	L	NCR	Non-CGI	6	3917	0.00152944	24	7864	0.0030426	17	7615	0.00222746	27	11473	0.00234783	0.00228683
2919	CA	CCA	CAA	L	NCR	Non-CGI	29	3958	0.00727364	68	7958	0.00847246	62	7714	0.00797325	105	11518	0.00903381	0.00818829
2920	CC	CCC	CCA	L	NCR	Non-CGI	9	3982	0.00225507	24	8046	0.00297398	30	7764	0.00384911	44	11629	0.00376938	0.00321189
2921	CC	GCC	CCC	L	NCR	Non-CGI	11	3984	0.00275344	27	8076	0.0033321	34	7803	0.00433839	35	11641	0.0029976	0.00335538
2922	CC	GCC	CCA	R	NCR	Non-CGI	49	12124	0.0040253	91	24881	0.00364408	87	23470	0.00369317	86	21388	0.00400484	0.00384185
2923	CA	CCA	CAG	R	NCR	Non-CGI	117	12018	0.00964153	249	24754	0.0099588	221	23357	0.00937314	226	21266	0.0105155	0.00987226
2925	CT	TCT	CTG	L	NCR	Non-CGI	11	4023	0.00272682	26	8232	0.00314846	22	7954	0.00275827	37	11794	0.00312738	0.00294023
2927	CT	ACT	CTC	L	NCR	Non-CGI	6	4058	0.00147638	29	8288	0.00348683	40	7993	0.00497946	93	11753	0.00785075	0.00444836
2931	CA	CCA	CAA	L	NCR	Non-CGI	34	4083	0.00825844	70	8340	0.00832342	83	8058	0.0101953	96	11823	0.00805437	0.00870788
2932	CC	TCC	CCA	L	NCR	Non-CGI	15	4109	0.00363725	26	8416	0.00307984	23	8150	0.00281414	38	11919	0.00317805	0.00317732
2934	CT	GCT	CTC	L	NCR	Non-CGI	7	4147	0.00168512	15	8485	0.00176471	22	8202	0.0026751	36	11938	0.00300651	0.00228286
2935	CG	GCG	CGG	R	NCR	Non-CGI	9180	2815	0.765319	18165	6498	0.736528	17090	6219	0.733193	15638	5580	0.737016	0.743014
2936	CG	CCG	CGC	L	NCR	Non-CGI	3745	369	0.910306	7958	555	0.934806	7722	512	0.937819	11090	838	0.929745	0.928169
2937	CC	GCC	CCG	L	NCR	Non-CGI	10	4148	0.002405	24	8515	0.00281063	33	8216	0.00400048	60	11887	0.00502218	0.00355958
2938	CT	GCT	CTT	R	NCR	Non-CGI	31	12020	0.0025724	74	24733	0.00298303	66	23373	0.00281582	69	21267	0.00323397	0.00290131
2942	CC	ACC	CCA	R	NCR	Non-CGI	51	11967	0.00424363	106	24745	0.00426542	98	23330	0.00418303	81	21238	0.00379943	0.00412288
2943	CA	CCA	CAA	R	NCR	Non-CGI	123	11903	0.0102278	224	24663	0.00900068	213	23238	0.00908277	179	21163	0.00838722	0.00917463
2946	CT	GCT	CTT	L	NCR	Non-CGI	11	4333	0.00253223	21	8943	0.0023427	23	8602	0.00266667	29	12397	0.00233382	0.00246885
2947	CT	GCT	CTA	R	NCR	Non-CGI	40	11952	0.00333556	62	24768	0.00249698	64	23294	0.00273996	70	21160	0.00329722	0.00296743
2953	CT	CCT	CTT	L	NCR	Non-CGI	17	4519	0.0037478	39	9247	0.00419987	27	8915	0.00301946	49	12623	0.00386679	0.00370848
2954	CC	TCC	CCT	L	NCR	Non-CGI	12	4545	0.00263331	23	9316	0.00246279	23	8962	0.00255982	38	12645	0.00299614	0.00266302
2957	CT	TCT	CTT	L	NCR	Non-CGI	14	4639	0.00300881	31	9447	0.00327073	23	9106	0.00251944	48	12775	0.00374327	0.00313557
2959	CT	TCT	CTC	L	NCR	Non-CGI	11	4677	0.00234642	35	9521	0.00366262	36	9174	0.00390879	56	12846	0.00434041	0.00356456
2961	CT	TCT	CTC	L	NCR	Non-CGI	9	4732	0.00189833	34	9613	0.00352441	35	9235	0.00377562	82	12865	0.00633351	0.00388297
2964	CA	GCA	CAT	L	NCR	Non-CGI	15	4809	0.00310945	38	9635	0.00392846	41	9253	0.00441145	47	12809	0.00365588	0.00377631
2965	CA	GCA	CAA	R	NCR	Non-CGI	49	11848	0.00411869	108	24680	0.00435695	115	23167	0.00493944	111	21310	0.00518183	0.00464923
2973	CC	ACC	CCC	R	NCR	Non-CGI	30	11733	0.00255037	64	24707	0.00258367	61	23263	0.00261533	76	21315	0.0035529	0.00282557
2974	CC	CCC	CCC	R	NCR	Non-CGI	43	11708	0.00365926	67	24715	0.00270358	76	23278	0.00325426	66	21352	0.00308152	0.00317465
2975	CC	CCC	CCC	R	NCR	Non-CGI	44	11687	0.00375075	87	24740	0.00350425	92	23271	0.00393785	98	21319	0.0045758	0.00394216
2976	CC	CCC	CCC	R	NCR	Non-CGI	29	11661	0.00248075	52	24771	0.00209483	42	23297	0.00179956	62	21341	0.00289679	0.00231798
2977	CC	CCC	CCA	R	NCR	Non-CGI	33	11588	0.00283969	64	24698	0.00258461	70	23234	0.00300378	87	21242	0.00407895	0.00312676
2978	CA	CCA	CAA	R	NCR	Non-CGI	86	11489	0.00742981	167	24585	0.00674693	126	23155	0.00541214	146	21153	0.00685478	0.00661091
2982	CC	ACC	CCC	R	NCR	Non-CGI	39	11470	0.00338865	68	24736	0.00274149	82	23190	0.00352355	92	21291	0.00430248	0.00348904
2983	CC	CCC	CCT	R	NCR	Non-CGI	107	11426	0.00927772	190	24646	0.00765019	167	23159	0.00715939	180	21248	0.00840022	0.00812188
2984	CT	CCT	CTC	R	NCR	Non-CGI	58	11445	0.00504216	96	24762	0.00386194	109	23182	0.00467992	100	21315	0.00466962	0.00456341
2986	CT	TCT	CTC	R	NCR	Non-CGI	21	11476	0.00182656	42	24805	0.00169034	44	23209	0.00189223	58	21364	0.0027075	0.00202916
2988	CA	TCA	CAG	R	NCR	Non-CGI	73	11348	0.00639173	137	24669	0.00552286	119	23097	0.00512578	110	21285	0.00514139	0.00554544
2990	CT	CCT	CTG	L	NCR	Non-CGI	14	4899	0.00284958	48	10205	0.00468156	41	9709	0.00420513	52	12757	0.00405965	0.00394898
2991	CC	TCC	CCT	L	NCR	Non-CGI	14	4913	0.00284149	36	10240	0.00350331	28	9755	0.00286211	50	12789	0.00389438	0.00327532
2995	CC	ACC	CCG	R	NCR	Non-CGI	37	11281	0.00326913	70	24663	0.00283023	76	23023	0.00329019	64	21197	0.00301021	0.00309994
2996	CG	CCG	CGT	R	NCR	Non-CGI	10317	969	0.914141	23135	1607	0.93505	21587	1552	0.932927	19870	1436	0.932601	0.92868
2997	CG	ACG	CGG	L	NCR	Non-CGI	3583	1354	0.725744	7609	2712	0.737235	7191	2667	0.729458	9138	3715	0.710962	0.72585
3000	CT	TCT	CTA	L	NCR	Non-CGI	14	5039	0.00277063	20	10473	0.00190603	22	10011	0.00219276	40	13032	0.00305998	0.00248235
3002	CA	ACA	CAA	R	NCR	Non-CGI	33	11306	0.00291031	83	24724	0.00334583	68	23218	0.00292021	63	21418	0.00293282	0.00302729
3005	CT	ACT	CTT	L	NCR	Non-CGI	18	5193	0.00345423	45	10584	0.0042337	35	10109	0.00345032	101	13085	0.00765964	0.00469947
3011	CC	ACC	CCA	R	NCR	Non-CGI	46	11214	0.00408526	106	24581	0.00429376	94	23093	0.004054	88	21358	0.00410333	0.00413409
3012	CA	CCA	CAA	R	NCR	Non-CGI	120	11106	0.0106895	226	24462	0.00915424	211	22950	0.00911014	221	21216	0.0103093	0.00981578
3015	CT	TCT	CTT	L	NCR	Non-CGI	9	5317	0.00168982	44	10847	0.00404003	27	10365	0.00259815	45	13425	0.00334076	0.00291719
3021	CT	GCT	CTA	L	NCR	Non-CGI	13	5323	0.00243628	26	10963	0.002366	19	10519	0.001803	37	13494	0.00273446	0.00233494
3022	CA	GCA	CAG	R	NCR	Non-CGI	71	10953	0.00644049	151	24382	0.00615497	129	22830	0.00561871	121	21239	0.00566479	0.00596974
3024	CT	CCT	CTG	L	NCR	Non-CGI	17	5316	0.0031877	45	11033	0.00406211	28	10605	0.00263331	49	13549	0.00360347	0.00337165
3025	CC	TCC	CCT	L	NCR	Non-CGI	14	5339	0.00261536	32	11105	0.00287331	43	10652	0.00402057	49	13626	0.00358318	0.0032731
3029	CA	CCA	CAA	L	NCR	Non-CGI	60	5302	0.0111899	92	11100	0.00822016	94	10678	0.00872633	141	13583	0.010274	0.00960258
3030	CC	GCC	CCA	L	NCR	Non-CGI	19	5362	0.00353094	45	11149	0.00402001	59	10719	0.00547411	63	13659	0.00459117	0.00440406
3031	CA	GCA	CAG	R	NCR	Non-CGI	50	10818	0.00460066	124	24267	0.00508384	100	22707	0.00438462	120	21156	0.00564016	0.00492732
3033	CT	TCT	CTG	L	NCR	Non-CGI	13	5343	0.00242718	27	11198	0.00240535	24	10783	0.00222078	37	13716	0.00269032	0.00243591
3036	CC	ACC	CCC	R	NCR	Non-CGI	41	10719	0.00381041	89	24174	0.00366814	94	22686	0.00412643	73	21123	0.00344405	0.00376225
3037	CC	CCC	CCG	R	NCR	Non-CGI	72	10641	0.00672081	164	24015	0.00678275	150	22561	0.00660473	149	20981	0.00705159	0.00678997
3038	CG	CCG	CGT	R	NCR	Non-CGI	10059	620	0.941942	23095	1086	0.955089	21688	1053	0.953696	20268	913	0.956895	0.951906
3039	CG	ACG	CGG	L	NCR	Non-CGI	4824	567	0.894825	10366	902	0.91995	10031	844	0.922391	12337	1335	0.902355	0.90988
3041	CC	TCC	CCA	R	NCR	Non-CGI	18	10670	0.00168413	56	24097	0.00231855	67	22678	0.0029457	65	21096	0.00307169	0.00250502
3042	CA	CCA	CAG	R	NCR	Non-CGI	93	10571	0.00872093	208	23947	0.00861105	183	22546	0.00805139	153	21017	0.00722721	0.00815265
3044	CT	ACT	CTG	L	NCR	Non-CGI	19	5375	0.00352243	41	11391	0.00358642	45	10957	0.00409017	72	13941	0.00513809	0.00408428
3046	CA	CCA	CAC	L	NCR	Non-CGI	62	5363	0.0114286	146	11338	0.0127133	148	10927	0.0133634	193	13900	0.0136947	0.0128
3047	CC	CCC	CCA	L	NCR	Non-CGI	15	5408	0.002766	55	11447	0.00478178	39	11049	0.00351732	79	14016	0.00560482	0.00416748
3048	CC	TCC	CCC	L	NCR	Non-CGI	16	5437	0.00293416	25	11488	0.00217146	29	11076	0.00261144	42	14111	0.00296757	0.00267116
3050	CA	ACA	CAG	R	NCR	Non-CGI	40	10582	0.00376577	94	24028	0.00389686	99	22555	0.00437009	88	21148	0.00414391	0.00404416
3052	CT	TCT	CTG	L	NCR	Non-CGI	20	5427	0.00367175	28	11528	0.00242298	28	11126	0.00251031	47	14175	0.00330474	0.00297744
3054	CT	GCT	CTC	L	NCR	Non-CGI	8	5470	0.00146039	29	11594	0.00249505	32	11168	0.00285714	46	14214	0.00322581	0.0025096
3055	CA	GCA	CAG	R	NCR	Non-CGI	56	10562	0.00527406	117	23880	0.00487561	126	22385	0.00559726	129	21004	0.0061042	0.00546278
3057	CT	TCT	CTG	L	NCR	Non-CGI	13	5449	0.00238008	28	11640	0.00239973	24	11234	0.00213182	38	14304	0.00264956	0.0023903
3059	CG	ACG	CGA	R	NCR	Non-CGI	8989	1543	0.853494	20027	3382	0.855526	18687	3277	0.850801	17334	3162	0.845726	0.851387
3060	CG	TCG	CGT	L	NCR	Non-CGI	1062	4441	0.192986	2297	9424	0.195973	2187	9127	0.1933	2580	11800	0.179416	0.190419
3063	CT	GCT	CTT	L	NCR	Non-CGI	17	5574	0.0030406	32	11856	0.00269179	40	11445	0.0034828	42	14481	0.00289196	0.00302679
3064	CT	GCT	CTC	R	NCR	Non-CGI	21	10502	0.00199563	78	23807	0.00326565	60	22372	0.00267475	75	21010	0.00355703	0.00287326
3066	CT	TCT	CTG	R	NCR	Non-CGI	33	10432	0.00315337	93	23751	0.00390035	109	22288	0.00486672	114	20937	0.00541542	0.00433397
3068	CA	ACA	CAG	L	NCR	Non-CGI	25	5542	0.00449075	36	11942	0.00300551	68	11509	0.00587372	77	14568	0.00525777	0.00465694
3071	CA	ACA	CAA	R	NCR	Non-CGI	36	10409	0.00344663	78	23777	0.00326975	89	22238	0.00398621	83	20920	0.00395182	0.0036636
3074	CG	ACG	CGA	R	NCR	Non-CGI	8771	1590	0.84654	20191	3514	0.851761	18761	3448	0.844748	17614	3254	0.844067	0.846779
3075	CG	TCG	CGT	L	NCR	Non-CGI	1750	3874	0.311166	3990	8173	0.328044	3701	8085	0.314017	4201	10690	0.282117	0.308836
3078	CT	TCT	CTC	R	NCR	Non-CGI	21	10430	0.00200938	60	23873	0.002507	61	22395	0.00271642	72	21009	0.0034154	0.00266205
3080	CC	TCC	CCC	R	NCR	Non-CGI	21	10478	0.00200019	53	23966	0.00220659	57	22444	0.00253322	65	21112	0.00306937	0.00245234
3081	CC	CCC	CCA	R	NCR	Non-CGI	38	10456	0.00362112	66	23988	0.00274383	74	22466	0.00328305	73	21124	0.00344388	0.00327297
3082	CA	CCA	CAA	R	NCR	Non-CGI	85	10380	0.00812231	198	23846	0.0082349	216	22314	0.00958722	175	21022	0.00825589	0.00855008
3088	CA	CCA	CAT	L	NCR	Non-CGI	61	5657	0.0106681	132	12532	0.0104232	113	12263	0.00913058	154	15541	0.00981204	0.0100085
3089	CC	CCC	CCA	L	NCR	Non-CGI	26	5691	0.00454784	57	12619	0.00449669	66	12360	0.00531144	85	15658	0.00539923	0.0049388
3090	CC	TCC	CCC	L	NCR	Non-CGI	10	5726	0.00174338	41	12668	0.00322606	34	12421	0.00272983	54	15702	0.00342727	0.00278163
3092	CG	ACG	CGA	R	NCR	Non-CGI	9395	997	0.904061	22163	1816	0.924267	20730	1707	0.92392	19475	1650	0.921893	0.918535
3093	CG	TCG	CGT	L	NCR	Non-CGI	1566	4162	0.273394	3597	9174	0.281654	3474	9030	0.277831	3857	11964	0.24379	0.269167
3097	CC	ACC	CCA	R	NCR	Non-CGI	57	10399	0.00545142	84	24042	0.00348172	96	22448	0.00425834	100	21150	0.00470588	0.00447434
3098	CA	CCA	CAA	R	NCR	Non-CGI	89	10347	0.00852817	211	23921	0.00874358	216	22344	0.00957447	194	21067	0.00912469	0.00899273
3105	CA	GCA	CAT	L	NCR	Non-CGI	27	5802	0.00463201	71	13182	0.00535728	69	12873	0.00533148	78	16272	0.00477064	0.00502285
3106	CA	GCA	CAG	R	NCR	Non-CGI	68	10279	0.00657195	129	23985	0.00534959	119	22417	0.00528044	129	21088	0.00608003	0.0058205
3108	CT	TCT	CTG	L	NCR	Non-CGI	15	5766	0.00259471	26	13275	0.00195474	29	12933	0.00223731	44	16334	0.00268653	0.00236832
3111	CT	GCT	CTT	L	NCR	Non-CGI	19	5828	0.00324953	33	13319	0.00247154	34	12974	0.00261378	43	16399	0.00261525	0.00273752
3112	CG	GCG	CGT	R	NCR	Non-CGI	7278	2904	0.714791	16096	7951	0.669356	15017	7448	0.668462	14039	7046	0.665829	0.679609
3113	CG	ACG	CGC	L	NCR	Non-CGI	3467	2341	0.596935	8035	5296	0.60273	7742	5242	0.596272	9373	7056	0.570516	0.591613
3116	CA	CCA	CAA	L	NCR	Non-CGI	68	5758	0.0116718	142	13335	0.0105365	127	13019	0.00966073	148	16462	0.0089103	0.0101948
3117	CC	GCC	CCA	L	NCR	Non-CGI	31	5814	0.00530368	45	13432	0.00333902	62	13091	0.00471375	89	16537	0.00535306	0.00467738
3118	CT	GCT	CTC	R	NCR	Non-CGI	33	10120	0.00325027	64	23983	0.00266145	65	22480	0.00288312	67	21065	0.00317055	0.00299135
3120	CT	TCT	CTG	R	NCR	Non-CGI	23	10115	0.00226869	70	24032	0.00290432	100	22477	0.00442929	64	21145	0.00301759	0.00315497
3122	CA	ACA	CAG	L	NCR	Non-CGI	32	5797	0.00548979	81	13522	0.00595457	100	13237	0.00749794	106	16675	0.00631667	0.00631474
3124	CA	CCA	CAC	L	NCR	Non-CGI	73	5808	0.0124129	170	13488	0.0124469	153	13213	0.011447	222	16665	0.0131462	0.0123632
3125	CC	GCC	CCA	L	NCR	Non-CGI	24	5851	0.00408511	50	13612	0.00365979	46	13335	0.00343771	78	16779	0.00462716	0.00395244
3126	CC	GCC	CCT	R	NCR	Non-CGI	42	10123	0.00413182	79	24076	0.00327054	79	22508	0.00349759	83	21188	0.00390203	0.0037005
3127	CT	CCT	CTC	R	NCR	Non-CGI	42	10140	0.00412493	101	24085	0.00417597	92	22500	0.00407224	96	21202	0.00450747	0.00422015
3129	CA	TCA	CAG	R	NCR	Non-CGI	53	10057	0.00524233	107	23985	0.00444131	125	22378	0.00555481	126	21101	0.00593584	0.00529357
3131	CT	TCT	CTG	L	NCR	Non-CGI	9	5889	0.00152594	39	13744	0.00282957	25	13396	0.00186275	43	16950	0.00253045	0.00218718
3133	CT	ACT	CTG	R	NCR	Non-CGI	24	10090	0.00237295	73	24074	0.00302315	60	22467	0.00266347	71	21170	0.00334259	0.00285054
3135	CA	ACA	CAG	L	NCR	Non-CGI	28	5892	0.00472973	54	13792	0.00390004	66	13452	0.00488238	74	17023	0.00432824	0.0044601
3139	CT	GCT	CTT	L	NCR	Non-CGI	14	5975	0.00233762	45	13880	0.0032316	27	13590	0.00198282	49	17119	0.00285415	0.00260154
3140	CC	GCC	CCA	R	NCR	Non-CGI	27	10054	0.00267831	85	24028	0.00352507	88	22513	0.00389363	90	21135	0.00424028	0.00358432
3141	CA	CCA	CAG	R	NCR	Non-CGI	97	9948	0.00965655	247	23829	0.0102592	250	22361	0.0110566	213	21027	0.0100282	0.0102501
3143	CT	GCT	CTG	L	NCR	Non-CGI	13	5978	0.00216992	43	13921	0.00307935	42	13634	0.00307107	44	17211	0.00254999	0.00271758
3144	CA	GCA	CAA	R	NCR	Non-CGI	36	10051	0.00356895	86	24010	0.00356906	82	22539	0.00362495	89	21154	0.00418962	0.00373814
3147	CT	TCT	CTT	L	NCR	Non-CGI	17	6058	0.00279835	42	14066	0.00297703	47	13758	0.00340456	46	17364	0.00264216	0.00295553
3150	CT	GCT	CTT	L	NCR	Non-CGI	19	6122	0.00309396	26	14162	0.00183253	38	13805	0.00274507	48	17415	0.00274867	0.00260506
3151	CA	GCA	CAG	R	NCR	Non-CGI	77	9999	0.00764192	141	23945	0.00585402	143	22432	0.00633444	114	21120	0.00536875	0.00629978
3153	CT	TCT	CTG	L	NCR	Non-CGI	13	6184	0.00209779	23	14268	0.0016094	34	13901	0.0024399	47	17449	0.00268633	0.00220836
3156	CT	GCT	CTT	L	NCR	Non-CGI	15	6324	0.0023663	31	14415	0.00214592	31	14077	0.00219733	25	17628	0.00141619	0.00203144
3157	CC	GCC	CCA	R	NCR	Non-CGI	41	10043	0.00406585	107	24147	0.00441164	115	22609	0.00506073	150	21199	0.00702609	0.00514108
3158	CA	CCA	CAT	R	NCR	Non-CGI	112	9966	0.0111133	237	24053	0.0097571	224	22551	0.00983535	239	21187	0.0111547	0.0104651
3164	CA	CCA	CAA	L	NCR	Non-CGI	46	6490	0.00703794	114	14636	0.00772881	136	14264	0.00944444	143	17765	0.00798526	0.00804911
3165	CC	GCC	CCA	L	NCR	Non-CGI	20	6536	0.00305064	60	14691	0.00406752	48	14368	0.00332963	49	17861	0.0027359	0.00329592
3166	CC	GCC	CCG	R	NCR	Non-CGI	24	9995	0.00239545	53	24227	0.00218287	69	22742	0.00302486	60	21411	0.00279447	0.00259941
3167	CG	CCG	CGA	R	NCR	Non-CGI	9631	401	0.960028	23699	633	0.973985	22249	617	0.973017	20895	613	0.971499	0.969632
3168	CG	TCG	CGG	L	NCR	Non-CGI	5129	1451	0.779483	11779	3071	0.793199	11439	3065	0.788679	13905	4100	0.772285	0.783412
3170	CT	ACT	CTC	L	NCR	Non-CGI	16	6631	0.0024071	45	14947	0.0030016	53	14588	0.00361997	61	18071	0.00336422	0.00309822
3174	CA	TCA	CAG	R	NCR	Non-CGI	47	10078	0.00464198	124	24376	0.00506122	122	23001	0.00527613	110	21610	0.00506446	0.00501095
3176	CT	TCT	CTG	L	NCR	Non-CGI	15	6783	0.00220653	43	15146	0.002831	45	14813	0.00302867	48	18212	0.0026287	0.00267372
3178	CT	GCT	CTC	L	NCR	Non-CGI	24	6796	0.00351906	42	15220	0.00275193	43	14879	0.00288165	55	18248	0.00300497	0.0030394
3179	CT	GCT	CTT	R	NCR	Non-CGI	24	10157	0.00235733	69	24529	0.00280511	63	23183	0.00271014	77	21755	0.00352693	0.00284988
3182	CA	TCA	CAA	L	NCR	Non-CGI	31	6846	0.00450778	49	15347	0.00318264	54	14986	0.00359043	64	18296	0.00348584	0.00369167
3184	CC	ACC	CCA	R	NCR	Non-CGI	34	10161	0.00333497	100	24545	0.00405762	82	23166	0.00352719	126	21690	0.00577558	0.00417384
3185	CA	CCA	CAC	R	NCR	Non-CGI	118	10069	0.0115834	313	24339	0.0126967	273	23042	0.0117092	277	21598	0.0126629	0.012163
3187	CA	ACA	CAG	R	NCR	Non-CGI	55	10191	0.00536795	109	24627	0.00440653	124	23275	0.00529937	105	21851	0.00478229	0.00496404
3189	CT	TCT	CTG	L	NCR	Non-CGI	23	6916	0.0033146	44	15653	0.00280308	59	15230	0.00385898	46	18503	0.00247992	0.00311415
3192	CT	TCT	CTT	L	NCR	Non-CGI	20	7019	0.00284131	38	15797	0.00239975	47	15443	0.00303422	53	18662	0.00283195	0.00277681
3194	CG	ACG	CGC	R	NCR	Non-CGI	7993	2351	0.772718	18648	6067	0.754522	17580	5869	0.749712	16111	5710	0.738325	0.753819
3195	CG	GCG	CGT	L	NCR	Non-CGI	1026	6037	0.145264	2462	13507	0.154174	2366	13241	0.151599	2578	16214	0.137186	0.147056
3196	CA	GCA	CAG	R	NCR	Non-CGI	59	10341	0.00567308	203	24829	0.00810962	199	23521	0.00838954	189	21947	0.00853813	0.00767759
3198	CT	TCT	CTG	L	NCR	Non-CGI	15	7040	0.00212615	35	16164	0.00216063	36	15789	0.00227488	67	18884	0.00353543	0.00252427
3200	CC	ACC	CCT	R	NCR	Non-CGI	33	10473	0.00314106	82	25153	0.00324946	89	23827	0.00372136	112	22181	0.005024	0.00378397
3201	CT	CCT	CTC	R	NCR	Non-CGI	36	10499	0.00341718	116	25133	0.00459424	103	23844	0.00430117	102	22211	0.00457133	0.00422098
3203	CA	TCA	CAA	R	NCR	Non-CGI	48	10479	0.0045597	109	25159	0.00431376	116	23851	0.00483999	117	22218	0.00523842	0.00473797
3206	CA	ACA	CAA	R	NCR	Non-CGI	36	10570	0.00339431	81	25323	0.00318847	79	24019	0.00327828	86	22370	0.00382971	0.00342269
3209	CT	CCT	CTT	L	NCR	Non-CGI	31	7325	0.00421425	88	16696	0.00524309	90	16309	0.00548814	118	19197	0.00610924	0.00526368
3210	CC	ACC	CCT	L	NCR	Non-CGI	45	7326	0.00610501	98	16676	0.00584238	95	16287	0.00579905	138	19146	0.00715619	0.00622566
3212	CA	TCA	CAC	L	NCR	Non-CGI	47	7359	0.00634621	129	16709	0.00766124	113	16336	0.00686972	165	19122	0.00855499	0.00735804
3214	CT	TCT	CTC	L	NCR	Non-CGI	18	7509	0.00239139	42	16982	0.00246711	43	16567	0.0025888	47	19338	0.00242456	0.00246796
3218	CT	ACT	CTT	L	NCR	Non-CGI	18	7638	0.0023511	47	17123	0.00273733	52	16729	0.00309874	80	19392	0.00410846	0.00307391
3220	CA	TCA	CAA	R	NCR	Non-CGI	40	10707	0.00372197	92	25497	0.00359529	105	24217	0.00431708	99	22464	0.00438771	0.00400551
3224	CC	TCC	CCT	R	NCR	Non-CGI	39	10661	0.00364486	95	25537	0.0037063	68	24343	0.00278563	80	22573	0.00353154	0.00341708
3225	CT	CCT	CTC	R	NCR	Non-CGI	38	10680	0.00354544	109	25501	0.00425615	84	24282	0.00344743	81	22540	0.00358074	0.00370744
3227	CG	TCG	CGG	R	NCR	Non-CGI	9564	1085	0.898112	22992	2450	0.903703	21674	2474	0.897548	19996	2458	0.890532	0.897474
3228	CG	CCG	CGA	L	ORF	Non-CGI	7320	413	0.946593	16754	623	0.964148	16386	597	0.964847	18768	651	0.966476	0.960516
3229	CC	GCC	CCG	L	ORF	Non-CGI	20	7772	0.00256674	36	17397	0.00206505	61	16987	0.00357813	55	19410	0.00282558	0.00275888
3230	CG	GCG	CGC	R	NCR	Non-CGI	1821	8844	0.170745	4028	21420	0.158284	3791	20363	0.156951	3460	18997	0.154072	0.160013
3231	CG	GCG	CGC	L	ORF	Non-CGI	3478	4341	0.444814	7787	9716	0.444895	7483	9617	0.437602	8381	11096	0.430302	0.439403
3232	CC	GCC	CCT	R	NCR	Non-CGI	41	10733	0.00380546	102	25566	0.00397382	113	24247	0.00463875	121	22485	0.00535256	0.00444265
3233	CT	CCT	CTT	R	NCR	Non-CGI	49	10738	0.0045425	123	25595	0.00478264	125	24275	0.00512295	113	22548	0.00498654	0.00485866
3236	CA	CCA	CAA	L	ORF	Non-CGI	66	7991	0.00819163	140	17714	0.00784138	155	17301	0.00887947	179	19499	0.00909645	0.00850223
3237	CC	CCC	CCA	L	ORF	Non-CGI	22	8063	0.00272109	53	17838	0.00296238	51	17432	0.00291712	80	19610	0.00406298	0.00316589
3238	CC	CCC	CCC	L	ORF	Non-CGI	22	8103	0.00270769	61	17888	0.00339852	53	17478	0.00302322	66	19620	0.00335264	0.00312052
3239	CC	ACC	CCC	L	ORF	Non-CGI	24	8132	0.00294262	59	17930	0.00327978	69	17494	0.00392871	83	19575	0.0042222	0.00359333
3242	CT	TCT	CTA	R	NCR	Non-CGI	20	11002	0.00181455	61	25547	0.00238207	75	24303	0.00307654	62	22583	0.00273791	0.00250277
3248	CT	TCT	CTG	R	NCR	Non-CGI	45	11052	0.00405515	76	25555	0.00296516	85	24292	0.00348689	71	22528	0.00314173	0.00341223
3250	CA	ACA	CAG	L	ORF	Non-CGI	41	8545	0.00477522	87	18488	0.00468371	116	18065	0.00638029	104	19774	0.00523191	0.00526778
3252	CA	TCA	CAC	L	ORF	Non-CGI	55	8605	0.00635104	128	18605	0.00683286	111	18202	0.00606127	134	19822	0.00671477	0.00648999
3269	CC	TCC	CCT	R	NCR	Non-CGI	41	11394	0.00358548	114	25612	0.00443131	100	24402	0.0040813	109	22525	0.00481576	0.00422847
3270	CT	CCT	CTG	R	NCR	Non-CGI	67	11384	0.00585102	154	25582	0.00598384	122	24370	0.00498122	163	22453	0.00720729	0.00600584
3272	CA	TCA	CAG	L	ORF	Non-CGI	25	8937	0.00278956	83	19129	0.00432022	84	18571	0.00450281	97	19683	0.00490394	0.00412913
3276	CT	CCT	CTT	L	ORF	Non-CGI	37	9209	0.00400173	80	19682	0.00404817	71	19095	0.00370448	73	20199	0.00360103	0.00383885
3277	CC	CCC	CCT	L	ORF	Non-CGI	39	9216	0.00421394	82	19707	0.00414372	88	19095	0.0045874	85	20207	0.00418884	0.00428347
3278	CC	TCC	CCC	L	ORF	Non-CGI	28	9220	0.00302768	58	19736	0.00293018	69	19099	0.00359975	78	20212	0.00384426	0.00335047
3288	CG	ACG	CGT	R	NCR	Non-CGI	10407	1137	0.901507	23159	2515	0.902041	22144	2227	0.908621	20154	2234	0.900214	0.903096
3289	CG	ACG	CGT	L	ORF	Non-CGI	6721	2601	0.720983	14155	5963	0.703599	13719	5686	0.706983	14060	6235	0.692781	0.706086
3291	CA	TCA	CAC	L	ORF	Non-CGI	45	9347	0.00479131	95	20128	0.00469762	92	19367	0.00472789	99	20284	0.00485699	0.00476845
3293	CA	ACA	CAA	R	NCR	Non-CGI	40	11493	0.00346831	85	25650	0.00330289	61	24406	0.00249315	86	22307	0.00384049	0.00327621
3296	CC	ACC	CCA	R	NCR	Non-CGI	70	11481	0.00606008	192	25622	0.00743782	157	24343	0.00640816	175	22229	0.00781111	0.00692929
3297	CA	CCA	CAT	R	NCR	Non-CGI	225	11344	0.0194485	483	25314	0.0187231	504	24013	0.0205572	451	21959	0.0201249	0.0197134
3300	CA	GCA	CAT	L	ORF	Non-CGI	40	9294	0.00428541	85	20250	0.00417999	98	19561	0.00498499	95	20253	0.00466876	0.00452979
3301	CC	GCC	CCC	R	NCR	Non-CGI	36	11496	0.00312175	87	25616	0.00338482	83	24333	0.00339941	87	22222	0.00389977	0.00345144
3302	CC	CCC	CCG	R	NCR	Non-CGI	46	11469	0.00399479	127	25487	0.00495823	139	24203	0.00571029	111	22122	0.00499258	0.00491397
3303	CG	CCG	CGG	R	NCR	Non-CGI	11107	424	0.96323	24972	615	0.975964	23726	591	0.975696	21666	539	0.975726	0.972654
3304	CG	CCG	CGG	L	ORF	Non-CGI	8947	353	0.962043	19759	493	0.975657	19055	519	0.973485	19791	491	0.975791	0.971744
3305	CC	ACC	CCG	L	ORF	Non-CGI	36	9302	0.00385522	74	20208	0.00364856	62	19558	0.00316004	93	20204	0.00458196	0.00381144
3308	CT	ACT	CTA	R	NCR	Non-CGI	32	11571	0.00275791	58	25557	0.0022643	78	24285	0.00320158	81	22166	0.00364094	0.00296618
3312	CG	TCG	CGA	R	NCR	Non-CGI	9529	1946	0.830414	20974	4546	0.821865	19998	4233	0.825306	18205	3914	0.823048	0.825158
3313	CG	TCG	CGA	L	ORF	Non-CGI	4481	4876	0.478893	9594	10798	0.470479	9050	10730	0.457533	9244	11142	0.453448	0.465088
3315	CC	ACC	CCA	R	NCR	Non-CGI	45	11613	0.00386001	97	25625	0.00377109	95	24352	0.00388596	119	22146	0.00534471	0.00421544
3316	CA	CCA	CAA	R	NCR	Non-CGI	70	11611	0.00599264	177	25571	0.00687432	200	24290	0.0081666	177	22118	0.007939	0.00724314
3319	CT	TCT	CTT	L	ORF	Non-CGI	26	9518	0.00272422	56	20647	0.00270492	48	19960	0.00239904	60	20549	0.00291135	0.00268488
3321	CT	TCT	CTC	L	ORF	Non-CGI	23	9564	0.00239908	52	20674	0.00250893	53	20023	0.00263997	66	20544	0.00320233	0.00268758
3323	CT	ACT	CTA	R	NCR	Non-CGI	26	11818	0.0021952	65	25730	0.00251987	80	24435	0.00326331	90	22232	0.0040319	0.00300257
3338	CT	TCT	CTT	R	NCR	Non-CGI	25	11709	0.00213056	70	25681	0.00271834	74	24265	0.00304039	56	22058	0.00253233	0.00260541
3341	CA	TCA	CAG	R	NCR	Non-CGI	71	11517	0.00612703	119	25564	0.00463342	139	24137	0.00572582	111	21891	0.005045	0.00538281
3343	CT	CCT	CTG	L	ORF	Non-CGI	37	9620	0.00383142	123	20829	0.00587056	94	20150	0.00464335	105	20340	0.00513573	0.00487027
3344	CC	GCC	CCT	L	ORF	Non-CGI	47	9554	0.00489532	94	20810	0.00449675	100	20105	0.00494927	117	20261	0.00574149	0.00502071
3345	CG	GCG	CGC	R	NCR	Non-CGI	9774	1677	0.85355	21587	3831	0.84928	20470	3554	0.852065	18229	3446	0.841015	0.848977
3346	CG	GCG	CGC	L	ORF	Non-CGI	2205	7309	0.231764	4766	16022	0.229267	4567	15493	0.227667	4458	15799	0.220072	0.227192
3347	CG	GCG	CGC	R	NCR	Non-CGI	3866	7640	0.335999	8020	17449	0.314893	7257	16783	0.301872	6566	15037	0.303939	0.314176
3348	CG	GCG	CGC	L	ORF	Non-CGI	7655	1834	0.806724	16758	4045	0.805557	16152	3943	0.803782	16097	4169	0.794286	0.802587
3349	CT	GCT	CTG	R	NCR	Non-CGI	26	11511	0.00225362	73	25517	0.00285268	74	24064	0.00306571	68	21572	0.00314233	0.00282858
3351	CA	CCA	CAG	L	ORF	Non-CGI	99	9355	0.0104718	222	20722	0.0105997	213	19943	0.0105676	237	20100	0.0116536	0.0108232
3352	CC	ACC	CCA	L	ORF	Non-CGI	39	9488	0.00409363	78	20879	0.00372191	90	20077	0.00446274	92	20246	0.00452355	0.00420046
3354	CG	TCG	CGT	R	NCR	Non-CGI	9503	2007	0.82563	20880	4457	0.824091	19899	4077	0.829955	17348	3967	0.813887	0.823391
3355	CG	ACG	CGA	L	ORF	Non-CGI	9010	456	0.951828	20276	584	0.972004	19445	586	0.970745	19601	564	0.972031	0.966652
3357	CA	GCA	CAC	L	ORF	Non-CGI	52	9509	0.00543876	124	20810	0.00592338	124	19991	0.00616455	136	20173	0.00669654	0.00605581
3358	CT	GCT	CTC	R	NCR	Non-CGI	29	11536	0.00250757	63	25448	0.00246952	55	24058	0.00228093	59	21317	0.0027601	0.00250453
3360	CT	TCT	CTC	R	NCR	Non-CGI	37	11569	0.00318801	68	25527	0.00265677	65	24125	0.00268706	73	21415	0.00339724	0.00298227
3362	CT	TCT	CTG	R	NCR	Non-CGI	36	11545	0.00310854	67	25488	0.0026218	67	24038	0.00277951	44	21372	0.00205454	0.0026411
3364	CA	GCA	CAG	L	ORF	Non-CGI	46	9484	0.00482686	102	20912	0.00485391	101	20097	0.0050005	104	20248	0.00511006	0.00494783
3365	CA	GCA	CAG	R	NCR	Non-CGI	50	11524	0.00432003	86	25428	0.0033707	87	24013	0.00360996	106	21301	0.00495165	0.00406308
3367	CT	GCT	CTG	L	ORF	Non-CGI	40	9508	0.00418936	71	20905	0.00338482	51	20103	0.00253052	69	20212	0.0034022	0.00337672
3368	CC	GCC	CCA	R	NCR	Non-CGI	39	11592	0.00335311	112	25409	0.00438854	103	23996	0.00427404	115	21244	0.00538415	0.00434996
3369	CA	CCA	CAT	R	NCR	Non-CGI	104	11562	0.0089148	237	25339	0.0092665	245	23888	0.0101521	234	21186	0.0109244	0.00981443
3372	CG	TCG	CGC	R	NCR	Non-CGI	3680	7912	0.31746	7185	18249	0.282496	6854	17113	0.285977	5941	15246	0.280408	0.291585
3373	CG	GCG	CGA	L	ORF	Non-CGI	5156	4389	0.540178	10567	10398	0.504031	10081	10037	0.501094	9819	10385	0.485993	0.507824
3374	CC	GCC	CCA	R	NCR	Non-CGI	45	11635	0.00385274	116	25395	0.00454706	88	23945	0.00366163	130	21091	0.00612601	0.00454686
3375	CA	CCA	CAT	R	NCR	Non-CGI	126	11590	0.0107545	239	25384	0.00932756	240	23831	0.0099705	226	21065	0.0106148	0.0101668
3378	CA	TCA	CAT	R	NCR	Non-CGI	61	11684	0.0051937	142	25488	0.00554038	143	23910	0.0059452	162	21125	0.00761028	0.00607239
3381	CA	TCA	CAT	L	NCR	Non-CGI	44	9625	0.00455063	100	21035	0.00473149	111	20063	0.00550213	130	20115	0.00642134	0.0053014
3384	CA	TCA	CAT	L	NCR	Non-CGI	56	9644	0.0057732	91	21023	0.00430994	109	19997	0.00542127	117	20070	0.00579581	0.00532505
3389	CC	TCC	CCA	R	NCR	Non-CGI	19	11864	0.00159892	72	25605	0.00280407	77	24033	0.0031937	71	21100	0.00335364	0.00273758
3390	CA	CCA	CAA	R	NCR	Non-CGI	114	11748	0.00961052	230	25461	0.00895255	237	23881	0.00982669	188	20990	0.00887714	0.00931672
3393	CA	ACA	CAA	R	NCR	Non-CGI	43	11852	0.00361496	85	25657	0.003302	99	24043	0.00410074	146	21056	0.00688614	0.00447596
3399	CA	CCA	CAT	L	NCR	Non-CGI	76	9438	0.00798823	187	20926	0.0088571	188	19949	0.00933605	177	20026	0.00876108	0.00873561
3400	CC	TCC	CCA	L	NCR	Non-CGI	33	9454	0.00347844	63	21030	0.00298677	78	20034	0.00387828	71	20106	0.00351886	0.00346559
3405	CA	ACA	CAT	L	NCR	Non-CGI	36	9378	0.00382409	83	20890	0.00395747	92	19984	0.00458259	112	19996	0.00556992	0.00448352
3407	CA	CCA	CAC	L	NCR	Non-CGI	132	9241	0.014083	239	20730	0.0113978	272	19775	0.0135681	273	19818	0.0135882	0.0131593
3408	CC	TCC	CCA	L	NCR	Non-CGI	32	9318	0.00342246	58	20914	0.00276559	70	19972	0.00349267	76	19971	0.00379109	0.00336795
3412	CC	ACC	CCT	R	NCR	Non-CGI	69	11922	0.00575432	134	25531	0.00522112	120	23941	0.00498732	176	20975	0.00832112	0.00607097
3413	CT	CCT	CTC	R	NCR	Non-CGI	63	11928	0.00525394	124	25559	0.0048281	120	23954	0.00498463	103	21069	0.00486492	0.0049829
3415	CT	TCT	CTG	R	NCR	Non-CGI	36	11913	0.0030128	48	25625	0.00186967	49	24003	0.00203725	62	21124	0.00292646	0.00246155
3417	CA	GCA	CAG	L	NCR	Non-CGI	64	9063	0.00701216	95	20826	0.00454089	114	19913	0.00569232	113	19810	0.00567184	0.0057293
3418	CT	GCT	CTG	R	NCR	Non-CGI	18	11891	0.00151146	44	25649	0.00171253	44	24035	0.00182732	35	21133	0.00165344	0.00167619
3420	CA	CCA	CAG	L	NCR	Non-CGI	87	9006	0.0095678	199	20687	0.00952791	213	19782	0.0106527	197	19702	0.00989999	0.00991209
3421	CC	ACC	CCA	L	NCR	Non-CGI	43	9081	0.00471285	83	20809	0.00397281	95	19924	0.00474549	109	19772	0.00548262	0.00472844
3424	CA	CCA	CAA	L	NCR	Non-CGI	78	9018	0.0085752	207	20626	0.00993616	182	19809	0.0091041	209	19634	0.0105327	0.00953703
3425	CC	ACC	CCA	L	NCR	Non-CGI	28	9066	0.00307895	100	20735	0.00479962	94	19895	0.00470259	95	19736	0.00479048	0.00434291
3427	CA	GCA	CAC	L	NCR	Non-CGI	52	9029	0.00572624	129	20743	0.00618053	103	19914	0.00514563	130	19738	0.00654319	0.0058989
3428	CA	GCA	CAG	R	NCR	Non-CGI	60	11934	0.0050025	142	25499	0.00553801	129	23982	0.00535026	137	21044	0.00646806	0.00558971
3430	CT	ACT	CTG	L	NCR	Non-CGI	32	8968	0.00355556	65	20805	0.00311452	61	19980	0.00304376	59	19795	0.00297169	0.00317138
3432	CA	CCA	CAC	L	NCR	Non-CGI	135	8952	0.0148564	308	20597	0.0147333	303	19787	0.0150821	279	19616	0.0140236	0.0146739
3433	CC	GCC	CCA	L	NCR	Non-CGI	38	8994	0.00420726	79	20777	0.00378788	75	19984	0.00373897	80	19762	0.00403185	0.00394149
3434	CA	GCA	CAA	R	NCR	Non-CGI	53	12009	0.00439396	101	25455	0.00395211	107	23992	0.00444002	75	21086	0.00354426	0.00408259
3437	CC	ACC	CCG	R	NCR	Non-CGI	53	11991	0.00440053	96	25404	0.00376471	124	23921	0.005157	150	20937	0.00711339	0.00510891
3438	CG	CCG	CGC	R	NCR	Non-CGI	10936	1116	0.907401	23482	2045	0.919889	22174	1906	0.920847	19322	1812	0.914261	0.9156
3439	CG	GCG	CGG	L	NCR	Non-CGI	7418	1533	0.828734	17153	3543	0.828807	16426	3504	0.824185	15954	3684	0.812405	0.823533
3440	CT	GCT	CTA	R	NCR	Non-CGI	29	12097	0.00239156	98	25460	0.00383442	80	24067	0.00331304	80	21089	0.00377911	0.00332953
3443	CT	GCT	CTA	L	NCR	Non-CGI	19	9049	0.00209528	45	20800	0.00215879	53	20024	0.00263984	56	19665	0.00283961	0.00243338
3444	CG	GCG	CGG	R	NCR	Non-CGI	10054	2059	0.830017	21016	4523	0.822898	19840	4252	0.82351	17244	3878	0.8164	0.823206
3445	CG	CCG	CGC	L	NCR	Non-CGI	8030	987	0.89054	18820	1903	0.90817	18194	1819	0.909109	17635	1988	0.89869	0.901627
3446	CC	GCC	CCG	L	NCR	Non-CGI	27	9012	0.00298706	56	20703	0.00269763	63	20007	0.00313901	53	19560	0.00270229	0.0028815
3447	CT	GCT	CTA	R	NCR	Non-CGI	42	12154	0.00344375	73	25611	0.00284224	83	24148	0.00342536	65	21180	0.00305954	0.00319272
3453	CA	CCA	CAT	L	NCR	Non-CGI	107	8981	0.0117738	267	20624	0.0127806	234	19942	0.0115979	259	19478	0.0131226	0.0123187
3454	CC	GCC	CCA	L	NCR	Non-CGI	75	8990	0.00827358	164	20704	0.00785892	166	19997	0.0082329	177	19522	0.00898523	0.00833766
3455	CA	GCA	CAT	R	NCR	Non-CGI	57	12201	0.00465002	146	25622	0.00566594	126	24183	0.00518327	144	21155	0.00676088	0.00556503
3459	CG	ACG	CGC	R	NCR	Non-CGI	4001	8201	0.327897	7905	17743	0.308211	7362	16822	0.304416	6378	14814	0.300963	0.310372
3460	CG	GCG	CGT	L	NCR	Non-CGI	6612	2355	0.73737	15053	5617	0.728254	14498	5519	0.724284	13803	5649	0.709593	0.724875
3461	CC	GCC	CCG	R	NCR	Non-CGI	66	12182	0.00538863	138	25535	0.0053753	141	24092	0.00581851	127	21108	0.00598069	0.00564078
3462	CG	CCG	CGA	R	NCR	Non-CGI	11327	911	0.92556	24229	1516	0.941115	22872	1415	0.941738	20008	1301	0.938946	0.93684
3463	CG	TCG	CGG	L	NCR	Non-CGI	2460	6442	0.276342	5212	15374	0.253182	4868	15089	0.243924	4712	14594	0.244069	0.254379
3467	CA	CCA	CAT	L	NCR	Non-CGI	87	8840	0.00974572	219	20399	0.0106218	217	19723	0.0108826	240	19020	0.0124611	0.0109278
3468	CC	ACC	CCA	L	NCR	Non-CGI	36	8862	0.00404585	96	20505	0.00465997	91	19827	0.00456873	111	19075	0.00578547	0.00476501
3472	CC	TCC	CCT	R	NCR	Non-CGI	38	12385	0.00305884	92	25726	0.00356341	89	24253	0.00365623	72	21306	0.00336795	0.00341161
3473	CT	CCT	CTA	R	NCR	Non-CGI	48	12371	0.00386505	135	25680	0.00522952	119	24224	0.00488847	109	21272	0.00509798	0.00477025
3477	CA	TCA	CAT	L	NCR	Non-CGI	37	8784	0.00419454	80	20537	0.00388029	98	19830	0.0049177	97	18952	0.00509213	0.00452117
3483	CT	ACT	CTA	R	NCR	Non-CGI	32	12577	0.00253787	70	25797	0.00270615	71	24253	0.00291893	68	21409	0.00316618	0.00283228
3490	CT	GCT	CTA	L	NCR	Non-CGI	21	8765	0.00239017	59	20536	0.00286477	65	19802	0.00327176	52	18759	0.00276434	0.00282276
3491	CA	GCA	CAC	R	NCR	Non-CGI	116	12383	0.00928074	209	25633	0.00808761	171	24061	0.00705678	162	21354	0.00752928	0.0079886
3493	CC	ACC	CCA	R	NCR	Non-CGI	55	12448	0.00439894	131	25739	0.00506378	112	24118	0.00462237	129	21441	0.00598053	0.00501641
3494	CA	CCA	CAA	R	NCR	Non-CGI	107	12393	0.00856	245	25661	0.00945727	210	24040	0.00865979	202	21402	0.00935012	0.0090068
3497	CT	ACT	CTT	L	NCR	Non-CGI	20	8728	0.00228624	59	20493	0.00287077	49	19735	0.00247675	72	18542	0.00386806	0.00287545
3499	CT	TCT	CTA	R	NCR	Non-CGI	26	12402	0.00209205	79	25762	0.00305716	69	24083	0.00285691	58	21574	0.00268121	0.00267183
3505	CT	TCT	CTA	L	NCR	Non-CGI	21	8676	0.00241463	69	20399	0.00337112	60	19715	0.00303413	56	18467	0.00302327	0.00296079
3509	CT	TCT	CTA	L	NCR	Non-CGI	20	8639	0.00230974	82	20336	0.00401606	69	19639	0.00350112	71	18395	0.0038449	0.00341796
3513	CG	ACG	CGC	R	NCR	Non-CGI	7770	4643	0.625957	14647	11297	0.564562	13955	10408	0.572795	12426	9473	0.567423	0.582684
3514	CG	GCG	CGT	L	NCR	Non-CGI	6773	1899	0.781019	15835	4489	0.779128	15148	4469	0.772187	13915	4461	0.757238	0.772393
3515	CA	GCA	CAT	R	NCR	Non-CGI	69	12265	0.00559429	134	25527	0.00522193	132	23991	0.00547196	151	21494	0.00697621	0.0058161
3519	CT	TCT	CTT	R	NCR	Non-CGI	26	12498	0.00207601	70	26113	0.00267349	75	24529	0.00304828	64	21980	0.00290328	0.00267527
3524	CC	TCC	CCC	R	NCR	Non-CGI	30	12357	0.00242189	85	25943	0.00326571	54	24483	0.00220076	58	21893	0.00264225	0.00263265
3525	CC	CCC	CCG	R	NCR	Non-CGI	70	12268	0.00567353	143	25801	0.00551187	128	24319	0.00523582	138	21719	0.00631377	0.00568375
3526	CG	CCG	CGC	R	NCR	Non-CGI	11558	605	0.950259	24919	1002	0.961344	23530	897	0.963278	20955	867	0.960269	0.958788
3527	CG	GCG	CGG	L	NCR	Non-CGI	6414	2017	0.760764	15264	4709	0.764232	14797	4569	0.764071	13600	4488	0.75188	0.760237
3528	CC	GCC	CCG	R	NCR	Non-CGI	27	12237	0.00220157	85	25763	0.00328846	77	24326	0.00315535	76	21706	0.00348912	0.00303362
3529	CG	CCG	CGG	R	NCR	Non-CGI	11072	1120	0.908136	23635	2162	0.916192	22256	2051	0.915621	19785	1942	0.910618	0.912642
3530	CG	CCG	CGG	L	NCR	Non-CGI	7527	695	0.915471	18633	1350	0.932443	18095	1306	0.932684	16952	1405	0.923462	0.926015
3531	CC	GCC	CCG	L	NCR	Non-CGI	25	8227	0.00302957	72	19985	0.00358977	73	19400	0.00374878	71	18300	0.00386479	0.00355823
3532	CT	GCT	CTC	R	NCR	Non-CGI	23	12260	0.00187251	80	25888	0.00308071	62	24415	0.00253299	63	21781	0.00288409	0.00259257
3534	CC	TCC	CCG	R	NCR	Non-CGI	35	12234	0.00285272	91	25819	0.00351216	94	24303	0.00385293	87	21712	0.00399101	0.0035522
3535	CG	CCG	CGA	R	NCR	Non-CGI	11573	691	0.943656	24731	1170	0.954828	23326	1036	0.957475	20776	1013	0.953509	0.952367
3536	CG	TCG	CGG	L	NCR	Non-CGI	6033	525	0.919945	15870	1038	0.938609	15363	989	0.939518	14488	1148	0.92658	0.931163
3538	CT	CCT	CTC	L	NCR	Non-CGI	82	8202	0.0098986	229	19843	0.0114089	245	19162	0.0126243	209	18141	0.0113896	0.0113304
3539	CC	CCC	CCT	L	NCR	Non-CGI	28	8299	0.00336256	105	20018	0.00521791	118	19335	0.0060659	114	18254	0.00620645	0.0052132
3540	CC	CCC	CCC	L	NCR	Non-CGI	25	8323	0.00299473	85	20070	0.00421732	72	19407	0.00369629	73	18317	0.00396955	0.00371947
3541	CC	CCC	CCC	L	NCR	Non-CGI	23	8338	0.00275087	42	20105	0.00208468	50	19417	0.00256845	46	18337	0.00250231	0.00247658
3542	CC	TCC	CCC	L	NCR	Non-CGI	15	8344	0.00179447	37	20110	0.0018365	43	19427	0.00220853	45	18314	0.00245111	0.00207265
3551	CA	ACA	CAT	L	NCR	Non-CGI	15	8562	0.00174886	50	20183	0.00247121	62	19427	0.00318128	92	18263	0.00501226	0.0031034
3554	CT	ACT	CTT	R	NCR	Non-CGI	26	12885	0.00201379	51	26506	0.0019204	52	24876	0.00208601	52	22374	0.00231874	0.00208473
3565	CT	CCT	CTT	L	NCR	Non-CGI	44	8494	0.00515343	100	20069	0.0049581	110	19211	0.00569329	107	18208	0.00584221	0.00541176
3566	CC	ACC	CCT	L	NCR	Non-CGI	37	8476	0.00434629	76	20069	0.00377265	67	19214	0.00347492	173	18087	0.00947426	0.00526703
3571	CT	ACT	CTT	R	NCR	Non-CGI	41	12464	0.00327869	83	26293	0.0031468	70	24614	0.00283585	71	22313	0.00317191	0.00310831
3575	CT	CCT	CTA	L	ORF	Non-CGI	31	8322	0.00371124	63	19983	0.00314277	94	19034	0.00491426	76	18162	0.00416712	0.00398385
3576	CC	ACC	CCT	L	ORF	Non-CGI	21	8307	0.00252161	66	19927	0.00330116	72	19014	0.0037724	119	18081	0.00653846	0.00403341
3585	CT	TCT	CTT	L	ORF	Non-CGI	25	8203	0.00303841	59	19688	0.0029878	60	18795	0.00318218	86	18026	0.00474823	0.00348915
3587	CA	ACA	CAA	R	NCR	Non-CGI	50	12306	0.00404662	79	26136	0.00301354	94	24418	0.00383486	114	22129	0.00512521	0.00400506
3591	CA	TCA	CAT	L	ORF	Non-CGI	48	8087	0.00590043	108	19519	0.00550262	118	18641	0.00629031	106	18007	0.00585215	0.00588638
3593	CT	ACT	CTC	L	ORF	Non-CGI	31	8040	0.00384091	51	19469	0.0026127	53	18588	0.0028432	70	17969	0.00388048	0.00329432
3595	CA	GCA	CAC	L	ORF	Non-CGI	55	7979	0.0068459	112	19356	0.00575303	118	18440	0.00635844	103	17913	0.00571714	0.00616863
3596	CA	GCA	CAG	R	NCR	Non-CGI	44	12023	0.00364631	138	25869	0.00530626	126	24128	0.00519502	105	21953	0.00476018	0.00472694
3598	CT	CCT	CTG	L	ORF	Non-CGI	31	7954	0.00388228	55	19340	0.00283578	52	18409	0.00281675	70	17918	0.00389148	0.00335657
3599	CC	TCC	CCT	L	ORF	Non-CGI	20	7997	0.0024947	67	19337	0.0034529	65	18409	0.00351846	44	17947	0.00244567	0.00297793
3603	CA	ACA	CAC	R	NCR	Non-CGI	47	11883	0.00393965	116	25801	0.00447583	131	23952	0.00543952	107	21809	0.00488228	0.00468432
3605	CG	ACG	CGC	R	NCR	Non-CGI	9616	2222	0.812299	20246	5523	0.785673	18918	5048	0.789368	17135	4641	0.786875	0.793554
3606	CG	GCG	CGT	L	ORF	Non-CGI	7336	577	0.927082	17928	1329	0.930986	16876	1325	0.927202	16524	1351	0.92442	0.927422
3607	CT	GCT	CTC	R	NCR	Non-CGI	47	11785	0.00397228	107	25736	0.00414039	84	23957	0.00349403	85	21780	0.00388749	0.00387355
3609	CC	TCC	CCG	R	NCR	Non-CGI	32	11702	0.00272712	93	25653	0.00361221	67	23876	0.00279831	101	21722	0.00462814	0.00344145
3610	CG	CCG	CGC	R	NCR	Non-CGI	10657	1017	0.912883	23911	1779	0.930751	22321	1583	0.933777	20126	1664	0.923635	0.925262
3611	CG	GCG	CGG	L	ORF	Non-CGI	4984	2848	0.636364	11368	7734	0.595121	10522	7530	0.582872	10265	7608	0.57433	0.597172
3612	CA	GCA	CAA	R	NCR	Non-CGI	65	11640	0.00555318	124	25625	0.00481572	110	23837	0.00459348	119	21726	0.00544747	0.00510246
3616	CG	ACG	CGT	R	NCR	Non-CGI	6424	5125	0.556239	12720	12878	0.496914	11819	11957	0.497098	10738	11029	0.493316	0.510891
3617	CG	ACG	CGT	L	ORF	Non-CGI	1853	5962	0.237108	3996	14970	0.210693	3645	14195	0.204316	3510	14367	0.196342	0.212115
3619	CG	TCG	CGC	R	NCR	Non-CGI	2978	8488	0.259724	6256	19261	0.24517	5654	18040	0.238626	5301	16419	0.244061	0.246895
3620	CG	GCG	CGA	L	ORF	Non-CGI	6263	1470	0.809906	15305	3497	0.814009	14423	3339	0.812014	14333	3491	0.80414	0.810017
3621	CT	GCT	CTA	R	NCR	Non-CGI	52	11391	0.00454426	74	25504	0.00289311	75	23682	0.00315696	76	21720	0.00348688	0.0035203
3625	CA	GCA	CAT	L	ORF	CGI	47	7605	0.00614219	105	18634	0.00560329	91	17552	0.00515785	115	17729	0.00644474	0.00583702
3626	CA	GCA	CAA	R	NCR	Non-CGI	57	11307	0.00501584	123	25435	0.00481258	124	23592	0.00522854	98	21671	0.00450181	0.00488969
3630	CT	GCT	CTT	L	ORF	CGI	22	7565	0.0028997	61	18510	0.00328469	70	17466	0.00399179	59	17718	0.0033189	0.00337377
3631	CT	GCT	CTG	R	NCR	Non-CGI	52	11234	0.00460748	102	25377	0.0040033	116	23514	0.00490901	107	21613	0.00492634	0.00461153
3633	CA	TCA	CAG	L	ORF	CGI	48	7488	0.00636943	89	18478	0.00479345	105	17394	0.00600034	105	17664	0.00590917	0.0057681
3635	CT	GCT	CTC	L	ORF	CGI	19	7530	0.00251689	53	18532	0.00285176	71	17429	0.00405714	51	17759	0.00286356	0.00307234
3636	CG	GCG	CGA	R	NCR	Non-CGI	8747	2450	0.781191	19217	6272	0.753933	17847	5734	0.756838	16217	5482	0.747362	0.759831
3637	CG	TCG	CGC	L	ORF	CGI	683	6819	0.0910424	1566	16940	0.0846212	1428	15946	0.0821918	1351	16388	0.0761599	0.0835038
3644	CC	ACC	CCA	R	NCR	Non-CGI	38	11091	0.0034145	94	25359	0.00369308	95	23486	0.00402867	95	21696	0.0043596	0.00387396
3645	CA	CCA	CAA	R	NCR	Non-CGI	110	11002	0.00989921	267	25177	0.0104936	241	23315	0.0102309	201	21591	0.00922357	0.00996184
3651	CA	CCA	CAT	L	ORF	CGI	65	7403	0.0087038	165	18213	0.00897813	177	17082	0.0102555	193	17473	0.0109249	0.0097156
3652	CC	CCC	CCA	L	ORF	CGI	37	7422	0.00496045	84	18267	0.00457741	86	17121	0.00499797	85	17556	0.00481832	0.00483854
3653	CC	GCC	CCC	L	ORF	CGI	24	7421	0.00322364	66	18241	0.00360518	76	17065	0.00443381	66	17538	0.00374915	0.00375294
3654	CG	GCG	CGC	R	NCR	Non-CGI	6955	3957	0.637372	15225	9878	0.606501	14013	9169	0.604478	12797	8764	0.593525	0.610469
3655	CG	GCG	CGC	L	ORF	CGI	1907	5455	0.259033	4593	13600	0.25246	4169	12870	0.244674	4006	13480	0.229098	0.246316
3656	CC	GCC	CCA	R	NCR	Non-CGI	53	10831	0.00486953	129	25041	0.00512515	105	23105	0.00452391	116	21492	0.00536838	0.00497174
3657	CA	CCA	CAT	R	NCR	Non-CGI	115	10751	0.0105835	210	24996	0.00833135	226	23002	0.00972964	236	21426	0.0108947	0.00988478
3660	CT	TCT	CTT	R	NCR	Non-CGI	27	10791	0.00249584	93	25150	0.00368419	99	23127	0.00426246	77	21644	0.00354496	0.00349686
3663	CA	CCA	CAA	L	ORF	CGI	67	7284	0.00911441	170	18009	0.00935145	151	16887	0.00886254	171	17410	0.00972641	0.0092637
3664	CC	CCC	CCA	L	ORF	CGI	39	7279	0.00532932	76	18075	0.0041871	67	16932	0.00394141	77	17477	0.00438646	0.00446107
3665	CC	ACC	CCC	L	ORF	CGI	24	7280	0.00328587	82	18042	0.00452439	70	16893	0.00412663	84	17424	0.00479781	0.00418367
3668	CG	TCG	CGC	R	NCR	Non-CGI	810	9818	0.0762138	1602	23323	0.0642728	1505	21379	0.0657665	1389	20144	0.0645056	0.0676897
3669	CG	GCG	CGA	L	ORF	CGI	6088	1118	0.844852	15288	2684	0.850657	14174	2605	0.844746	14441	2937	0.830993	0.842812
3670	CC	GCC	CCA	R	NCR	Non-CGI	48	10605	0.00450577	104	24889	0.00416117	106	22843	0.00461894	90	21504	0.00416782	0.00436343
3671	CA	CCA	CAG	R	NCR	Non-CGI	112	10536	0.0105184	255	24791	0.0101813	259	22730	0.0112663	220	21435	0.0101593	0.0105313
3673	CT	TCT	CTG	L	ORF	CGI	19	7198	0.00263267	49	17941	0.00272374	40	16819	0.00237262	44	17431	0.00251788	0.00256173
3675	CA	ACA	CAA	R	NCR	Non-CGI	30	10645	0.0028103	80	24969	0.00319374	83	22892	0.00361262	76	21576	0.00351007	0.00328168
3679	CT	TCT	CTT	L	ORF	CGI	26	7260	0.00356849	67	17886	0.00373197	76	16707	0.00452839	73	17412	0.00417501	0.00400096
3684	CT	ACT	CTC	R	NCR	Non-CGI	36	10641	0.00337173	55	24911	0.002203	82	22791	0.00358501	67	21495	0.00310732	0.00306677
3686	CT	TCT	CTC	R	NCR	Non-CGI	35	10585	0.00329567	75	24810	0.00301386	63	22738	0.00276304	65	21397	0.00302861	0.00302529
3688	CA	TCA	CAG	R	NCR	Non-CGI	81	10403	0.00772606	194	24503	0.00785521	200	22425	0.00883978	146	21187	0.00684386	0.00781622
3690	CT	CCT	CTG	L	ORF	CGI	31	7059	0.00437236	93	17479	0.00529251	72	16419	0.00436602	69	17165	0.00400371	0.00450865
3691	CC	TCC	CCT	L	ORF	CGI	22	7072	0.00310121	62	17469	0.00353659	61	16404	0.00370483	53	17165	0.00307817	0.0033552
3693	CG	ACG	CGA	R	NCR	Non-CGI	9042	1267	0.877098	21699	2615	0.892449	19981	2378	0.893645	18612	2348	0.887977	0.887792
3694	CG	TCG	CGT	L	ORF	CGI	364	6672	0.0517339	1069	16212	0.0618598	948	15302	0.0583385	1033	15971	0.0607504	0.0581707
3696	CG	ACG	CGT	R	NCR	Non-CGI	5907	4374	0.574555	13100	11107	0.541166	12086	10224	0.54173	11223	9701	0.53637	0.548455
3697	CG	ACG	CGT	L	ORF	CGI	5701	1317	0.81234	14152	3014	0.82442	13170	2910	0.81903	13405	3420	0.796731	0.81313
3699	CA	CCA	CAC	L	ORF	CGI	80	6934	0.0114058	138	17048	0.00802979	160	15920	0.00995025	183	16665	0.0108618	0.0100619
3700	CC	TCC	CCA	L	ORF	CGI	20	6979	0.00285755	73	17083	0.00425507	59	15993	0.00367555	75	16734	0.0044619	0.00381252
3702	CG	ACG	CGA	R	NCR	Non-CGI	9006	1150	0.886766	21618	2413	0.899588	19827	2253	0.897962	18631	2227	0.89323	0.894387
3703	CG	TCG	CGT	L	ORF	CGI	1458	5515	0.209092	3583	13432	0.210579	3229	12672	0.203069	3282	13423	0.196468	0.204802
3705	CC	ACC	CCA	R	NCR	Non-CGI	30	10177	0.00293916	85	24123	0.00351124	90	22177	0.00404186	74	20946	0.00352046	0.00350318
3706	CA	CCA	CAG	R	NCR	Non-CGI	109	10091	0.0106863	198	24012	0.00817844	198	22111	0.00887534	194	20856	0.00921615	0.00923905
3708	CT	ACT	CTG	L	ORF	CGI	23	6983	0.0032829	67	16975	0.00393146	71	15898	0.00444611	56	16652	0.00335169	0.00375304
3710	CA	GCA	CAC	L	ORF	CGI	34	6948	0.00486966	98	16905	0.00576369	96	15837	0.00602523	123	16579	0.00736439	0.00600574
3711	CA	GCA	CAG	R	NCR	Non-CGI	66	10009	0.00655087	124	23946	0.00515164	152	22022	0.00685488	132	20798	0.00630674	0.00621603
3713	CT	GCT	CTG	L	ORF	CGI	15	6932	0.00215921	46	16843	0.00272367	44	15785	0.00277971	53	16529	0.00319624	0.0027147
3714	CA	GCA	CAA	R	NCR	Non-CGI	59	9959	0.0058894	151	23815	0.00630059	153	21927	0.00692935	150	20756	0.00717497	0.00657358
3717	CG	ACG	CGC	R	NCR	Non-CGI	4548	5368	0.458653	10462	13360	0.439174	9854	12071	0.449441	9115	11653	0.438896	0.446541
3718	CG	GCG	CGT	L	ORF	CGI	1345	5573	0.19442	3360	13365	0.200897	3096	12533	0.198093	3125	13268	0.19063	0.19601
3719	CC	GCC	CCG	R	NCR	Non-CGI	26	9848	0.00263318	69	23714	0.00290123	78	21820	0.00356197	74	20647	0.00357126	0.00316691
3720	CG	CCG	CGG	R	NCR	Non-CGI	9375	460	0.953228	23124	659	0.972291	21268	609	0.972163	20092	592	0.971379	0.967265
3721	CG	CCG	CGG	L	ORF	CGI	6621	263	0.961795	16143	447	0.973056	15092	424	0.972673	15759	477	0.970621	0.969536
3722	CC	CCC	CCG	L	ORF	CGI	41	6865	0.00593687	89	16522	0.0053579	99	15435	0.00637312	104	16143	0.00640118	0.00601727
3723	CC	ACC	CCC	L	ORF	CGI	28	6875	0.00405621	63	16561	0.0037897	60	15483	0.00386026	61	16160	0.00376056	0.00386668
3725	CT	TCT	CTA	R	NCR	Non-CGI	33	9820	0.00334923	54	23756	0.00226795	67	21847	0.00305741	71	20722	0.00341461	0.0030223
3728	CA	ACA	CAC	R	NCR	Non-CGI	55	9792	0.00558546	107	23740	0.00448694	139	21803	0.00633488	139	20718	0.00666443	0.00576793
3730	CA	ACA	CAT	R	NCR	Non-CGI	54	9803	0.00547834	140	23721	0.00586731	138	21862	0.00627273	121	20764	0.00579363	0.005853
3735	CT	ACT	CTA	R	NCR	Non-CGI	25	9724	0.00256437	57	23808	0.00238843	61	21932	0.00277361	80	20808	0.00382995	0.00288909
3738	CG	ACG	CGG	R	NCR	Non-CGI	3908	5717	0.406026	8832	14913	0.371952	8318	13607	0.379384	7549	13251	0.362933	0.380074
3739	CG	CCG	CGT	L	NCR	CGI	6649	233	0.966144	16038	386	0.976498	15017	372	0.975827	15634	406	0.974688	0.973289
3740	CC	ACC	CCG	L	NCR	CGI	17	6855	0.00247381	64	16347	0.00389982	52	15334	0.0033797	64	15934	0.0040005	0.00343846
3743	CA	TCA	CAG	R	NCR	Non-CGI	37	9583	0.00384615	95	23756	0.00398306	105	22015	0.00474684	89	20930	0.00423426	0.00420258
3745	CT	TCT	CTG	L	NCR	CGI	18	6818	0.00263312	62	16316	0.00378557	52	15308	0.00338542	52	15850	0.00327003	0.00326853
3748	CC	TCC	CCT	R	NCR	Non-CGI	23	9644	0.00237923	71	23859	0.00296699	61	22096	0.00275308	63	21035	0.00298607	0.00277134
3749	CT	CCT	CTT	R	NCR	Non-CGI	33	9633	0.00341403	87	23846	0.00363515	92	22081	0.00414919	77	21038	0.0036467	0.00371127
3752	CA	TCA	CAC	R	NCR	Non-CGI	52	9567	0.00540597	137	23736	0.0057387	143	21970	0.00646678	138	20924	0.00655208	0.00604088
3754	CA	ACA	CAG	R	NCR	Non-CGI	61	9507	0.00637542	138	23684	0.00579296	111	21963	0.00502854	113	20943	0.00536664	0.00564089
3756	CT	GCT	CTG	L	NCR	CGI	16	6672	0.00239234	50	16091	0.0030977	56	15115	0.00369125	42	15530	0.00269715	0.00296961
3757	CA	GCA	CAA	R	NCR	Non-CGI	42	9546	0.00438048	96	23766	0.00402313	95	21988	0.00430195	80	20993	0.00379633	0.00412547
3760	CT	TCT	CTT	L	NCR	CGI	18	6680	0.00268737	41	16036	0.00255023	40	15123	0.002638	38	15495	0.0024464	0.0025805
3762	CG	ACG	CGA	R	NCR	Non-CGI	7922	1628	0.829529	19603	4230	0.822515	18110	3948	0.821017	17082	3898	0.814204	0.821816
3763	CG	TCG	CGT	L	NCR	CGI	1259	5371	0.189894	2860	13071	0.179524	2641	12364	0.176008	2607	12735	0.169926	0.178838
3767	CA	GCA	CAA	L	NCR	CGI	34	6606	0.00512048	95	15811	0.00597259	81	14875	0.00541589	92	15203	0.00601504	0.005631
3768	CA	GCA	CAT	R	NCR	Non-CGI	36	9574	0.0037461	104	23937	0.00432594	111	22150	0.0049863	112	21191	0.00525748	0.00457895
3771	CA	TCA	CAT	L	NCR	CGI	38	6599	0.00572548	82	15803	0.0051621	82	14831	0.00549856	79	15167	0.00518169	0.00539196
3774	CC	TCC	CCA	R	NCR	Non-CGI	37	9490	0.0038837	81	23937	0.00337247	77	22148	0.00346457	89	21246	0.00417155	0.00372307
3775	CA	CCA	CAT	R	NCR	Non-CGI	87	9447	0.00912524	230	23802	0.00957057	216	22016	0.00971573	200	21159	0.00936373	0.00944382
3781	CC	TCC	CCC	R	NCR	Non-CGI	28	9436	0.00295858	75	24002	0.00311501	61	22222	0.00273751	74	21377	0.00344972	0.00306521
3782	CC	CCC	CCG	R	NCR	Non-CGI	37	9416	0.0039141	108	23940	0.00449102	109	22121	0.00490328	92	21300	0.00430067	0.00440227
3783	CG	CCG	CGG	R	NCR	Non-CGI	9050	354	0.962356	23377	663	0.972421	21595	638	0.971304	20801	609	0.971555	0.969409
3784	CG	CCG	CGG	L	NCR	CGI	6094	206	0.967302	15093	405	0.973868	14273	341	0.976666	14412	358	0.975762	0.973399
3785	CC	CCC	CCG	L	NCR	CGI	34	6323	0.00534843	69	15394	0.00446226	73	14528	0.00499966	72	14683	0.0048797	0.00492251
3786	CC	CCC	CCC	L	NCR	CGI	15	6341	0.00235997	22	15480	0.00141917	41	14584	0.00280342	29	14738	0.00196384	0.0021366
3787	CC	TCC	CCC	L	NCR	CGI	12	6327	0.00189304	35	15418	0.00226493	24	14543	0.00164756	29	14672	0.00197265	0.00194455
3790	CT	CCT	CTT	L	NCR	CGI	23	6323	0.00362433	56	15392	0.00362506	50	14505	0.00343525	74	14580	0.00504982	0.00393361
3791	CC	ACC	CCT	L	NCR	CGI	47	6287	0.00742027	83	15345	0.00537983	88	14443	0.00605602	92	14546	0.00628501	0.00628528
3794	CA	CCA	CAA	L	NCR	CGI	55	6238	0.00873987	149	15243	0.00968035	164	14331	0.0113142	167	14405	0.0114603	0.0102987
3795	CC	ACC	CCA	L	NCR	CGI	26	6242	0.00414805	72	15253	0.00469821	66	14396	0.00456368	73	14465	0.00502132	0.00460782
3798	CG	TCG	CGC	R	NCR	Non-CGI	1014	8474	0.106872	2262	21862	0.0937655	2070	20255	0.0927212	1931	19614	0.0896264	0.0957462
3799	CG	GCG	CGA	L	NCR	CGI	4628	1553	0.748746	11174	3991	0.736828	10461	3853	0.730823	10330	4036	0.719059	0.733864
3800	CC	GCC	CCA	R	NCR	Non-CGI	51	9498	0.00534087	120	24160	0.00494234	86	22363	0.00383091	112	21553	0.00516963	0.00482094
3801	CA	CCA	CAA	R	NCR	Non-CGI	90	9485	0.00939948	244	24128	0.0100115	255	22267	0.0113223	268	21492	0.0123162	0.0107624
3804	CA	ACA	CAT	R	NCR	Non-CGI	40	9580	0.004158	102	24420	0.00415953	111	22572	0.00489353	126	21756	0.00575816	0.00474231
3807	CA	TCA	CAT	L	NCR	CGI	20	6056	0.00329164	82	15164	0.00537846	95	14199	0.00664615	83	14279	0.00577914	0.00527385
3809	CT	GCT	CTC	L	NCR	CGI	15	6057	0.00247036	39	15148	0.00256799	47	14228	0.00329247	43	14300	0.00299798	0.0028322
3810	CA	GCA	CAT	R	NCR	Non-CGI	53	9535	0.00552774	124	24468	0.00504229	127	22669	0.00557115	165	21826	0.00750307	0.00591106
3813	CA	TCA	CAT	L	NCR	CGI	24	5964	0.00400802	66	15096	0.00435299	48	14139	0.00338338	64	14165	0.00449786	0.00406056
3815	CT	ACT	CTG	R	NCR	Non-CGI	27	9557	0.0028172	105	24597	0.00425067	95	22741	0.0041601	242	21858	0.0109502	0.00554455
3817	CA	TCA	CAG	L	NCR	CGI	31	5896	0.0052303	69	15003	0.00457803	78	14022	0.00553191	68	14030	0.00482338	0.00504091
3822	CT	CCT	CTT	L	NCR	Non-CGI	22	5911	0.00370807	66	15013	0.00437695	75	14020	0.00532104	69	14000	0.0049044	0.00457761
3823	CC	ACC	CCT	L	NCR	Non-CGI	58	5872	0.00978078	140	14936	0.00928628	164	13904	0.0116577	129	13909	0.00918934	0.00997852
3825	CA	GCA	CAC	L	NCR	Non-CGI	50	5868	0.0084488	136	14903	0.00904315	116	13909	0.00827094	112	13841	0.00802695	0.00844746
3826	CT	GCT	CTT	R	NCR	Non-CGI	30	9567	0.00312598	73	24828	0.00293161	65	23103	0.00280559	81	22318	0.00361623	0.00311985
3832	CT	CCT	CTA	L	NCR	Non-CGI	15	5771	0.00259246	81	14788	0.00544758	66	13797	0.00476087	49	13713	0.00356053	0.00409036
3833	CC	GCC	CCT	L	NCR	Non-CGI	30	5733	0.00520562	74	14758	0.00498921	58	13761	0.00419712	68	13676	0.00494761	0.00483489
3834	CG	GCG	CGC	R	NCR	CGI	3963	5534	0.41729	9247	15678	0.370993	8672	14604	0.372573	7959	14456	0.355075	0.378982
3835	CG	GCG	CGC	L	NCR	Non-CGI	1565	4120	0.275286	3962	10765	0.26903	3539	10198	0.257625	3409	10206	0.250386	0.263082
3836	CT	GCT	CTG	R	NCR	CGI	35	9495	0.00367261	72	24999	0.00287184	68	23363	0.00290214	65	22467	0.00288479	0.00308285
3838	CA	ACA	CAG	L	NCR	Non-CGI	19	5652	0.00335038	43	14691	0.00291842	63	13684	0.00458282	56	13539	0.00411916	0.00374269
3840	CA	TCA	CAT	R	NCR	CGI	41	9585	0.0042593	131	25050	0.00520234	127	23428	0.00539164	152	22521	0.00670401	0.00538932
3843	CT	TCT	CTT	R	NCR	CGI	27	9629	0.00279619	99	25235	0.00390779	85	23582	0.0035915	76	22713	0.00333494	0.00340761
3846	CA	CCA	CAA	L	NCR	CGI	59	5502	0.0106096	121	14460	0.00829847	134	13399	0.00990172	109	13287	0.00813676	0.00923664
3847	CC	GCC	CCA	L	NCR	CGI	17	5516	0.00307247	48	14483	0.00330328	47	13427	0.0034882	37	13275	0.00277945	0.00316085
3848	CA	GCA	CAG	R	NCR	CGI	50	9594	0.00518457	126	25117	0.00499148	129	23446	0.0054719	133	22554	0.00586239	0.00537758
3850	CT	ACT	CTG	L	NCR	CGI	8	5424	0.00147275	31	14345	0.00215637	24	13317	0.00179897	36	13132	0.0027339	0.0020405
3853	CT	ACT	CTA	L	NCR	CGI	18	5383	0.00333272	40	14235	0.0028021	40	13237	0.00301273	45	13034	0.00344063	0.00314704
3855	CA	CCA	CAC	L	NCR	CGI	77	5295	0.0143336	246	13973	0.0173008	190	13037	0.0143646	185	12848	0.0141947	0.0150484
3856	CC	ACC	CCA	L	NCR	CGI	25	5327	0.00467115	60	14106	0.00423549	52	13149	0.0039391	54	12919	0.00416249	0.00425206
3858	CA	TCA	CAT	R	NCR	CGI	42	9745	0.00429141	111	25197	0.00438596	131	23517	0.00553958	146	22628	0.00641082	0.00515694
3861	CA	CCA	CAT	L	NCR	CGI	97	5227	0.0182194	354	13747	0.0251046	305	12788	0.0232949	304	12582	0.0235915	0.0225526
3862	CC	CCC	CCA	L	NCR	CGI	15	5300	0.0028222	59	14036	0.00418588	35	13033	0.0026783	49	12809	0.00381086	0.00337431
3863	CC	CCC	CCC	L	NCR	CGI	25	5288	0.00470544	37	14039	0.00262859	50	12994	0.00383318	35	12813	0.00272416	0.00347284
3864	CC	ACC	CCC	L	NCR	CGI	18	5278	0.00339879	32	13992	0.0022818	53	12952	0.00407536	76	12728	0.00593565	0.0039229
3869	CT	TCT	CTA	L	NCR	CGI	16	5260	0.0030326	37	13922	0.00265062	28	12886	0.00216819	32	12680	0.00251731	0.00259218
3873	CA	ACA	CAT	L	NCR	CGI	23	5216	0.00439015	40	13801	0.00288996	39	12769	0.00304497	68	12533	0.0053964	0.00393037
3878	CA	ACA	CAG	R	NCR	CGI	68	9975	0.00677089	122	25163	0.004825	125	23341	0.00532686	142	22501	0.00627125	0.0057985
3880	CT	CCT	CTG	L	NCR	CGI	29	5086	0.0056696	62	13519	0.0045652	47	12574	0.00372395	59	12328	0.00476306	0.00468045
3881	CC	CCC	CCT	L	NCR	CGI	23	5086	0.00450186	48	13538	0.00353305	51	12563	0.00404313	57	12332	0.00460086	0.00416972
3882	CC	TCC	CCC	L	NCR	CGI	5	5086	0.000982125	25	13540	0.00184298	25	12568	0.00198523	42	12313	0.00339943	0.00205244
3884	CT	GCT	CTC	L	NCR	CGI	9	5037	0.00178359	19	13426	0.00141316	19	12422	0.00152721	23	12168	0.00188664	0.00165265
3885	CG	GCG	CGG	R	NCR	CGI	9385	763	0.924813	23401	1688	0.93272	21708	1595	0.931554	20771	1684	0.925006	0.928523
3886	CG	CCG	CGC	L	NCR	CGI	4718	228	0.953902	12831	443	0.966626	11943	348	0.971687	11567	440	0.963355	0.963892
3887	CC	CCC	CCG	L	NCR	CGI	13	4965	0.00261149	44	13197	0.00332301	53	12215	0.00432018	55	11904	0.00459905	0.00371343
3888	CC	CCC	CCC	L	NCR	CGI	15	5004	0.00298864	30	13280	0.00225394	42	12267	0.00341214	40	11961	0.00333306	0.00299695
3889	CC	TCC	CCC	L	NCR	CGI	13	4984	0.00260156	26	13227	0.00196182	39	12232	0.00317823	29	11920	0.00242698	0.00254215
3891	CG	ACG	CGG	R	NCR	CGI	8864	1365	0.866556	21747	3291	0.86856	20185	3049	0.86877	19321	3026	0.86459	0.867119
3892	CG	CCG	CGT	L	NCR	CGI	4201	733	0.851439	11200	1887	0.855811	10350	1796	0.852132	9946	1839	0.843954	0.850834
3893	CC	TCC	CCG	L	NCR	CGI	16	4928	0.00323625	37	13001	0.00283786	39	12050	0.00322607	40	11702	0.00340657	0.00317669
3897	CG	ACG	CGG	R	NCR	CGI	9068	1225	0.880987	22141	2799	0.887771	20599	2570	0.889076	19595	2617	0.882181	0.885004
3898	CG	CCG	CGT	L	NCR	CGI	3958	942	0.807755	10329	2564	0.801132	9674	2291	0.808525	9202	2381	0.79444	0.802963
3899	CC	TCC	CCG	L	NCR	CGI	20	4895	0.00406918	48	12822	0.0037296	43	11887	0.00360436	44	11534	0.00380031	0.00380086
3901	CT	ACT	CTC	L	NCR	CGI	12	4898	0.00244399	43	12818	0.00334344	35	11888	0.0029355	69	11434	0.00599844	0.00368034
3903	CT	TCT	CTC	R	NCR	CGI	22	10418	0.00210728	61	25119	0.00242256	61	23374	0.00260294	75	22395	0.00333778	0.00261764
3905	CT	TCT	CTT	R	NCR	CGI	24	10408	0.00230061	76	25091	0.00301983	58	23345	0.00247831	72	22362	0.00320941	0.00275204
3908	CT	TCT	CTA	R	NCR	CGI	25	10350	0.00240964	63	25058	0.00250786	68	23314	0.00290822	55	22324	0.00245766	0.00257085
3912	CA	CCA	CAT	L	NCR	CGI	41	4749	0.0085595	100	12555	0.00790202	111	11638	0.00944761	96	11065	0.00860138	0.00862763
3913	CC	GCC	CCA	L	NCR	CGI	15	4750	0.00314795	37	12569	0.00293511	35	11667	0.00299094	41	11027	0.00370437	0.00319459
3914	CC	GCC	CCC	R	NCR	CGI	21	10318	0.00203114	73	24997	0.00291185	81	23254	0.00347118	89	22184	0.00399587	0.00310251
3915	CC	CCC	CCC	R	NCR	CGI	39	10322	0.00376412	108	24984	0.00430416	98	23234	0.00420024	101	22177	0.00453362	0.00420053
3916	CC	CCC	CCG	R	NCR	CGI	45	10295	0.00435203	130	24906	0.00519252	149	23123	0.00640254	138	22054	0.00621846	0.00554139
3917	CG	CCG	CGT	R	NCR	CGI	9669	670	0.935197	23725	1250	0.94995	22082	1172	0.9496	20905	1235	0.944219	0.944741
3918	CG	ACG	CGG	L	NCR	CGI	4044	613	0.86837	10426	1433	0.879164	9576	1416	0.871179	9141	1356	0.87082	0.872383
3923	CC	TCC	CCT	R	NCR	CGI	35	10395	0.0033557	65	24958	0.00259761	86	23240	0.00368687	68	22081	0.00307012	0.00317758
3924	CT	CCT	CTC	R	NCR	CGI	37	10402	0.0035444	100	24930	0.00399521	103	23236	0.00441321	102	22033	0.00460809	0.00414023
3926	CG	TCG	CGG	R	NCR	CGI	9372	827	0.918914	23163	1675	0.932563	21512	1645	0.928963	20253	1711	0.9221	0.925635
3927	CG	CCG	CGA	L	NCR	CGI	4196	169	0.961283	11683	365	0.969705	10927	325	0.971116	10143	310	0.970343	0.968112
3928	CC	CCC	CCG	L	NCR	CGI	19	4458	0.00424391	63	11873	0.00527815	75	11074	0.00672706	70	10280	0.00676329	0.0057531
3929	CC	ACC	CCC	L	NCR	CGI	17	4452	0.00380398	54	11862	0.00453172	47	11074	0.00422624	39	10294	0.00377432	0.00408406
3931	CA	CCA	CAC	L	NCR	CGI	60	4375	0.0135287	156	11686	0.0131735	138	10926	0.0124729	152	10121	0.0147961	0.0134928
3932	CC	TCC	CCA	L	NCR	CGI	9	4412	0.00203574	31	11783	0.00262401	28	11009	0.00253692	31	10215	0.00302557	0.00255556
3939	CA	TCA	CAG	R	NCR	CGI	60	10519	0.00567161	146	24949	0.00581789	125	23318	0.00533208	144	21843	0.00654932	0.00584273
3941	CT	GCT	CTG	L	NCR	CGI	9	4260	0.00210822	31	11355	0.00272264	21	10656	0.00196684	24	9874	0.00242473	0.00230561
3942	CA	GCA	CAG	R	NCR	CGI	74	10537	0.0069739	139	24948	0.00554072	156	23288	0.00665415	154	21771	0.00702395	0.00654818
3944	CT	ACT	CTG	L	NCR	CGI	10	4169	0.00239292	49	11178	0.00436448	32	10421	0.00306132	43	9687	0.00441932	0.00355951
3948	CT	TCT	CTA	L	NCR	CGI	8	4103	0.001946	36	10967	0.00327183	27	10242	0.00262927	33	9495	0.00346348	0.00282765
3950	CT	GCT	CTC	L	NCR	CGI	9	4071	0.00220588	31	10826	0.0028553	39	10112	0.00384199	34	9348	0.00362396	0.00313178
3951	CG	GCG	CGC	R	NCR	CGI	3779	6972	0.351502	7726	17240	0.309461	7424	15939	0.317767	6640	15146	0.304783	0.320878
3952	CG	GCG	CGC	L	NCR	CGI	633	3374	0.157974	1663	9012	0.155785	1568	8427	0.156878	1387	7779	0.15132	0.155489
3953	CT	GCT	CTA	R	NCR	CGI	37	10811	0.00341077	79	24974	0.00315331	61	23372	0.00260317	86	21716	0.00394459	0.00327796
3957	CA	CCA	CAT	L	NCR	CGI	38	3713	0.0101306	94	9962	0.00934765	99	9337	0.0104917	94	8615	0.0107934	0.0101909
3958	CC	TCC	CCA	L	NCR	CGI	9	3823	0.00234864	35	10171	0.00342936	29	9564	0.00302304	24	8794	0.00272171	0.00288069
3965	CT	CCT	CTT	L	NCR	CGI	16	3807	0.00418519	35	9969	0.0034986	49	9346	0.00521554	47	8642	0.00540914	0.00457712
3966	CC	ACC	CCT	L	NCR	CGI	16	3782	0.00421274	54	9879	0.00543642	58	9264	0.00622184	63	8543	0.00732047	0.00579787
3970	CA	GCA	CAT	L	NCR	CGI	26	3676	0.00702323	69	9709	0.00705666	59	9117	0.00642982	69	8400	0.00814736	0.00716427
3971	CG	GCG	CGA	R	NCR	CGI	6763	4355	0.608293	14636	10514	0.581948	13494	9923	0.576248	12244	9447	0.564474	0.582741
3972	CG	TCG	CGC	L	NCR	CGI	382	3253	0.105089	1046	8569	0.108788	981	8075	0.108326	831	7511	0.0996164	0.105455
3979	CT	CCT	CTA	L	NCR	CGI	17	3486	0.00485298	41	9306	0.00438643	36	8777	0.00408487	38	8109	0.00466429	0.00449715
3980	CC	TCC	CCT	L	NCR	CGI	11	3465	0.00316456	28	9265	0.00301302	24	8741	0.00273816	24	8055	0.00297066	0.0029716
3982	CA	ACA	CAG	R	NCR	CGI	43	11130	0.00384856	109	25153	0.00431478	101	23342	0.00430832	96	21683	0.00440792	0.0042199
3984	CT	TCT	CTG	L	NCR	CGI	6	3392	0.00176574	27	9060	0.00297128	34	8543	0.00396409	25	7838	0.00317945	0.00297014
3986	CG	ACG	CGC	R	NCR	CGI	5911	5223	0.530896	12632	12427	0.50409	11546	11626	0.498274	10423	11099	0.484295	0.504389
3987	CG	GCG	CGT	L	NCR	CGI	1619	1699	0.487945	3938	4882	0.446485	3825	4510	0.458908	3353	4270	0.439853	0.458298
3988	CT	GCT	CTC	R	NCR	CGI	39	11119	0.00349525	78	24987	0.00311191	80	23162	0.00344204	130	21527	0.00600268	0.00401297
3990	CC	TCC	CCG	R	NCR	CGI	37	11062	0.00333363	81	24917	0.00324026	100	23048	0.00432003	98	21480	0.00454166	0.0038589
3991	CG	CCG	CGT	R	NCR	CGI	9543	1514	0.863073	21872	3095	0.876036	20233	2892	0.874941	18601	2947	0.863236	0.869321
3992	CG	ACG	CGG	L	NCR	CGI	2559	630	0.802446	6931	1501	0.821988	6610	1418	0.823368	6000	1437	0.806777	0.813645
3995	CA	TCA	CAG	R	NCR	CGI	49	11116	0.00438871	113	25001	0.00449948	117	23107	0.00503789	119	21540	0.00549425	0.00485509
3997	CT	TCT	CTG	L	ORF	CGI	6	3160	0.00189514	11	8419	0.00130486	18	7955	0.00225762	15	7416	0.00201857	0.00186905
4002	CA	CCA	CAA	L	ORF	CGI	30	3042	0.00976562	59	8203	0.00714113	64	7741	0.00819987	55	7205	0.00757576	0.0081706
4003	CC	CCC	CCA	L	ORF	CGI	12	3044	0.0039267	34	8180	0.00413927	44	7721	0.00566645	33	7175	0.00457825	0.00457767
4004	CC	GCC	CCC	L	ORF	CGI	11	3010	0.00364118	29	8151	0.00354523	23	7679	0.00298624	21	7127	0.00293788	0.00327763
4005	CC	GCC	CCG	R	NCR	CGI	19	11041	0.0017179	56	24826	0.00225062	62	22895	0.0027007	57	21384	0.00265846	0.00233192
4006	CG	CCG	CGC	R	NCR	CGI	10089	941	0.914687	23280	1614	0.935165	21404	1565	0.931865	19956	1483	0.930827	0.928136
4007	CG	GCG	CGG	L	ORF	CGI	919	2015	0.313224	2305	5655	0.289573	2235	5250	0.298597	2035	4925	0.292385	0.298445
4008	CT	GCT	CTG	R	NCR	CGI	30	10995	0.00272109	65	24903	0.00260333	79	23006	0.00342214	69	21469	0.00320364	0.00298755
4010	CA	ACA	CAG	L	ORF	CGI	14	2919	0.00477327	114	7855	0.0143054	102	7434	0.013535	136	6971	0.0191361	0.0129374
4012	CA	GCA	CAC	L	ORF	CGI	17	2886	0.00585601	58	7865	0.00732046	57	7433	0.00761015	48	7121	0.00669549	0.00687053
4013	CC	GCC	CCT	R	NCR	CGI	56	11036	0.00504868	120	24836	0.00480846	115	22972	0.00498116	96	21436	0.00445848	0.0048242
4014	CT	CCT	CTG	R	NCR	CGI	56	11026	0.00505324	121	24785	0.00485827	131	22973	0.00567001	95	21436	0.00441224	0.00499844
4016	CA	GCA	CAG	L	ORF	CGI	11	2887	0.00379572	43	7836	0.00545755	40	7387	0.00538575	39	7377	0.0052589	0.00497448
4017	CC	GCC	CCG	R	NCR	CGI	38	11042	0.0034296	112	24730	0.00450849	118	22929	0.00511997	106	21353	0.00493965	0.00449943
4018	CG	CCG	CGA	R	NCR	CGI	10215	808	0.926699	23573	1284	0.948345	21892	1189	0.948486	20398	1138	0.947158	0.942672
4019	CG	TCG	CGG	L	ORF	CGI	762	1747	0.303707	2395	4576	0.343566	2283	4265	0.348656	2222	4626	0.324474	0.330101
4023	CT	CCT	CTT	L	ORF	CGI	10	2858	0.00348675	31	7700	0.00400983	34	7193	0.00470458	24	7419	0.00322451	0.00385642
4024	CC	CCC	CCT	L	ORF	CGI	21	2822	0.00738656	72	7627	0.00935186	77	7121	0.0106974	78	7344	0.0105093	0.00948629
4025	CC	CCC	CCC	L	ORF	CGI	4	2824	0.00141443	22	7658	0.00286458	15	7165	0.00208914	22	7366	0.0029778	0.00233649
4026	CC	TCC	CCC	L	ORF	CGI	6	2804	0.00213523	27	7615	0.00353311	18	7126	0.0025196	27	7309	0.00368048	0.0029671
4028	CT	TCT	CTC	L	ORF	CGI	4	2758	0.00144823	25	7532	0.00330819	14	7061	0.0019788	32	7243	0.00439863	0.00278346
4030	CT	GCT	CTC	L	ORF	CGI	2	2717	0.000735565	11	7455	0.00147335	12	6965	0.00171994	18	7152	0.00251046	0.00160983
4031	CC	GCC	CCC	R	NCR	CGI	52	11112	0.00465783	107	24683	0.00431626	102	23025	0.00441043	122	21546	0.00563042	0.00475373
4032	CC	CCC	CCG	R	NCR	CGI	64	11116	0.00572451	159	24603	0.00642113	184	22896	0.00797227	191	21450	0.00882584	0.00723594
4033	CG	CCG	CGG	R	NCR	CGI	10632	523	0.953115	24130	642	0.974084	22440	611	0.973494	21017	652	0.969911	0.967651
4034	CG	CCG	CGG	L	ORF	CGI	2431	118	0.953707	6893	418	0.942826	6449	414	0.939677	6594	484	0.931619	0.941957
4035	CC	TCC	CCG	L	ORF	CGI	7	2583	0.0027027	21	7286	0.00287396	23	6825	0.00335864	22	7076	0.00309946	0.00300869
4037	CT	TCT	CTC	L	ORF	CGI	7	2534	0.00275482	18	7253	0.00247559	14	6798	0.0020552	27	7068	0.0038055	0.00277278
4040	CG	ACG	CGA	R	NCR	CGI	10617	647	0.94256	23744	898	0.963558	22136	773	0.966258	20663	812	0.962189	0.958641
4041	CG	TCG	CGT	L	ORF	CGI	2051	365	0.848924	6125	1032	0.855806	5765	939	0.859934	5938	1114	0.842031	0.851674
4043	CT	CCT	CTC	L	ORF	CGI	5	2464	0.00202511	32	7110	0.00448054	26	6666	0.00388524	30	7032	0.00424809	0.00365974
4044	CC	TCC	CCT	L	ORF	CGI	6	2439	0.00245399	19	7092	0.00267192	26	6647	0.0038963	16	7022	0.00227337	0.00282389
4048	CC	TCC	CCC	R	NCR	CGI	25	11237	0.00221985	73	24646	0.00295319	67	22873	0.00292066	69	21670	0.00317402	0.00281693
4049	CC	CCC	CCC	R	NCR	CGI	30	11254	0.00265863	92	24670	0.00371537	75	22896	0.00326499	91	21690	0.00417795	0.00345424
4050	CC	CCC	CCG	R	NCR	CGI	68	11169	0.00605144	157	24462	0.00637719	132	22709	0.00577908	126	21557	0.005811	0.00600468
4051	CG	CCG	CGG	R	NCR	CGI	10667	508	0.954541	23951	604	0.975402	22260	521	0.97713	21120	539	0.975114	0.970547
4052	CG	CCG	CGG	L	ORF	CGI	2135	70	0.968254	6615	296	0.95717	6169	275	0.957325	6625	265	0.961538	0.961072
4053	CC	ACC	CCG	L	ORF	CGI	6	2230	0.00268336	62	6771	0.00907361	35	6351	0.00548074	110	6707	0.0161361	0.00834346
4055	CC	TCC	CCG	R	NCR	CGI	28	11182	0.00249777	75	24444	0.00305885	88	22718	0.00385863	80	21650	0.00368155	0.0032742
[truncated: 49,600 more rows]
