# Supplementary material for: Viral genomic methylation and the interspecies evolutionary relationships of ranavirus
Source: PLoS Pathog. 2024 Nov 25;20(11):e1012736. doi: 10.1371/journal.ppat.1012736 (PMC11627377; doi:10.1371/journal.ppat.1012736)
Supplement: S6 Data — (XLSX) [file ppat.1012736.s008.xlsx]

## Sheet: Figure 1
C			D				E				F				G
Position (bp)	Depth		Position (bp)	Depth	Methylation level		Position (bp)	Depth	Methylation level		Position (bp)	Depth	Methylation level		Position (bp)	Depth	Methylation level
1	783		1	409	0.00810367		13	5070	0.00415066		45	14678	0.0033628		23	8023	0.536383
2	1342		5	2322	0.0067668		18	3969	0.0052772		46	15006	0.00293029		24	5493	0.816917
3	2289		8	1163	0.00970113		39	13116	0.00291407		47	15329	0.00406463		29	9908	0.320306
4	2802		16	5990	0.00469788		48	15596	0.00395419		51	12468	0.0027366		30	7137	0.811439
5	3511		21	4775	0.00415724		71	17341	0.0023327		52	12675	0.00301585		34	11677	0.686081
6	4243		27	6421	0.00582338		76	23919	0.00303577		61	14692	0.00253158		35	8834	0.82214
7	4837		31	10715	0.00777315		81	19261	0.00387857		64	20441	0.00312705		55	17375	0.261622
8	5498		50	12253	0.011376		85	25900	0.00376443		91	21285	0.00911427		56	13353	0.880187
9	6089		65	20730	0.0102234		90	21016	0.00296169		92	21484	0.00413523		59	18798	0.451052
10	6690		69	22134	0.00714216		99	22835	0.00322809		93	21626	0.00663369		60	14477	0.950548
11	7389		78	24283	0.00639599		123	27940	0.00204467		94	21779	0.00288111		67	21334	0.925937
12	7957		83	19578	0.00633881		129	29302	0.00364114		95	21942	0.00252137		68	16517	0.747977
13	8582		87	20342	0.00315461		147	33468	0.00300275		103	30330	0.00564493		109	31766	0.966679
14	9318		96	28567	0.00408474		167	36069	0.00282537		108	31416	0.00327098		110	24985	0.931291
15	9929		101	29850	0.00642099		175	44761	0.00269938		119	27233	0.0038341		137	38486	0.492514
16	10512		104	30591	0.0145257		183	38008	0.00462548		133	37413	0.00349888		138	31112	0.347891
17	11299		107	24490	0.0043028		189	39051	0.00298699		139	39128	0.00549253		140	39373	0.969186
18	11890		112	25674	0.00383107		197	48269	0.00186735		142	32197	0.0109002		141	31902	0.963565
19	12365		113	33089	0.00468379		206	42035	0.00392346		150	41336	0.00342932		152	41523	0.963088
20	12985		118	27063	0.00956154		250	51066	0.00286111		151	41455	0.00615422		153	34377	0.687408
21	13601		121	34831	0.00476399		259	52854	0.0026078		154	42007	0.00402188		155	42266	0.958841
22	14061		124	35542	0.00404201		262	59644	0.00408134		159	35386	0.00626762		156	34501	0.792444
23	14711		131	29634	0.00692759		267	54289	0.00283352		164	35794	0.0026826		172	44015	0.624913
24	15823		134	37695	0.00783405		277	61829	0.00295524		174	36486	0.00408533		173	36523	0.953458
25	16308		145	40767	0.00506097		284	62884	0.00352692		180	37340	0.00429215		178	45165	0.528794
26	17033		158	35272	0.0105185		291	63323	0.00328845		181	37617	0.00273879		179	37101	0.96582
27	17592		161	35609	0.00759329		301	60180	0.00407192		184	38188	0.00376524		215	51194	0.956243
28	17981		163	35733	0.0204633		307	64826	0.00438198		199	48604	0.00348415		216	43549	0.897793
29	18654		187	46866	0.00384987		310	61483	0.00672989		207	42276	0.00424146		224	52663	0.850884
30	19615		191	47615	0.0036637		315	65311	0.0040145		208	42334	0.00358906		225	45435	0.857853
31	20389		200	48776	0.00851557		328	66301	0.00337865		211	50352	0.00474145		227	53492	0.379147
32	21300		212	50581	0.0129971		335	64467	0.00563601		235	47539	0.00388801		228	46156	0.149286
33	21874		218	44112	0.00476389		345	66413	0.00396451		260	59205	0.00290745		233	54598	0.277557
34	22473		231	46994	0.0047249		361	68178	0.00461595		261	59517	0.00462942		234	47369	0.957035
35	23397		242	56682	0.00646362		367	67794	0.00702		294	59016	0.00622674		236	55298	0.43133
36	23904		244	56963	0.00589046		391	71787	0.00313711		311	61638	0.00606533		237	47931	0.113751
37	24450		248	57526	0.00577494		392	68928	0.00303574		314	65359	0.00296741		253	58189	0.339485
38	24992		271	60838	0.00520448		398	72571	0.00310923		318	62359	0.0032817		254	51591	0.395363
39	25499		286	57808	0.00628593		399	69287	0.00307795		322	65948	0.0036431		269	60213	0.797285
40	26058		293	58804	0.0112929		405	73490	0.00300923		323	66031	0.00449255		270	54721	0.351094
41	26575		296	59297	0.00748923		413	70051	0.00290724		336	64492	0.00613873		274	61063	0.559596
42	27059		299	59793	0.0047926		434	69910	0.00327328		344	66340	0.00339381		275	55558	0.464268
43	27577		317	62216	0.00844648		437	69875	0.0023638		350	66532	0.00418494		289	62941	0.0382026
44	28161		324	66099	0.0082748		448	77023	0.0024765		351	66591	0.00578221		290	58128	0.752018
45	28760		333	66156	0.00504943		453	69518	0.0042989		354	66719	0.00577976		302	64400	0.910485
46	29412		341	66190	0.00310328		457	69610	0.00259477		355	66969	0.00413812		303	60135	0.270655
47	30062		348	66333	0.00589257		462	78972	0.00297682		362	68303	0.00526739		305	64592	0.0933168
48	30611		359	67704	0.00539445		464	69758	0.00250515		363	68247	0.0029137		306	60615	0.5041
49	31206		365	67850	0.010459		468	79863	0.00338482		412	73791	0.00360839		320	65388	0.514278
50	31761		375	68388	0.0061341		472	69557	0.00195069		417	74769	0.00315081		321	62546	0.305686
51	32274		389	68888	0.00494854		478	69601	0.0024469		419	70078	0.00406092		337	65972	0.88607
52	32753		395	69142	0.00372465		489	81665	0.00281765		444	76719	0.00669404		338	64433	0.400331
53	33336		401	72655	0.00508058		494	81946	0.0038034		445	76948	0.00343771		352	66675	0.972509
54	33646		416	74713	0.00821365		503	69558	0.00184682		452	69621	0.00431308		353	66402	0.969877
55	34299		420	70075	0.00934893		527	81517	0.00271193		475	69500	0.00296611		356	66960	0.805569
56	35514		436	76616	0.00573931		544	82123	0.00614072		481	69880	0.00333593		357	66623	0.794425
57	36152		439	69600	0.00582656		550	70222	0.00311911		499	69525	0.00246983		370	67599	0.693245
58	36646		446	69198	0.00554807		560	70348	0.00406886		502	81396	0.00359257		371	68778	0.782415
59	37223		455	78169	0.00456394		562	70132	0.00216998		505	69869	0.00296689		373	68017	0.212011
60	38311		476	69512	0.012037		569	70476	0.00303022		506	69908	0.00329481		374	69531	0.190919
61	38916		480	80573	0.00486301		573	70632	0.00325429		507	69694	0.00623782		379	68549	0.420461
62	39613		482	70026	0.00804843		583	80638	0.00288316		515	82038	0.00363987		380	70402	0.47181
63	40224		487	70393	0.00555449		587	71946	0.00370028		516	82123	0.00257212		410	69422	0.860877
64	40795		514	82039	0.00863061		592	80726	0.0028083		529	69450	0.00309185		411	73789	0.906391
65	41434		525	69684	0.00444387		598	72254	0.00297624		535	69910	0.00451787		427	70054	0.576702
66	42099		536	70020	0.00985566		606	79916	0.00442707		545	82139	0.00532612		428	75926	0.818178
67	42788		539	70143	0.0041227		622	79611	0.0027865		559	70232	0.00415984		442	69001	0.911528
68	43643		542	70297	0.00489293		628	75220	0.00283319		565	70245	0.00332125		443	76651	0.954901
69	44420		554	70089	0.00382595		631	79454	0.00304803		607	79885	0.0033932		449	68976	0.747453
70	45296		564	81151	0.00565282		633	79860	0.00305747		608	72914	0.00504228		450	77171	0.104542
71	45883		566	70332	0.00840365		645	79857	0.00305182		640	76459	0.00613797		500	69352	0.931143
72	46470		575	70755	0.00550827		654	79403	0.00274624		649	76801	0.00420322		501	81540	0.957562
73	47019		581	80426	0.00570142		672	79080	0.00411156		663	78744	0.00581914		508	69608	0.935246
74	47467		590	80734	0.00537207		688	80605	0.00468679		673	79032	0.00327577		509	81293	0.927388
75	48018		593	72038	0.00812635		690	80762	0.0025851		675	79271	0.00360109		519	69864	0.842322
76	48515		595	72201	0.0046468		697	78828	0.00375372		676	79321	0.00481237		520	81825	0.262552
77	48934		600	80117	0.00527102		703	81841	0.00306223		679	79555	0.00422311		530	69427	0.96271
78	49495		609	73103	0.00951523		714	77985	0.00406123		680	79460	0.00705536		531	81078	0.672602
79	50106		620	74183	0.00493346		718	77857	0.00377546		687	80391	0.00419003		557	69856	0.576069
80	50578		638	76285	0.00703275		725	83161	0.0035363		715	78005	0.00339251		558	81255	0.623317
81	51063		641	76561	0.010215		735	83124	0.00333968		719	77875	0.0025406		571	70139	0.41501
82	51562		647	76737	0.00604757		744	83313	0.00407428		731	76957	0.00341875		572	80475	0.916962
83	52206		665	79015	0.00600657		748	83328	0.00374404		741	75463	0.00275278		577	70603	0.902975
84	52905		677	79390	0.0144266		754	83683	0.00366878		753	74299	0.0028597		578	80228	0.900033
85	53452		693	78561	0.00461927		756	83656	0.002982		791	72638	0.00280375		602	72078	0.748143
86	54104		702	78545	0.00455524		771	84782	0.00342548		817	70554	0.00417439		603	79871	0.291874
87	54855		705	82015	0.00573579		790	72726	0.00381628		818	70726	0.00291569		614	73481	0.167062
88	55537		709	78279	0.00476612		796	72636	0.00405149		826	86654	0.00333517		615	79676	0.277438
89	56207		712	82350	0.0048092		798	72332	0.00655316		827	86576	0.00448939		617	73706	0.207654
90	56775		730	77177	0.00915832		813	70948	0.00267606		835	70124	0.0039146		618	79394	0.877784
91	57311		734	76692	0.0073953		830	70207	0.00201072		842	86542	0.00354178		623	74411	0.717394
92	57859		738	76151	0.00635404		834	70171	0.00401138		859	70152	0.00296953		624	79317	0.212398
93	58383		742	83061	0.00755399		841	70173	0.00262879		867	70171	0.00445228		650	76934	0.965586
94	58853		750	74926	0.0117751		845	70196	0.00185257		868	70038	0.00338625		651	79058	0.395293
95	59312		758	74063	0.00506987		846	86848	0.00263851		873	70021	0.00466955		656	77118	0.158124
96	59900		782	84937	0.00960525		864	87077	0.00287924		876	70025	0.00297077		657	78627	0.962358
97	60791		784	85207	0.00520231		870	87116	0.00317772		885	70292	0.00324776		661	77433	0.236714
98	61398		800	86166	0.00610853		879	70087	0.00224967		886	70361	0.00252847		662	78734	0.964416
99	61851		802	86099	0.00627241		882	70205	0.00276182		889	70252	0.0046605		681	79484	0.966847
100	62317		806	71724	0.00448899		888	70327	0.00351339		897	70554	0.00505516		682	77811	0.810506
101	63055		807	86244	0.00462781		891	87253	0.00308516		918	70832	0.00321163		739	82797	0.75012
102	63776		810	86198	0.00528132		905	70609	0.00282789		919	70765	0.00222816		740	75487	0.913591
103	64316		828	86518	0.0108978		908	86515	0.0029597		925	70495	0.00301523		746	83026	0.337195
104	65045		831	86558	0.00387982		911	86310	0.00312851		929	71140	0.00563244		747	74900	0.868037
105	65696		843	86532	0.00968076		917	70803	0.00435299		930	71069	0.00396044		751	83248	0.296234
106	66175		848	87141	0.00576874		928	71002	0.00443672		949	83022	0.0048033		752	74509	0.963422
107	66702		851	70734	0.00541446		938	83586	0.0031807		982	82007	0.00352146		761	83740	0.528114
108	67306		863	70202	0.00382569		940	83464	0.00224022		988	81961	0.00300602		762	74171	0.807791
109	68263		866	70174	0.0125136		943	71573	0.00530141		989	81722	0.00618043		763	83970	0.847179
110	69274		872	69983	0.00930811		944	82908	0.00251724		1000	74869	0.0026786		764	73825	0.670771
111	69892		875	70131	0.0141389		952	82833	0.0033127		1012	75472	0.00342069		780	84679	0.373261
112	70619		877	87320	0.00510718		965	82805	0.00266016		1036	75864	0.00350516		781	72971	0.749546
113	71361		884	70304	0.0196189		978	73768	0.00410438		1037	75831	0.00277826		815	85886	0.894714
114	72197		893	70228	0.00484592		983	82003	0.00484673		1039	78671	0.00368717		816	70428	0.95411
115	72840		896	70632	0.0102371		999	74771	0.00357879		1043	78214	0.00356412		857	86624	0.743488
116	73414		902	86927	0.00435985		1005	75398	0.00334699		1052	77875	0.00252466		858	70288	0.938046
117	74067		914	85577	0.00344556		1017	75737	0.00283256		1058	77316	0.00376344		923	84515	0.80533
118	74726		932	84089	0.00637331		1019	75841	0.00366465		1077	76636	0.00547875		924	70471	0.877764
119	75288		934	83843	0.0053594		1032	75676	0.00236755		1081	77389	0.00382857		947	82754	0.450062
120	75927		950	83122	0.0142634		1033	79183	0.00331366		1091	77051	0.0047972		948	71817	0.776632
121	76584		954	72325	0.0244682		1042	75556	0.00241073		1104	75304	0.00617491		955	82498	0.13795
122	77230		959	82592	0.00716418		1044	78071	0.00557668		1107	74833	0.00328888		956	71987	0.609941
123	77926		961	82646	0.00594173		1050	75607	0.00377826		1108	76284	0.00365457		990	81343	0.968607
124	78502		972	73441	0.00509885		1062	77715	0.00230453		1114	74774	0.00264275		991	72352	0.805165
125	79478		976	82150	0.0053498		1064	77852	0.0023478		1151	74096	0.00328892		1026	79612	0.909973
126	80218		1011	75476	0.00868151		1076	76736	0.00626891		1165	74387	0.00319903		1027	75581	0.94172
127	80785		1015	80952	0.00585615		1099	75422	0.00336473		1166	74143	0.00552821		1047	77600	0.94106
128	81373		1029	75727	0.00524842		1103	75352	0.00443939		1171	71311	0.00595908		1048	75536	0.907833
129	81879		1035	75665	0.0149889		1109	76258	0.00487867		1174	71470	0.00567979		1056	77460	0.651873
130	82401		1040	78527	0.0105454		1130	76002	0.0040428		1188	74401	0.00342159		1057	75835	0.162768
131	83032		1053	77796	0.00915192		1141	73653	0.0036463		1204	74274	0.00263253		1059	77385	0.895839
132	83571		1066	77777	0.00682359		1144	74856	0.00423116		1207	69093	0.00304293		1060	75312	0.822036
133	84113		1068	77806	0.00507573		1148	74374	0.00244114		1217	67879	0.00450193		1082	76384	0.95336
134	84843		1072	77601	0.00786536		1179	70793	0.00283494		1218	67966	0.00409585		1083	76272	0.761633
135	85774		1074	77609	0.00899308		1180	73820	0.00305052		1219	67924	0.00343208		1094	75494	0.791247
136	86364		1092	77008	0.0115512		1185	70831	0.0029965		1226	67271	0.00518298		1095	75675	0.960265
137	86969		1101	76495	0.00457695		1210	69076	0.00259926		1227	67406	0.00268349		1096	76331	0.946759
138	88038		1106	75037	0.0123434		1246	74812	0.00218651		1230	75307	0.00521802		1097	75383	0.772578
139	88722		1111	74580	0.00544184		1250	65191	0.00238296		1253	74581	0.00310875		1136	75089	0.460055
140	89817		1113	74705	0.0123774		1251	74228	0.00269958		1258	65026	0.00528674		1137	73682	0.391762
141	91058		1122	76425	0.00424233		1257	65220	0.00643337		1262	74596	0.00415818		1142	74904	0.180613
142	91649		1126	76235	0.00672433		1272	63860	0.00455105		1273	63641	0.00406644		1143	73312	0.27281
143	92308		1128	76026	0.0080924		1283	63318	0.00502836		1276	63279	0.00410922		1152	74117	0.939539
144	92956		1134	74241	0.00456311		1298	76571	0.0047802		1284	63263	0.00864941		1153	72473	0.812557
145	93499		1146	73129	0.00670503		1310	62179	0.00353551		1294	76244	0.00531386		1154	74499	0.814234
146	94100		1150	72812	0.00390758		1331	61720	0.00295269		1295	76385	0.0035394		1155	72469	0.45219
147	94509		1157	74866	0.00380454		1332	77684	0.00190306		1296	76445	0.00455608		1167	73804	0.966852
148	94964		1173	71608	0.0163439		1335	77699	0.0027151		1297	76532	0.00333472		1168	71756	0.74202
149	95344		1176	71235	0.00650311		1337	77551	0.00297948		1311	62243	0.00359383		1169	73745	0.64834
150	95762		1177	73645	0.00578565		1344	77687	0.00295851		1312	62165	0.00238304		1170	71378	0.956103
151	96258		1182	74046	0.0048144		1351	77794	0.00262279		1324	61804	0.00340991		1199	74029	0.70798
152	96728		1189	74622	0.0163436		1373	77107	0.00378961		1349	60989	0.00572096		1200	69599	0.824867
153	97382		1191	74664	0.00492248		1396	56220	0.0023024		1370	58828	0.00318468		1205	74551	0.932009
154	97692		1194	74895	0.00519964		1399	55770	0.00257105		1385	57082	0.00470574		1206	69007	0.975279
155	98101		1197	70458	0.00452005		1418	74841	0.00340382		1390	56236	0.00307165		1215	74491	0.809907
156	98663		1202	69700	0.00348647		1453	71359	0.00261631		1408	54892	0.0038367		1216	67917	0.970219
157	98939		1220	74848	0.00328681		1456	71085	0.00280274		1409	75506	0.00334219		1224	74200	0.923996
158	99165		1231	75523	0.0116352		1461	47224	0.00283667		1412	54093	0.00237528		1225	67223	0.943864
159	99276		1243	66510	0.00556955		1467	69981	0.00602784		1421	52906	0.00549006		1236	75063	0.0956375
160	99355		1245	66174	0.00761928		1472	46034	0.00287486		1422	52826	0.00372931		1237	66300	0.760078
161	99409		1248	74345	0.00516552		1474	69177	0.00338239		1423	52717	0.0036178		1263	74593	0.965205
162	99485		1254	74702	0.00866716		1477	45433	0.00270557		1441	72873	0.00425531		1264	64154	0.80081
163	99615		1270	63845	0.00490586		1479	45194	0.00225378		1442	72785	0.00411594		1266	74871	0.151473
164	99718		1281	76243	0.00522261		1484	44796	0.00481145		1452	48806	0.00431614		1267	63878	0.277817
165	99745		1286	63035	0.00871399		1486	68485	0.0022789		1464	46623	0.00257562		1274	75345	0.747221
166	99766		1292	76191	0.00517857		1488	68329	0.00262728		1485	44610	0.00425837		1275	63257	0.968189
167	99789		1301	61675	0.00583167		1491	44083	0.00362784		1492	43951	0.00257923		1287	75892	0.57556
168	100025		1305	76489	0.0068851		1498	43623	0.00290952		1501	43415	0.00338024		1288	62282	0.639928
169	100188		1307	76763	0.00465754		1500	43515	0.00372396		1521	42276	0.00444298		1302	76295	0.518056
170	100329		1329	61869	0.00508766		1502	66938	0.00315945		1530	41832	0.00289441		1303	61199	0.285512
171	100676		1348	61141	0.00941644		1517	42431	0.00214764		1533	42035	0.0025694		1322	77369	0.855793
172	100836		1356	60231	0.00374409		1520	42347	0.00410295		1536	41907	0.00447863		1323	60177	0.743427
173	101267		1375	58248	0.00441998		1522	65142	0.00296201		1545	41539	0.00245182		1341	77160	0.70694
174	100841		1380	57717	0.00449522		1532	42032	0.00320878		1546	64223	0.00404934		1342	60898	0.520681
175	101153		1384	57294	0.00932826		1535	42028	0.0049577		1547	64083	0.00758825		1359	77414	0.810703
176	101360		1393	76386	0.00508573		1553	41554	0.00262396		1557	40650	0.00537786		1360	59899	0.106936
177	101416		1397	76357	0.0117454		1563	39512	0.004243		1558	40473	0.00358903		1368	77001	0.747882
178	101925		1402	55532	0.00529489		1569	38265	0.00278793		1564	39306	0.00513069		1369	59052	0.945792
179	102424		1407	55103	0.00775065		1575	37117	0.00412775		1573	37426	0.00263531		1371	77042	0.112917
180	102513		1420	52974	0.00936583		1579	53883	0.00273849		1576	36953	0.00662536		1372	58478	0.18742
181	102659		1439	73087	0.00576142		1588	53275	0.00279312		1577	36994	0.00380413		1386	76190	0.565596
182	102636		1443	72631	0.00931185		1593	37294	0.00278744		1578	36454	0.00325737		1387	56729	0.326437
183	102787		1448	72128	0.00515133		1598	37778	0.00515117		1582	36655	0.00369762		1388	76097	0.773725
184	103038		1451	49078	0.0116088		1606	52382	0.0024254		1584	51799	0.0034157		1389	56383	0.975743
185	103240		1458	47666	0.00499784		1611	38381	0.00341512		1590	53024	0.00319678		1410	75331	0.963641
186	103878		1469	69907	0.00636945		1616	38768	0.00523976		1594	52653	0.00329458		1411	54145	0.960204
187	104265		1480	68785	0.00511541		1624	51499	0.00211539		1599	37765	0.0040918		1424	74085	0.41506
188	104717		1514	42230	0.00406735		1629	39087	0.00307901		1600	52533	0.00370633		1425	52098	0.644823
189	105009		1524	42116	0.00435727		1634	39411	0.0051618		1608	52129	0.00306971		1462	70207	0.7582
190	105295		1529	41830	0.00852281		1642	50672	0.00243113		1612	51900	0.0032773		1463	46725	0.938593
191	105614		1542	41844	0.00497019		1647	39409	0.00268245		1617	38769	0.00406336		1507	66087	0.206892
192	106035		1548	64011	0.0105202		1652	39894	0.0043945		1618	51755	0.00375302		1508	42564	0.448317
193	106244		1566	38892	0.00548547		1660	50303	0.00203477		1626	51239	0.00256402		1510	65527	0.8851
194	106432		1567	58370	0.00515231		1665	39705	0.00256229		1630	50932	0.00355615		1511	42262	0.398904
195	106611		1572	37620	0.00677196		1670	39993	0.00467839		1635	39343	0.00474031		1537	63875	0.835299
196	106788		1581	36807	0.00922247		1678	50478	0.00229677		1636	50836	0.00372772		1538	41627	0.223662
197	106991		1591	52804	0.00778283		1681	50227	0.00487733		1644	50424	0.00239004		1543	63999	0.298269
198	107344		1595	52717	0.00769991		1688	39985	0.0047733		1648	50118	0.00316323		1544	41499	0.968264
199	107817		1601	52652	0.00736288		1692	50147	0.00670779		1653	39780	0.00517022		1550	63563	0.962228
200	108229		1609	51948	0.00789138		1696	51467	0.00265614		1654	50347	0.00343132		1551	41591	0.948939
201	108143		1613	51813	0.00713703		1698	51345	0.00274849		1662	50030	0.00268583		1555	62062	0.919304
202	109386		1619	51791	0.00768329		1702	40249	0.00235315		1666	49733	0.00315809		1556	40864	0.964582
203	110012		1627	51057	0.0080198		1720	45267	0.00306039		1671	39941	0.00433321		1585	51165	0.914099
204	110781		1631	50864	0.00730001		1726	60639	0.00450077		1672	50053	0.00318324		1586	34974	0.791058
205	111130		1637	50911	0.00766272		1730	45888	0.00321025		1680	50318	0.00237722		1703	51948	0.743111
206	110781		1645	50274	0.00828176		1731	60682	0.00224385		1684	50370	0.00279395		1704	40653	0.926892
207	111250		1649	50175	0.00679288		1743	46343	0.00378216		1689	39861	0.00436503		1713	55914	0.858919
208	111396		1655	50454	0.00706345		1744	60933	0.00226096		1690	47098	0.00322909		1714	43440	0.162526
209	111789		1663	49867	0.0079315		1749	46587	0.00296075		1691	50410	0.00677207		1760	60549	0.105868
210	111589		1667	49822	0.00742083		1751	46515	0.00296378		1705	40963	0.00366284		1761	46417	0.554863
211	111714		1673	50242	0.00795267		1762	60806	0.00293568		1725	60306	0.00440923		1778	60537	0.35664
212	112263		1683	39899	0.00453412		1773	47155	0.0039326		1738	60773	0.0042983		1779	46975	0.937397
213	113109		1685	50496	0.00679115		1783	46924	0.00349056		1755	46618	0.0037615		1799	59444	0.962502
214	113294		1700	40187	0.00520899		1785	60627	0.00864952		1756	46642	0.00279395		1800	46814	0.62859
215	113448		1708	41930	0.00448261		1797	47187	0.0036524		1780	46914	0.00268753		1855	60829	0.938956
216	114193		1709	54523	0.00889668		1802	47044	0.00270219		1792	60451	0.00432077		1856	46308	0.968281
217	114445		1718	44787	0.00638879		1803	60480	0.00283384		1821	47037	0.0114663		1889	63221	0.759852
218	114523		1728	60671	0.00523948		1824	59993	0.00387595		1822	46814	0.00675239		1890	46355	0.845599
219	114848		1739	60821	0.00864921		1828	60149	0.00366889		1823	59983	0.00325051		1910	65969	0.725624
220	114873		1746	60999	0.00471007		1835	60359	0.00334885		1827	60151	0.00235133		1911	46421	0.226146
221	115550		1754	46552	0.0091504		1837	60219	0.00170306		1833	60273	0.0036667		1957	67748	0.444565
222	115933		1764	46644	0.00650598		1845	46500	0.00283666		1834	60375	0.00633885		1958	45223	0.958873
223	116191		1766	46749	0.00648282		1850	46596	0.00275346		1840	60466	0.00328807		1975	68042	0.925112
224	116758		1768	60864	0.00338771		1852	61062	0.00255487		1846	60918	0.00340346		1976	45057	0.934231
225	117612		1776	47184	0.0055465		1863	46577	0.00314002		1854	60830	0.00248		2021	67437	0.371148
226	117921		1781	60615	0.00280361		1868	46555	0.00312083		1857	46284	0.00316958		2022	44784	0.258816
227	118351		1787	60485	0.0063644		1870	62139	0.00215301		1858	61281	0.00364361		2036	66504	0.36347
228	119029		1793	60528	0.00869492		1873	62352	0.00322695		1864	61794	0.00388343		2037	45151	0.703577
229	119369		1805	47277	0.00976597		1880	46784	0.00380048		1872	62314	0.00320501		2068	64294	0.964057
230	119894		1807	47408	0.00771299		1882	63301	0.00307066		1876	62862	0.0030886		2069	45726	0.935439
231	120412		1812	47576	0.00471587		1887	46599	0.00293538		1884	63404	0.00332671		2083	63571	0.104354
232	120704		1814	60529	0.00346968		1893	46612	0.00496091		1891	46334	0.00434566		2084	45784	0.747396
233	120893		1820	47386	0.00945381		1909	46719	0.00390216		1894	46593	0.00341795		2107	64249	0.579476
234	121377		1830	60105	0.00416015		1915	66340	0.00357348		1899	65166	0.0049589		2108	45534	0.387645
235	121767		1839	46194	0.0052026		1919	46384	0.00421205		1947	45995	0.00307863		2189	64427	0.645249
236	122264		1841	60533	0.00774256		1926	46122	0.00280767		1956	45583	0.00432724		2190	49629	0.866888
237	122928		1847	61020	0.00773127		1927	67340	0.00322496		1959	45223	0.00295263		2197	64428	0.825454
238	123307		1859	61426	0.00777219		1934	46285	0.00292786		1962	45391	0.00354486		2198	50296	0.0926647
239	123700		1865	61924	0.00911154		1941	46091	0.003455		1968	45343	0.00461324		2219	64064	0.291566
240	124248		1875	46526	0.00419197		1944	68353	0.00230582		1973	68282	0.00285758		2220	52406	0.313219
241	124809		1877	63014	0.00732852		1951	68356	0.00322297		1974	68001	0.00502097		2258	61933	0.973965
242	125230		1885	63461	0.00821342		1965	68016	0.00370226		1986	68273	0.00375683		2259	55597	0.857738
243	125692		1895	64811	0.00422407		1969	68139	0.0025125		1993	44446	0.00416048		2270	61745	0.828506
244	126085		1900	65356	0.00930812		1977	68234	0.00251323		1998	68237	0.00336021		2271	55978	0.307764
245	126712		1913	66084	0.00727755		1984	44965	0.0029575		1999	68274	0.00393619		2273	61510	0.739344
246	127061		1917	66508	0.00589985		1989	44696	0.00335176		2010	44589	0.00273311		2274	56360	0.972893
247	127137		1921	46296	0.00626647		2003	44402	0.00321139		2034	45570	0.00496107		2296	62565	0.968563
248	127470		1929	45936	0.00453526		2009	44601	0.00406419		2035	45480	0.0051647		2297	58508	0.645019
249	128131		1930	67667	0.0035987		2012	44627	0.00254281		2046	45748	0.00287107		2305	62924	0.090186
250	128547		1939	68192	0.00526389		2015	44590	0.00343185		2047	45738	0.00268631		2306	59279	0.651393
251	128934		1943	46025	0.00627911		2025	45012	0.00255888		2058	45718	0.00390416		2308	62663	0.348894
252	129077		1946	45985	0.00851234		2043	66153	0.00420892		2059	65410	0.00281778		2309	59375	0.9276
253	129340		1955	45698	0.00870133		2049	45801	0.00233586		2060	65355	0.00392758		2321	62817	0.365145
254	129892		1961	45404	0.012998		2050	65735	0.00256167		2067	64429	0.0023246		2322	60284	0.278477
255	130262		1967	45345	0.011148		2055	45701	0.0034204		2070	45896	0.00280607		2343	62649	0.834551
256	130814		1982	68243	0.00464966		2066	45885	0.00304545		2074	64545	0.00618274		2344	60700	0.804899
257	131294		1987	68302	0.00916517		2073	45972	0.00284827		2079	64431	0.00302774		2349	62349	0.728951
258	131610		1992	44561	0.00963804		2077	64499	0.00408473		2085	63817	0.00353253		2350	60402	0.239536
259	131569		2000	68270	0.00981803		2080	64373	0.00349431		2086	64032	0.00437444		2355	61858	0.96286
260	131610		2005	68128	0.00296553		2087	63991	0.00358149		2092	45736	0.00310126		2356	60358	0.618849
261	132505		2013	67899	0.00811888		2089	63819	0.00170332		2096	63783	0.00369896		2392	60995	0.460588
262	132903		2020	44880	0.00549096		2095	45483	0.00249695		2097	64246	0.00786749		2393	59848	0.963297
263	133123		2023	67597	0.00675729		2098	64375	0.00405239		2102	64425	0.00157862		2402	60268	0.870077
264	133185		2030	67393	0.00487446		2109	64792	0.00265125		2103	64481	0.00321856		2403	59826	0.207696
265	133444		2033	45593	0.0467163		2113	46078	0.0027899		2125	47070	0.00508548		2409	59685	0.966847
266	134003		2041	66172	0.00660918		2124	47103	0.00329907		2126	47031	0.00378063		2410	59307	0.284873
267	134317		2045	45663	0.0177387		2128	65583	0.0027939		2127	46989	0.00238247		2435	56437	0.348409
268	134532		2052	45718	0.00356188		2135	47466	0.00413359		2136	47527	0.00296305		2436	57612	0.648691
269	134870		2053	65543	0.0045003		2141	65519	0.00495367		2138	65585	0.00349454		2591	57365	0.972021
270	135330		2057	45774	0.0122817		2151	48449	0.00463166		2154	48400	0.00317774		2592	45009	0.848443
271	135731		2061	65191	0.00957565		2155	65181	0.00247443		2167	49022	0.00330177		2596	58393	0.932434
272	136164		2064	64791	0.00507281		2160	48683	0.00255745		2172	65258	0.00275533		2597	44519	0.968812
273	136135		2071	64435	0.00225526		2163	65431	0.00293117		2176	64949	0.00337541		2636	63547	0.299664
274	136477		2075	64580	0.0150341		2173	65083	0.00335581		2184	64859	0.00459214		2637	44023	0.545914
275	136990		2091	45766	0.00915407		2182	49368	0.00293084		2191	49582	0.0144788		2657	66259	0.970327
276	137400		2104	64553	0.00907175		2185	64782	0.00388852		2203	64638	0.00445298		2658	43149	0.704011
277	137904		2111	64956	0.00549382		2195	50169	0.00215405		2208	51789	0.00314987		2662	67228	0.5806
278	138473		2119	46533	0.00343213		2207	51729	0.00429975		2210	64752	0.00304176		2663	42830	0.675502
279	139037		2139	65590	0.0173251		2214	64738	0.00306229		2232	53669	0.00459115		2735	76046	0.973673
280	139366		2144	47882	0.00309531		2223	52848	0.0029536		2238	63090	0.00295644		2736	32805	0.833418
281	139798		2148	65441	0.00350137		2236	63199	0.00269582		2244	62856	0.00444702		2741	76594	0.27616
282	140272		2153	48497	0.0127082		2239	62954	0.00323331		2245	62853	0.00430652		2742	31574	0.741233
283	140584		2157	48323	0.00416009		2246	62883	0.00328009		2251	55554	0.00621042		2744	76664	0.932943
284	140681		2158	65210	0.00469295		2250	55422	0.00461763		2252	55528	0.007124		2745	31193	0.350155
285	140773		2166	49001	0.00825893		2254	62424	0.00205548		2256	62213	0.00292502		2784	79573	0.964439
286	141101		2175	49291	0.00365233		2265	56345	0.00230327		2257	62069	0.00552365		2785	24933	0.815143
287	141424		2177	65043	0.0099815		2268	56251	0.00262019		2261	62361	0.003702		2814	81074	0.81403
288	141083		2180	49299	0.0064872		2283	57779	0.00333233		2262	62328	0.00408291		2815	20526	0.127364
289	141302		2187	49466	0.00283927		2291	58501	0.00347389		2269	61601	0.00329648		2854	82630	0.53848
290	141761		2204	64625	0.00989191		2299	58983	0.00265998		2275	56479	0.00655331		2855	24043	0.502017
291	141758		2211	64822	0.00992695		2310	62930	0.00315676		2276	56752	0.00372542		2869	82410	0.791807
292	142361		2216	52418	0.0054196		2319	60278	0.00289705		2292	58603	0.00290273		2870	24766	0.915274
293	143084		2218	52476	0.0079806		2327	60794	0.0026141		2293	58570	0.00275188		2883	82905	0.93868
294	143436		2221	64201	0.00641662		2341	61099	0.00311136		2331	63297	0.00377599		2884	26144	0.955984
295	143878		2225	64076	0.00357705		2358	60618	0.00352172		2345	60613	0.00364612		2897	82171	0.795498
296	143991		2231	53648	0.00997813		2359	62337	0.00209532		2363	62547	0.0020592		2898	28332	0.305436
297	144355		2233	63617	0.00312704		2370	60817	0.00370703		2364	62638	0.00298671		2902	81969	0.962993
298	144777		2241	54402	0.00451586		2379	60492	0.00235209		2365	62648	0.00378754		2903	28904	0.6804
299	145233		2242	62752	0.0039535		2385	60518	0.00274263		2388	60513	0.00260766		2909	81785	0.910106
300	145856		2263	62234	0.0134137		2387	60568	0.00345831		2394	59824	0.00249184		2910	30091	0.14434
301	145824		2266	61920	0.00444542		2400	60156	0.00304104		2408	59847	0.00271326		2935	81185	0.743014
302	145785		2277	62443	0.00478002		2427	58724	0.00320393		2434	58169	0.00619943		2936	32789	0.928169
303	146226		2280	62715	0.00420151		2429	57542	0.00250002		2452	55634	0.00334866		2996	80473	0.92868
304	146223		2288	62964	0.00525734		2431	57387	0.00295624		2457	55421	0.00263977		2997	37969	0.72585
305	146220		2300	62948	0.00941762		2437	56658	0.00273785		2468	54462	0.0020442		3038	78782	0.951906
306	146389		2302	63086	0.00521097		2442	56448	0.00305074		2469	54466	0.00192715		3039	41206	0.90988
307	146402		2317	63071	0.00513483		2446	56134	0.00223595		2470	54155	0.0057519		3059	76401	0.851387
308	146793		2325	60637	0.0053924		2449	57114	0.0032254		2475	53510	0.0025413		3060	42918	0.190419
309	147168		2332	63344	0.00815382		2451	56989	0.0028703		2482	53515	0.00330706		3074	77143	0.846779
310	147367		2351	62531	0.00544899		2455	56586	0.00343304		2487	53498	0.00254707		3075	44464	0.308836
311	147562		2361	60615	0.00450893		2458	55242	0.00408975		2498	52915	0.00202139		3092	77933	0.918535
312	147880		2366	62623	0.0103595		2464	55654	0.00303033		2499	52987	0.00253847		3093	46824	0.269167
313	148016		2372	60712	0.00626199		2466	55442	0.00394441		2500	52723	0.00677837		3112	77779	0.679609
314	148063		2377	62060	0.00455741		2473	54624	0.00392672		2504	52586	0.0025014		3113	48552	0.591613
315	148235		2383	61978	0.00499936		2479	54322	0.00353839		2505	52579	0.00280209		3167	78738	0.969632
316	148588		2397	60911	0.00414095		2481	54090	0.00303755		2506	52514	0.00267734		3168	53939	0.783412
317	148785		2406	59745	0.00407696		2485	53848	0.00315795		2512	52443	0.00296383		3194	80329	0.753819
318	148960		2414	59824	0.00737253		2488	53357	0.00366366		2517	52567	0.00247045		3195	57431	0.147056
319	149157		2416	59841	0.00695618		2494	53241	0.00318109		2528	52716	0.00227455		3227	82693	0.897474
320	149223		2433	58319	0.00988123		2496	53064	0.00562828		2529	52801	0.00262276		3228	61512	0.960516
321	149427		2440	56386	0.0063534		2503	51964	0.0043321		2530	52665	0.00658149		3230	82724	0.160013
322	150218		2453	55616	0.00944738		2509	51493	0.00900554		2534	52621	0.00223672		3231	61899	0.439403
323	150402		2460	56084	0.0055328		2511	51307	0.00387178		2535	52789	0.00253268		3288	83977	0.903096
324	150695		2471	53969	0.010107		2515	51098	0.0027221		2536	52940	0.00367839		3289	69140	0.706086
325	151017		2476	53805	0.00648298		2518	52550	0.00421907		2542	53217	0.00365334		3303	83640	0.972654
326	151245		2483	53445	0.00923604		2524	50518	0.00427249		2547	53597	0.00314577		3304	69408	0.971744
327	151579		2490	53561	0.00523108		2526	50431	0.0074913		2558	53987	0.00211977		3312	83345	0.825158
328	151582		2501	52549	0.0101056		2533	49634	0.00413171		2559	54113	0.00242251		3313	69915	0.465088
329	151334		2507	52309	0.0133897		2539	49067	0.0112049		2560	53962	0.00620477		3345	82568	0.848977
330	151583		2513	52534	0.00845943		2541	48913	0.00385207		2564	54192	0.00243075		3346	70619	0.227192
331	151829		2520	50715	0.00632889		2545	48540	0.00284263		2565	54373	0.00348266		3347	82618	0.314176
332	151854		2531	52537	0.00946327		2548	53613	0.0039583		2566	54505	0.00364063		3348	70653	0.802587
333	151989		2537	52919	0.0148299		2554	47922	0.00401479		2576	55758	0.00367215		3354	82138	0.823391
334	152182		2543	53307	0.00885123		2556	47745	0.00655219		2577	55976	0.00469458		3355	70522	0.966652
335	151847		2550	48213	0.00541546		2563	46840	0.00230928		2588	57087	0.00358016		3372	82180	0.291585
336	151525		2561	53902	0.00909613		2569	46480	0.00660111		2589	57383	0.00331905		3373	70832	0.507824
337	151510		2567	54565	0.0130725		2571	46255	0.00374707		2590	57274	0.00437718		3438	82793	0.9156
338	151848		2580	45835	0.00478694		2572	55134	0.0021908		2598	44968	0.00611092		3439	69215	0.823533
339	152046		2600	59335	0.00364033		2575	45993	0.00258831		2599	44992	0.0026455		3444	82866	0.823206
340	152220		2606	44961	0.00510363		2578	56015	0.0046941		2610	60947	0.00303858		3445	69376	0.901627
341	152244		2611	61029	0.00864672		2584	45885	0.00425355		2628	44774	0.00315449		3459	83226	0.310372
342	152446		2625	62296	0.00431098		2586	45730	0.00462777		2639	64351	0.00259492		3460	69106	0.724875
343	152654		2631	44549	0.00472887		2594	58325	0.00304123		2640	64471	0.00584892		3462	83579	0.93684
344	153028		2645	44116	0.00503996		2602	44940	0.0022534		2646	65222	0.00390501		3463	68751	0.254379
345	153350		2647	65544	0.0094847		2608	44772	0.00375552		2655	66122	0.00345863		3513	84619	0.582684
346	153696		2651	43932	0.00572719		2613	44785	0.00677104		2656	66076	0.00538311		3514	66989	0.772393
347	153725		2654	43671	0.00522104		2618	61755	0.0028905		2671	68678	0.00337841		3526	84333	0.958788
348	154058		2664	67798	0.00565625		2623	45085	0.00381494		2677	41904	0.00282125		3527	65858	0.760237
349	154595		2668	68430	0.00376134		2627	44779	0.00337031		2680	41531	0.00624189		3529	84023	0.912642
350	154816		2672	68777	0.0114245		2634	44105	0.00301245		2703	38814	0.00403505		3530	65963	0.926015
351	155305		2682	41294	0.00566649		2641	64535	0.00443418		2708	73567	0.00423725		3535	84316	0.952367
352	155737		2683	70406	0.00434585		2652	65781	0.00249222		2730	34442	0.00279454		3536	55454	0.931163
353	156126		2691	71423	0.00508714		2676	41971	0.00308665		2733	75716	0.00396429		3605	83349	0.793554
354	156084		2702	38970	0.0097548		2679	41636	0.00453458		2734	75830	0.00553302		3606	63246	0.927422
355	156109		2704	72828	0.00304143		2685	41031	0.00229487		2743	76528	0.00382405		3610	83058	0.925262
356	156365		2711	37569	0.00440695		2687	70972	0.00326169		2753	29845	0.00327494		3611	62859	0.597172
357	157105		2712	73942	0.00359781		2693	40254	0.00283661		2754	77705	0.00383546		3616	82690	0.510891
358	157673		2729	34717	0.00936292		2694	71741	0.00253482		2775	26302	0.00395721		3617	62498	0.212115
359	158420		2746	77053	0.00574097		2700	72300	0.00264832		2802	23976	0.00364241		3619	82397	0.246895
360	158792		2755	77856	0.00749972		2709	73759	0.00420184		2803	81033	0.00393494		3620	62121	0.810017
361	158906		2769	78952	0.00500765		2718	36561	0.0025299		2820	22978	0.00203736		3636	81966	0.759831
362	158871		2804	81097	0.00803112		2725	75428	0.00259094		2826	22970	0.00394814		3637	61121	0.0835038
363	158486		2808	81086	0.00407639		2727	75553	0.00303489		2827	82131	0.00385792		3654	80758	0.610469
364	158864		2828	82213	0.0167829		2738	32718	0.00518451		2831	23272	0.00255897		3655	60080	0.246316
365	158972		2839	82586	0.00430555		2748	30733	0.00539445		2832	23277	0.00166485		3668	79970	0.0676897
366	158673		2847	23199	0.00387378		2752	30036	0.00391442		2835	23395	0.00250628		3669	59335	0.842812
367	158859		2849	83058	0.00945717		2760	28878	0.00669087		2838	23531	0.00352087		3693	77942	0.887792
368	159156		2859	23835	0.00409539		2764	28285	0.0027999		2848	82977	0.00491655		3694	57571	0.0581707
369	158983		2861	82981	0.0107479		2766	27820	0.00289233		2860	82862	0.00526607		3696	77722	0.548455
370	159469		2864	24491	0.00896138		2771	26926	0.0018937		2865	24593	0.00345197		3697	57089	0.81313
371	159437		2876	83073	0.00645273		2774	26560	0.00376864		2868	24713	0.00281064		3702	77125	0.894387
372	159831		2879	25952	0.0232504		2776	79397	0.00326435		2871	25008	0.00270864		3703	56594	0.204802
373	160220		2886	26701	0.00467393		2781	25895	0.00246233		2880	26070	0.00364922		3717	76431	0.446541
374	160363		2904	82236	0.0141995		2787	24878	0.00321864		2881	26133	0.00278752		3718	55665	0.19601
375	160395		2913	82392	0.00474554		2788	80199	0.003201		2882	26183	0.00354821		3720	76179	0.967265
376	161122		2919	31412	0.00818829		2790	80122	0.00288171		2901	81897	0.00335227		3721	55226	0.969536
377	161534		2923	82208	0.00987226		2795	24823	0.0028488		2920	31528	0.00321189		3738	76095	0.380074
378	161417		2931	32587	0.00870788		2797	24571	0.00352339		2921	31611	0.00335538		3739	54735	0.973289
379	161584		2943	81706	0.00917463		2799	24403	0.00361331		2922	82176	0.00384185		3762	76421	0.821816
380	161849		2964	36647	0.00377631		2801	24174	0.00589896		2932	32696	0.00317732		3763	52908	0.178838
381	162534		2965	81388	0.00464923		2811	23461	0.00274614		2937	32893	0.00355958		3783	77087	0.969409
382	162885		2978	80907	0.00661091		2813	23135	0.00312609		2942	81616	0.00412288		3784	51182	0.973399
383	163089		2988	80838	0.00554544		2819	23005	0.00323263		2954	35564	0.00266302		3798	77482	0.0957462
384	163061		3002	80913	0.00302729		2825	23106	0.00579543		2973	81249	0.00282557		3799	50026	0.733864
385	163135		3012	80512	0.00981578		2830	22304	0.00634379		2974	81305	0.00317465		3834	80113	0.378982
386	163008		3022	79876	0.00596974		2834	23327	0.00317572		2975	81338	0.00394216		3835	47764	0.263082
387	162695		3029	41050	0.00960258		2837	23525	0.00423963		2976	81255	0.00231798		3885	80995	0.928523
388	162508		3031	79342	0.00492732		2843	24156	0.0030717		2977	81016	0.00312676		3886	42518	0.963892
389	162568		3042	78718	0.00815265		2853	24262	0.00223668		2982	80968	0.00348904		3891	80848	0.867119
390	162596		3046	42077	0.0128		2856	82946	0.00383843		2983	81123	0.00812188		3892	41952	0.850834
391	162529		3050	78634	0.00404416		2867	24728	0.00403834		2991	37825	0.00327532		3897	80614	0.885004
392	162615		3055	78259	0.00546278		2888	27041	0.00307945		2995	80411	0.00309994		3898	41341	0.802963
393	162909		3068	43767	0.00465694		2892	27694	0.00199979		3011	80580	0.00413409		3917	80708	0.944741
394	163169		3071	77630	0.0036636		2907	29827	0.00284659		3025	40860	0.0032731		3918	38005	0.872383
395	163110		3082	78236	0.00855008		2915	30943	0.00228683		3030	41075	0.00440406		3926	80158	0.925635
396	163413		3088	46453	0.0100085		2925	32099	0.00294023		3036	78999	0.00376225		3927	38118	0.968112
397	163520		3098	78389	0.00899273		2927	32260	0.00444836		3037	78733	0.00678997		3951	80866	0.320878
398	163584		3105	48374	0.00502285		2934	32852	0.00228286		3041	78747	0.00250502		3952	33843	0.155489
399	163539		3106	78214	0.0058205		2938	81633	0.00290131		3047	42108	0.00416748		3971	81376	0.582741
400	164137		3116	49059	0.0101948		2946	34359	0.00246885		3048	42224	0.00267116		3972	30648	0.105455
401	164337		3122	49550	0.00631474		2947	81410	0.00296743		3080	78196	0.00245234		3986	80887	0.504389
402	164692		3124	49792	0.0123632		2953	35436	0.00370848		3081	78285	0.00327297		3987	28096	0.458298
403	165040		3129	77932	0.00529357		2957	36083	0.00313557		3089	46562	0.0049388		3991	80697	0.869321
404	164996		3135	50381	0.0044601		2959	36356	0.00356456		3090	46656	0.00278163		3992	27086	0.813645
405	165030		3141	77972	0.0102501		2961	36605	0.00388297		3097	78376	0.00447434		4006	80332	0.928136
406	165184		3144	78047	0.00373814		2984	81067	0.00456341		3117	49101	0.00467738		4007	25339	0.298445
407	165488		3151	77971	0.00629978		2986	81019	0.00202916		3125	49775	0.00395244		4018	80497	0.942672
408	165901		3158	78569	0.0104651		2990	37725	0.00394898		3126	78178	0.0037005		4019	22876	0.330101
409	166121		3164	53594	0.00804911		3000	38651	0.00248235		3140	78020	0.00358432		4033	80647	0.967651
410	165968		3174	79468	0.00501095		3005	39170	0.00469947		3157	78411	0.00514108		4034	23801	0.941957
411	165823		3182	55673	0.00369167		3015	40079	0.00291719		3165	53633	0.00329592		4040	80290	0.958641
412	165773		3185	80029	0.012163		3021	40394	0.00233494		3166	78581	0.00259941		4041	23329	0.851674
413	166156		3187	80337	0.00496404		3024	40642	0.00337165		3184	79904	0.00417384		4051	80170	0.970547
414	166753		3196	81288	0.00767759		3033	41141	0.00243591		3200	81950	0.00378397		4052	22450	0.961072
415	166896		3203	82097	0.00473797		3044	41841	0.00408428		3210	59811	0.00622566		4056	80232	0.958092
416	166800		3206	82564	0.00342269		3052	42379	0.00297744		3224	83396	0.00341708		4057	21942	0.94084
417	166893		3212	59980	0.00735804		3054	42561	0.0025096		3229	61738	0.00275888		4078	79854	0.934515
418	167088		3220	83221	0.00400551		3057	42730	0.0023903		3232	83408	0.00444265		4079	20848	0.917369
419	166943		3236	63045	0.00850223		3063	43487	0.00302679		3237	63149	0.00316589		4093	80879	0.39266
420	166865		3250	65220	0.00526778		3064	77925	0.00287326		3238	63291	0.00312052		4094	20317	0.429609
421	167153		3252	65662	0.00648999		3066	77757	0.00433397		3239	63366	0.00359333		4117	79067	0.705843
422	167733		3272	66609	0.00412913		3078	77921	0.00266205		3269	84297	0.00422847		4118	20825	0.938875
423	168047		3291	69457	0.00476845		3108	48422	0.00236832		3277	68519	0.00428347		4120	79192	0.465966
424	167927		3293	84128	0.00327621		3111	48649	0.00273752		3278	68500	0.00335047		4121	20759	0.0989991
425	167434		3297	84293	0.0197134		3118	77877	0.00299135		3296	84269	0.00692929		4124	78672	0.707083
426	167404		3300	69676	0.00452979		3120	78026	0.00315497		3301	83960	0.00345144		4125	20902	0.967799
427	167401		3316	84214	0.00724314		3127	78258	0.00422015		3302	83704	0.00491397		4141	78647	0.967557
428	167862		3341	83549	0.00538281		3131	50095	0.00218718		3305	69537	0.00381144		4142	21621	0.947702
429	167708		3351	70891	0.0108232		3133	78029	0.00285054		3315	84092	0.00421544		4158	78248	0.940086
430	167828		3357	70919	0.00605581		3139	50699	0.00260154		3344	71088	0.00502071		4159	21995	0.533452
431	168009		3364	71094	0.00494783		3143	50886	0.00271758		3352	70989	0.00420046		4167	78485	0.967575
432	168030		3365	82595	0.00406308		3147	51398	0.00295553		3368	82610	0.00434996		4168	22296	0.876331
433	167976		3369	82795	0.00981443		3150	51635	0.00260506		3374	82445	0.00454686		4180	78976	0.466127
434	168008		3375	82701	0.0101668		3153	51919	0.00220836		3389	82841	0.00273758		4181	22648	0.931521
435	168069		3378	82715	0.00607239		3156	52546	0.00203144		3400	70869	0.00346559		4189	79066	0.861498
436	167961		3381	71223	0.0053014		3170	54412	0.00309822		3408	70411	0.00336795		4190	22572	0.961074
437	167967		3384	71107	0.00532505		3176	55105	0.00267372		3412	82868	0.00607097		4194	79398	0.965734
438	168162		3390	82849	0.00931672		3178	55307	0.0030394		3421	69916	0.00472844		4195	22508	0.962296
439	168248		3393	82981	0.00447596		3179	79857	0.00284988		3425	69749	0.00434291		4251	79012	0.967183
440	167888		3399	70967	0.00873561		3189	56474	0.00311415		3433	69789	0.00394149		4252	21944	0.62543
441	167680		3405	70571	0.00448352		3192	57079	0.00277681		3437	82676	0.00510891		4255	78576	0.618731
442	167403		3407	70480	0.0131593		3198	58030	0.00252427		3446	69481	0.0028815		4256	21857	0.96513
443	167537		3417	69998	0.0057293		3201	82044	0.00422098		3454	69795	0.00833766		4273	77827	0.472718
444	167532		3420	69873	0.00991209		3209	59854	0.00526368		3461	83389	0.00564078		4274	21025	0.29032
445	167280		3424	69763	0.00953703		3214	60546	0.00246796		3468	68603	0.00476501		4279	77098	0.880108
446	167377		3427	69838	0.0058989		3218	61079	0.00307391		3472	83961	0.00341161		4280	20495	0.968889
447	167630		3428	82927	0.00558971		3225	83315	0.00370744		3493	84173	0.00501641		4282	76908	0.868321
448	167334		3432	69977	0.0146739		3233	83566	0.00485866		3524	84903	0.00263265		4283	20194	0.28552
449	167335		3434	82878	0.00408259		3242	83653	0.00250277		3525	84586	0.00568375		4291	76713	0.71979
450	167824		3453	69892	0.0123187		3248	83704	0.00341223		3528	84297	0.00303362		4292	19757	0.0633446
451	168358		3455	83634	0.00556503		3270	84295	0.00600584		3531	66153	0.00355823		4300	76768	0.894153
452	168762		3467	68745	0.0109278		3276	68446	0.00383885		3534	84375	0.0035522		4301	19506	0.0729535
453	168737		3477	68415	0.00452117		3308	83828	0.00296618		3539	66271	0.0052132		4314	76700	0.973012
454	169189		3491	84089	0.0079886		3319	70864	0.00268488		3540	66372	0.00371947		4315	18977	0.970292
455	169194		3494	84260	0.0090068		3321	70999	0.00268758		3541	66358	0.00247658		4318	76267	0.891234
456	168986		3515	83763	0.0058161		3323	84476	0.00300257		3542	66335	0.00207265		4319	18608	0.317739
457	169337		3551	66654	0.0031034		3338	83938	0.00260541		3566	66199	0.00526703		4323	75759	0.924162
458	169452		3587	85326	0.00400506		3343	71298	0.00487027		3576	65607	0.00403341		4324	18457	0.971203
459	169515		3591	64634	0.00588638		3349	82905	0.00282858		3599	63886	0.00297793		4330	74652	0.934541
460	169750		3595	64076	0.00616863		3358	82565	0.00250453		3609	83246	0.00344145		4331	18201	0.838291
461	169793		3596	84386	0.00472694		3360	82879	0.00298227		3644	81954	0.00387396		4342	74994	0.962831
462	169868		3603	83846	0.00468432		3362	82657	0.0026411		3652	60658	0.00483854		4343	17844	0.899109
463	170183		3612	83246	0.00510246		3367	70959	0.00337672		3653	60497	0.00375294		4361	72174	0.726689
464	170499		3625	61878	0.00583702		3413	82920	0.0049829		3656	80872	0.00497174		4362	16970	0.928039
465	171042		3626	82407	0.00488969		3415	82860	0.00246155		3664	60022	0.00446107		4363	71880	0.955151
466	171075		3633	61371	0.0057681		3418	82849	0.00167619		3665	59899	0.00418367		4364	16660	0.967937
467	171169		3645	81904	0.00996184		3430	69765	0.00317138		3670	80189	0.00436343		4378	71147	0.126458
468	171511		3651	60771	0.0097156		3440	83000	0.00332953		3691	58308	0.0033552		4379	16261	0.156057
469	171664		3657	80962	0.00988478		3443	69711	0.00243338		3700	57016	0.00381252		4381	70666	0.269276
470	171872		3663	60149	0.0092637		3447	83356	0.00319272		3705	77702	0.00350318		4382	16174	0.96419
471	171755		3671	80338	0.0105313		3473	83958	0.00477025		3719	76276	0.00316691		4384	70486	0.319994
472	171712		3675	80351	0.00328168		3483	84277	0.00283228		3722	55298	0.00601727		4385	15934	0.238027
473	171742		3688	79139	0.00781622		3490	68059	0.00282276		3723	55291	0.00386668		4390	70301	0.961207
474	172263		3699	57128	0.0100619		3497	67698	0.00287545		3740	54667	0.00343846		4391	15678	0.958503
475	172224		3706	77769	0.00923905		3499	84053	0.00267183		3748	76852	0.00277134		4413	68700	0.947757
476	172098		3710	56620	0.00600574		3505	67463	0.00296079		3774	77105	0.00372307		4414	14772	0.945532
477	172310		3711	77249	0.00621603		3509	67251	0.00341796		3781	77275	0.00306521		4417	68885	0.938723
478	172505		3714	76970	0.00657358		3519	85355	0.00267527		3782	77123	0.00440227		4418	14810	0.924083
479	172717		3728	76493	0.00576793		3532	84572	0.00259257		3785	51176	0.00492251		4449	67239	0.957131
480	173150		3730	76603	0.005853		3538	66113	0.0113304		3786	51250	0.0021366		4450	14720	0.498665
481	173165		3743	76610	0.00420258		3554	86822	0.00208473		3787	51060	0.00194455		4453	67075	0.96405
482	173618		3752	76667	0.00604088		3565	66343	0.00541176		3791	50931	0.00628528		4454	14762	0.967452
483	174016		3754	76520	0.00564089		3571	85949	0.00310831		3795	50593	0.00460782		4458	67062	0.96063
484	174184		3757	76606	0.00412547		3575	65765	0.00398385		3800	77943	0.00482094		4459	14835	0.473034
485	174444		3767	52797	0.005631		3585	64942	0.00348915		3823	49112	0.00997852		4462	67046	0.965052
486	174525		3768	77215	0.00457895		3593	64271	0.00329432		3833	48158	0.00483489		4463	14905	0.969076
487	174673		3771	52681	0.00539196		3598	63829	0.00335657		3847	46850	0.00316085		4467	67027	0.959051
488	174515		3775	77157	0.00944382		3607	83581	0.00387355		3856	45692	0.00425206		4468	14742	0.468887
489	174575		3794	50752	0.0102987		3621	82574	0.0035203		3862	45336	0.00337431		4471	67829	0.965558
490	174510		3801	78229	0.0107624		3630	61471	0.00337377		3863	45281	0.00347284		4472	14906	0.97043
491	174611		3804	78707	0.00474231		3631	82115	0.00461153		3864	45129	0.0039229		4495	67805	0.734709
492	174528		3807	49978	0.00527385		3635	61444	0.00307234		3881	43698	0.00416972		4496	14798	0.967603
493	174628		3810	78967	0.00591106		3660	81008	0.00349686		3882	43604	0.00205244		4516	68011	0.828014
494	174561		3813	49566	0.00406056		3673	59541	0.00256173		3887	42446	0.00371343		4517	14751	0.0529273
495	174611		3817	49197	0.00504091		3679	59507	0.00400096		3888	42639	0.00299695		4558	68619	0.587253
496	174676		3825	48935	0.00844746		3684	80078	0.00306677		3889	42470	0.00254215		4559	15460	0.813551
497	174884		3838	47747	0.00374269		3686	79768	0.00302529		3893	41813	0.00317669		4566	68708	0.866609
498	174831		3840	81035	0.00538932		3690	58387	0.00450865		3899	41293	0.00380086		4567	15561	0.968075
499	174505		3846	47071	0.00923664		3708	56725	0.00375304		3913	40141	0.00319459		4584	68305	0.77214
500	174512		3848	81149	0.00537758		3713	56247	0.0027147		3914	81017	0.00310251		4585	13990	0.967569
501	174647		3855	45851	0.0150484		3725	76370	0.0030223		3915	81063	0.00420053		4620	70595	0.924824
502	174204		3858	81517	0.00515694		3735	76495	0.00288909		3916	80840	0.00554139		4621	16725	0.957597
503	173954		3861	45404	0.0225526		3745	54476	0.00326853		3923	80928	0.00317758		4652	71505	0.808788
504	174458		3873	44489	0.00393037		3749	76887	0.00371127		3928	37912	0.0057531		4653	18790	0.220807
505	174817		3878	81437	0.0057985		3756	53572	0.00296961		3929	37839	0.00408406		4672	70666	0.800019
506	175015		3912	40355	0.00862763		3760	53471	0.0025805		3932	37518	0.00255556		4673	20395	0.804808
507	174776		3931	37614	0.0134928		3790	51003	0.00393361		3958	32449	0.00288069		4702	70233	0.392986
508	174667		3939	81104	0.00584273		3809	49877	0.0028322		3966	31659	0.00579787		4703	22583	0.879174
509	174542		3942	81067	0.00654818		3815	79222	0.00554455		3980	29613	0.0029716		4711	69476	0.782971
510	174568		3957	31952	0.0101909		3822	49176	0.00457761		3990	80823	0.0038589		4712	22923	0.832855
511	174927		3970	31125	0.00716427		3826	80065	0.00311985		4003	26243	0.00457767		4752	68630	0.971315
512	175360		3982	81657	0.0042199		3832	48280	0.00409036		4004	26051	0.00327763		4753	24258	0.715812
513	175534		3995	81162	0.00485509		3836	80564	0.00308285		4005	80340	0.00233192		4763	68095	0.92946
514	175249		4002	26399	0.0081706		3843	81446	0.00340761		4013	80667	0.0048242		4764	24600	0.948832
515	175265		4010	25545	0.0129374		3850	46317	0.0020405		4017	80428	0.00449943		4781	66455	0.733256
516	175273		4012	25485	0.00687053		3853	46032	0.00314704		4024	25162	0.00948629		4782	24470	0.801383
517	175204		4016	25620	0.00497448		3869	44861	0.00259218		4025	25076	0.00233649		4783	66486	0.892478
518	175013		4061	21914	0.0102259		3880	43704	0.00468045		4026	24932	0.0029671		4784	24506	0.957803
519	175071		4065	81326	0.00949066		3884	43123	0.00165265		4031	80749	0.00475373		4789	66078	0.374495
520	175111		4087	81222	0.00508692		3901	41197	0.00368034		4032	80663	0.00723594		4790	24548	0.621185
521	175053		4091	20814	0.00359564		3903	81525	0.00261764		4035	23843	0.00300869		4791	65899	0.947357
522	175098		4103	20798	0.00589522		3905	81436	0.00275204		4044	23267	0.00282389		4792	24563	0.974959
523	174944		4112	21100	0.00610648		3908	81257	0.00257085		4048	80660	0.00281693		4824	65603	0.960792
524	174648		4130	79095	0.009782		3924	80943	0.00414023		4049	80798	0.00345424		4825	24788	0.648234
525	174252		4133	79205	0.00736654		3941	36230	0.00230561		4050	80380	0.00600468		4840	66159	0.923679
526	173924		4150	78879	0.00726951		3944	35589	0.00355951		4053	22272	0.00834346		4841	25347	0.121515
527	173577		4154	22100	0.010994		3948	34911	0.00282765		4055	80265	0.0032742		4849	66153	0.688326
528	173551		4160	78396	0.00656327		3950	34470	0.00313178		4058	21938	0.00392234		4850	25771	0.140565
529	173505		4170	78700	0.00917158		3953	81136	0.00327796		4062	21987	0.00325777		4863	65492	0.849069
530	173384		4177	79049	0.013559		3965	31911	0.00457712		4064	81301	0.00456945		4864	26464	0.96604
531	173145		4185	79306	0.00857829		3979	29810	0.00449715		4071	21636	0.00297298		4887	66218	0.96128
532	173759		4207	22616	0.00869005		3984	28925	0.00297014		4072	21601	0.00200729		4888	28621	0.957353
533	174154		4219	22839	0.00492883		3988	81122	0.00401297		4080	21030	0.0045046		4945	66693	0.640374
534	174197		4228	80188	0.00546712		3997	27000	0.00186905		4081	21152	0.00287282		4946	39846	0.75138
535	174255		4231	22685	0.0163604		4008	80616	0.00298755		4082	21126	0.00231968		4951	67017	0.465835
536	174495		4246	22338	0.0102079		4014	80623	0.00499844		4101	20890	0.0052406		4952	42297	0.420238
537	174678		4260	78859	0.00690721		4023	25269	0.00385642		4109	21096	0.00420713		4957	67302	0.531089
538	174827		4267	21613	0.00481373		4028	24669	0.00278346		4110	21064	0.00527391		4958	44873	0.710304
539	174776		4277	77461	0.00487712		4030	24332	0.00160983		4115	20838	0.0032025		4976	67040	0.487919
540	174935		4286	77109	0.0175381		4037	23719	0.00277278		4119	20750	0.00262405		4977	50932	0.85806
541	175018		4296	76678	0.0217302		4043	23365	0.00365974		4126	20945	0.00406041		4986	66727	0.58721
542	175093		4303	77177	0.00516393		4059	80833	0.00265357		4127	21103	0.00423388		4987	53703	0.430993
543	175252		4306	19511	0.0616		4070	21685	0.00337393		4128	21149	0.00253078		5028	64157	0.144228
544	175315		4345	17955	0.0107179		4076	21394	0.00473315		4129	78937	0.00528023		5029	63033	0.522769
545	175164		4348	17805	0.0159556		4084	21119	0.00200795		4136	21606	0.0105148		5031	63683	0.350897
546	174934		4351	74177	0.00698994		4100	20934	0.00441127		4137	21624	0.00342742		5032	63503	0.854767
547	174960		4355	17574	0.0116536		4108	21090	0.00317737		4138	21592	0.00245252		5035	63575	0.9587
548	174974		4369	71979	0.00409848		4114	21112	0.00327541		4139	78730	0.0037907		5036	64441	0.779314
549	174817		4376	16521	0.00560718		4135	21544	0.00421262		4140	78502	0.00836842		5043	63082	0.697955
550	174328		4387	70617	0.0141988		4144	21815	0.00317812		4145	21907	0.00311941		5044	65921	0.948491
551	174140		4394	70336	0.00324881		4148	22030	0.00289293		4146	21928	0.00255019		5052	62764	0.622475
552	174309		4404	69869	0.0104858		4152	79010	0.00459616		4155	22071	0.00390356		5053	66709	0.523455
553	174191		4421	69459	0.00521911		4162	22200	0.0037737		4157	78222	0.00354147		5076	61417	0.619329
554	174157		4427	15149	0.00819782		4172	22574	0.0051329		4163	22279	0.00727763		5077	68755	0.966922
555	174379		4430	68808	0.00430173		4179	22710	0.00315925		4164	22276	0.00383436		5082	61125	0.839642
556	174199		4439	68219	0.00990487		4187	22698	0.00305614		4165	78432	0.00371979		5083	69243	0.966502
557	173843		4475	68280	0.00385787		4199	22666	0.00428691		4166	78222	0.00950271		5142	60641	0.951262
558	173844		4487	15020	0.00956648		4203	22592	0.0020398		4169	78685	0.00472168		5143	73641	0.564795
559	173928		4492	68342	0.0104361		4212	22703	0.0046257		4173	22604	0.00401295		5146	61531	0.728598
560	174217		4501	68246	0.0119481		4216	22852	0.00251373		4174	79001	0.00350056		5147	73024	0.650117
561	173934		4521	68409	0.00906054		4233	79740	0.00292551		4175	79132	0.00381572		5156	61422	0.331322
562	173863		4555	68620	0.0145717		4235	79933	0.00254468		4176	79140	0.00833363		5157	75161	0.798771
563	173851		4562	15634	0.0110925		4239	22553	0.00366094		4182	22631	0.00410138		5160	61390	0.568448
564	173746		4564	15576	0.00700712		4264	78977	0.00345674		4184	79287	0.00293915		5161	75162	0.919098
565	173592		4574	68635	0.0060339		4285	20235	0.00311625		4191	22539	0.00704876		5184	61976	0.815879
566	173658		4599	70761	0.00768717		4288	20120	0.00402011		4192	22597	0.00377336		5185	76995	0.847174
567	173696		4603	16274	0.00859092		4295	19750	0.00317563		4193	79334	0.00641052		5247	61062	0.300252
568	173597		4607	71140	0.00669481		4298	19564	0.00339879		4196	22514	0.00278128		5248	81114	0.751383
569	173735		4617	71345	0.0102969		4310	19286	0.00250945		4200	22656	0.00329461		5335	59397	0.973972
570	173621		4626	71184	0.0107646		4321	18677	0.00280066		4208	22613	0.00454401		5336	81266	0.970365
571	173268		4634	17495	0.00528242		4328	18457	0.00217484		4209	22621	0.00346362		5391	60886	0.967392
572	173036		4636	71766	0.00902623		4333	18310	0.003653		4213	22730	0.00302945		5392	78731	0.9723
573	173256		4644	72027	0.00884733		4353	74011	0.00493518		4232	22692	0.00524141		5397	60943	0.634066
574	173682		4654	71567	0.00425894		4359	72995	0.00468102		4240	22530	0.00305377		5398	78218	0.107359
575	173756		4662	71519	0.00696295		4372	16685	0.0100743		4247	22255	0.00512121		5400	61268	0.799914
576	173637		4666	19945	0.00594262		4399	15569	0.00338487		4250	78955	0.0133871		5401	76996	0.794464
577	173739		4675	71148	0.00417665		4407	15205	0.00289161		4257	21814	0.0140421		5464	62000	0.971584
578	173436		4678	71220	0.00498251		4423	15072	0.0047634		4281	20350	0.00411514		5465	77607	0.963752
579	173656		4687	70331	0.00493768		4432	15046	0.00286979		4289	20111	0.00785867		5481	62250	0.705099
580	173916		4691	70441	0.0082587		4434	15046	0.00259664		4290	20019	0.00392572		5482	77431	0.96316
581	174135		4693	70585	0.00609115		4436	15062	0.00482689		4299	19561	0.00870459		5514	63020	0.841881
582	174122		4696	70577	0.00447499		4441	14921	0.00392343		4307	19491	0.00411646		5515	77226	0.829767
583	174372		4707	70035	0.0107026		4443	14969	0.00275693		4308	19437	0.00249365		5527	64728	0.726007
584	174672		4735	69181	0.0306743		4445	14972	0.0036673		4313	76620	0.00546409		5528	77500	0.582823
585	174833		4744	68834	0.00854222		4480	15135	0.00247509		4316	18961	0.00537686		5542	66294	0.964482
586	174841		4754	68862	0.00439647		4483	15097	0.00568889		4317	18905	0.00415774		5543	76363	0.881846
587	174986		4772	67484	0.00516596		4503	14769	0.00203303		4325	18517	0.00588947		5571	69242	0.123254
588	175450		4787	24657	0.00596021		4505	14879	0.00400403		4326	18525	0.00375686		5572	75712	0.0679967
589	175679		4797	66254	0.0127751		4508	14928	0.00162146		4334	18315	0.00520497		5620	75192	0.932532
590	175725		4802	24960	0.0128073		4513	14900	0.00294408		4335	18271	0.00339881		5621	74766	0.791637
591	175820		4806	66046	0.00911223		4523	14946	0.00419928		4341	74984	0.00646203		5634	77289	0.346086
592	175686		4811	24984	0.00802426		4531	15066	0.0029453		4346	17922	0.00552519		5635	74250	0.226112
593	175140		4815	65843	0.00633913		4535	15120	0.00361354		4349	17770	0.00473597		5656	80379	0.897315
594	175075		4828	25167	0.00768204		4538	15156	0.00258938		4356	17529	0.00508918		5657	75064	0.826458
595	175186		4835	66316	0.00910347		4541	15219	0.00387361		4358	73226	0.00331391		5665	80825	0.954393
596	175374		4843	66360	0.00371698		4548	15389	0.00362667		4365	16742	0.00665363		5666	74883	0.548879
597	175506		4851	66290	0.00548884		4557	15495	0.00377368		4366	16781	0.00400472		5700	83172	0.529845
598	175549		4861	26375	0.00392582		4572	68688	0.00543792		4367	16759	0.00334926		5701	76816	0.681802
599	175473		4870	65636	0.00969186		4577	15719	0.00382803		4373	16656	0.0038982		5705	83672	0.714598
600	175073		4876	66039	0.00604424		4581	68894	0.00712655		4374	16594	0.00573994		5706	77309	0.514493
601	174725		4879	66123	0.00669672		4591	16021	0.00193933		4383	16132	0.00374062		5748	84648	0.769528
602	175119		4896	66735	0.0101629		4593	16119	0.00255463		4386	70553	0.0046832		5749	78486	0.96002
603	175583		4905	66803	0.0119911		4595	16270	0.00633333		4389	70274	0.00541066		5768	85149	0.923657
604	175488		4914	66826	0.0121775		4610	16528	0.00251377		4392	15731	0.00375309		5769	78445	0.934989
605	175467		4925	35025	0.00832363		4612	16606	0.00350237		4400	15543	0.00416161		5778	84884	0.534746
606	175432		4927	35534	0.017543		4630	17268	0.00325803		4401	15483	0.00307896		5779	78392	0.804203
607	175195		4942	66990	0.010756		4639	17877	0.00339899		4402	70113	0.00368498		5832	83921	0.726939
608	175459		4959	67575	0.00684695		4649	18697	0.00383342		4403	69953	0.00437233		5833	77066	0.908577
609	175661		4967	48244	0.00381542		4658	19347	0.00341094		4408	15185	0.00444215		5923	82035	0.961034
610	175980		4984	53158	0.0061868		4664	19796	0.00394138		4409	15155	0.00456471		5924	69576	0.78553
611	176011		4997	56635	0.00466053		4669	71071	0.00410639		4410	15092	0.00309469		5938	81426	0.334724
612	176632		4999	66587	0.00609387		4680	21265	0.0027865		4411	14982	0.00314385		5939	67912	0.780129
613	176774		5001	66433	0.00599826		4683	70898	0.0026813		4412	68836	0.00503009		5940	81323	0.65344
614	177147		5006	66301	0.00377179		4685	70731	0.00290685		4415	14830	0.00189046		5941	67518	0.926857
615	177285		5022	65083	0.00395807		4690	21817	0.00312942		4416	68802	0.00633383		5951	80927	0.294371
616	177363		5025	62700	0.00583516		4709	22822	0.00306495		4419	14899	0.00337869		5952	66801	0.738932
617	177594		5046	62955	0.00241878		4715	23247	0.00236754		4424	15064	0.01407		5963	80711	0.942062
618	177628		5061	62529	0.00436147		4719	23386	0.00206681		4428	15142	0.00251475		5964	65656	0.962937
619	177844		5065	67946	0.00623265		4721	23490	0.0032393		4437	15039	0.00376171		5976	80272	0.214556
620	178288		5070	62059	0.00482436		4728	23703	0.00285246		4438	68279	0.0041779		5977	64311	0.68598
621	178517		5073	61919	0.00410342		4737	23927	0.0041497		4446	14908	0.0032199		6026	78864	0.940096
622	178206		5088	70367	0.00598791		4748	24234	0.00374285		4448	67225	0.00498148		6027	58160	0.947926
623	178270		5093	70928	0.00509023		4757	24658	0.00751561		4451	67405	0.00395497		6032	79016	0.803475
624	178231		5103	61530	0.00443102		4769	67965	0.00280888		4452	67138	0.00805198		6033	57414	0.860234
625	178514		5116	60969	0.00838167		4774	24677	0.0053651		4455	14799	0.00644495		6053	79439	0.338841
626	178875		5118	60922	0.0080441		4779	67010	0.00668192		4457	66973	0.00301546		6054	55744	0.81982
627	179119		5137	61303	0.00968614		4800	66295	0.0052044		4460	67518	0.00411126		6059	78796	0.480561
628	179340		5163	61929	0.00928911		4808	24910	0.00304728		4461	67214	0.00825866		6060	54624	0.920219
629	179717		5167	75949	0.00690058		4813	66108	0.00260891		4464	14863	0.00544026		6062	78979	0.826589
630	179466		5169	75958	0.0150411		4817	24888	0.00347643		4466	66885	0.00377103		6063	54222	0.208839
631	179921		5172	62063	0.00500412		4819	25018	0.00400376		4469	67510	0.00397939		6086	79314	0.931384
632	180036		5176	62371	0.0113725		4838	25437	0.00423694		4470	67590	0.00764502		6087	52556	0.699599
633	179930		5182	62390	0.00486685		4846	25773	0.00316363		4473	14926	0.00460562		6092	79199	0.645911
634	180061		5187	62418	0.00427208		4855	26270	0.00378048		4484	15095	0.00507496		6093	52418	0.115505
635	180112		5191	77557	0.00560525		4859	66032	0.0028774		4488	14996	0.00278142		6107	79236	0.911755
636	180329		5197	77651	0.00485738		4873	27211	0.00487116		4490	68319	0.0044831		6108	52019	0.790018
637	180493		5202	77794	0.00814298		4881	28025	0.00682997		4491	68273	0.00556415		6114	79317	0.968624
638	180559		5215	78916	0.00786675		4892	29487	0.00258853		4497	14750	0.00533909		6115	52040	0.224684
639	180818		5217	62228	0.00589459		4898	30186	0.00193696		4498	14797	0.00312994		6119	79486	0.504925
640	181065		5221	62492	0.00875216		4901	30774	0.00324992		4499	68186	0.00342795		6120	52238	0.969843
641	181285		5230	80069	0.00936166		4907	31570	0.00210197		4500	68253	0.00380889		6139	78781	0.929467
642	181575		5242	61525	0.00972348		4910	32211	0.0028997		4506	14894	0.00286872		6140	52259	0.946656
643	181551		5249	61426	0.00818088		4916	33281	0.00220031		4514	14874	0.00610458		6154	77958	0.964243
644	181673		5251	61307	0.0047612		4919	34061	0.00391524		4515	14813	0.00334488		6155	52737	0.625433
645	181498		5260	82935	0.00488514		4923	67018	0.00472481		4524	15006	0.00658772		6157	77957	0.883873
646	181392		5261	61407	0.00584208		4930	67133	0.00254955		4525	14984	0.00372178		6158	52841	0.693154
647	181532		5266	82898	0.00313741		4934	36978	0.0028307		4526	14960	0.00445877		6172	76515	0.782569
648	181607		5272	82640	0.00502257		4936	37619	0.00352632		4532	15075	0.0025103		6173	53623	0.933315
649	181316		5276	82502	0.00892965		4944	39424	0.00230971		4533	15078	0.00220238		6176	76503	0.138352
650	181428		5279	82676	0.011783		4971	67732	0.00364555		4536	15156	0.00273678		6177	53384	0.797374
651	181559		5287	82678	0.00384472		4979	67276	0.00459212		4542	15234	0.00832764		6185	75824	0.680273
652	181745		5302	82193	0.00445505		4992	55365	0.00417678		4543	15231	0.00380892		6186	52749	0.604849
653	181759		5304	59494	0.00410629		5008	58918	0.00479281		4549	15420	0.00579727		6191	75831	0.841715
654	181315		5311	82224	0.00446124		5010	66159	0.00243679		4550	15418	0.0034156		6192	52604	0.958942
655	180627		5321	82115	0.0052204		5017	65578	0.00314095		4551	15399	0.00383024		6196	76024	0.538477
656	180788		5326	59301	0.0125795		5019	65525	0.00278682		4553	68836	0.00339129		6197	52836	0.954037
657	181001		5331	59376	0.00675827		5038	63686	0.00449971		4554	68821	0.00412421		6209	75944	0.887647
658	181163		5342	81293	0.00397032		5041	63472	0.00376989		4560	15513	0.00531806		6210	52709	0.949479
659	180907		5353	60151	0.00544057		5048	66526	0.00286941		4568	15545	0.00420596		6217	75540	0.960967
660	180795		5356	60187	0.00581626		5051	66822	0.00529308		4569	15630	0.00310729		6218	52280	0.955431
661	180704		5362	80123	0.00705458		5056	62841	0.00374141		4571	68655	0.00580203		6265	75709	0.379301
662	180788		5375	79959	0.010903		5058	62761	0.00229081		4578	15688	0.0038346		6266	52281	0.968537
663	180926		5378	79891	0.0053303		5063	67826	0.00493497		4579	68798	0.00452372		6273	75385	0.57936
664	181352		5383	79669	0.00395085		5068	62387	0.00281955		4580	68955	0.00908265		6274	52177	0.244516
665	181669		5387	79294	0.00459982		5072	68437	0.00330344		4586	15007	0.0595224		6280	75470	0.72357
666	182131		5389	61280	0.0096635		5080	61896	0.0038722		4587	15889	0.00450359		6281	52915	0.788491
667	182368		5407	62476	0.00962801		5086	61896	0.0041537		4588	15937	0.00256119		6296	75131	0.696051
668	182546		5416	78796	0.0032707		5089	62105	0.00209585		4589	15988	0.00232099		6297	53634	0.137401
669	182764		5426	78750	0.00775381		5091	62202	0.00260276		4596	16298	0.0157746		6329	73504	0.49499
670	182590		5428	78686	0.00833133		5102	71400	0.00428381		4597	16278	0.00582482		6330	54716	0.82838
671	182444		5431	62614	0.00541032		5107	61482	0.00309692		4604	16308	0.00252439		6346	72529	0.937525
672	182246		5434	78375	0.00426989		5109	61349	0.00263238		4605	16339	0.00317327		6347	54951	0.866263
673	182296		5436	62412	0.00329513		5112	61150	0.0023281		4606	16323	0.0017376		6368	71704	0.296551
674	182496		5440	62527	0.00559247		5114	61069	0.00189695		4613	16640	0.00748042		6369	54422	0.850774
675	182571		5448	62528	0.00437789		5120	71869	0.00334762		4614	16660	0.00321165		6371	71251	0.767795
676	182538		5456	62531	0.0104979		5122	72272	0.00217675		4616	71346	0.00433536		6372	54694	0.763623
677	182714		5467	78025	0.00789047		5123	60951	0.00251831		4622	16754	0.00417684		6385	71022	0.628788
678	182811		5476	77766	0.00352562		5126	72605	0.00344036		4623	16907	0.00358128		6386	54536	0.877823
679	182972		5480	77618	0.0046926		5128	73041	0.00261574		4624	16917	0.00355042		6387	70937	0.95806
680	183145		5491	77696	0.00492869		5130	73103	0.00411935		4625	71053	0.00757242		6388	54412	0.966512
681	183104		5509	77706	0.00800152		5145	74178	0.0111986		4631	17334	0.00505034		6396	71156	0.912558
682	182996		5533	77771	0.00475423		5149	61953	0.0037569		4632	17412	0.00482155		6397	55023	0.959738
683	183016		5550	76792	0.00446855		5158	61714	0.0130117		4635	71675	0.00449005		6406	70822	0.424845
684	183148		5552	76585	0.00717999		5170	62046	0.00211559		4640	17961	0.00294857		6407	55059	0.939563
685	183363		5558	76143	0.00360128		5193	77651	0.00265786		4641	18013	0.00181723		6409	70735	0.292898
686	183300		5567	75895	0.00497718		5194	62454	0.00292957		4643	71964	0.00470259		6410	55023	0.499035
687	183204		5569	75823	0.00663861		5199	77686	0.00239405		4650	18757	0.00376979		6431	69294	0.84785
688	183509		5574	69926	0.00431769		5200	62316	0.00263658		4651	18770	0.00432723		6432	55149	0.647217
689	183800		5579	70615	0.0053734		5207	78343	0.00233708		4706	70126	0.00325016		6445	69152	0.952501
690	183790		5584	71222	0.00442867		5209	78686	0.0056838		4713	22980	0.00394119		6446	55469	0.284338
691	183814		5590	71894	0.00420938		5212	62527	0.00260078		4722	23517	0.00222151		6453	68074	0.355233
692	184213		5593	75836	0.0104905		5227	79956	0.00266273		4729	23745	0.00448779		6454	54962	0.964068
693	184116		5597	72757	0.00925271		5233	79915	0.003233		4730	23740	0.00301532		6458	67914	0.969476
694	184213		5602	75854	0.00630644		5235	61723	0.00279125		4731	23714	0.00264889		6459	54670	0.918694
695	184553		5607	74090	0.008725		5240	80220	0.00243659		4733	69267	0.00221951		6469	67619	0.960218
696	184641		5611	75587	0.00463304		5244	80919	0.00299554		4734	69336	0.00351942		6470	55139	0.963431
697	184596		5616	75133	0.00515666		5256	61789	0.00318044		4738	24032	0.003949		6479	67025	0.973007
698	184624		5623	75061	0.00488982		5258	61792	0.00285412		4739	24005	0.00363752		6480	55313	0.686219
699	184886		5626	74924	0.0101168		5263	61480	0.00324235		4740	23965	0.00377166		6482	66698	0.584644
700	184847		5632	74848	0.00976494		5269	61081	0.003861		4742	68961	0.00264296		6483	55532	0.701905
701	184911		5637	78176	0.00820753		5284	60160	0.00320126		4743	68900	0.00389616		6487	67005	0.706576
702	184662		5647	79873	0.00489039		5290	59815	0.00540295		4749	24234	0.00233866		6488	55981	0.458545
703	184725		5653	75743	0.00865137		5292	59935	0.00363733		4751	68634	0.0118023		6491	66829	0.414063
704	184827		5659	75288	0.0041645		5300	59528	0.00481316		4758	24639	0.00412227		6492	56204	0.81793
705	184697		5661	75302	0.00688298		5319	59428	0.00443436		4765	24634	0.00481912		6521	65336	0.157287
706	184943		5672	75827	0.00856181		5324	81707	0.00267558		4766	24751	0.00426946		6522	56211	0.781053
707	184959		5674	82211	0.00455514		5328	59396	0.00384733		4767	24698	0.004847		6525	65293	0.963941
708	184951		5686	76637	0.00885844		5348	80968	0.00252527		4775	24760	0.00592646		6526	56549	0.678652
709	184957		5695	77061	0.00354579		5355	80501	0.00224092		4776	24717	0.00387792		6542	64353	0.946986
710	184880		5710	77894	0.0039544		5358	80111	0.00218126		4777	67088	0.00406573		6543	56796	0.889753
711	184676		5715	84489	0.0053303		5370	80206	0.00289573		4778	67124	0.00633918		6571	64708	0.489935
712	184701		5719	78255	0.0057778		5373	61103	0.00296596		4785	24512	0.00490452		6572	57553	0.940856
713	184870		5721	78183	0.00805884		5381	61184	0.00407759		4793	24553	0.00913778		6615	65266	0.946413
714	184680		5729	78332	0.00518174		5385	61206	0.00222012		4794	24651	0.00441908		6616	58192	0.922621
715	184693		5738	78678	0.00404798		5403	61988	0.00275213		4796	66140	0.00315338		6624	65391	0.955752
716	184664		5746	78625	0.00369237		5410	62701	0.00312792		4799	66332	0.00546151		6625	58230	0.677779
717	184770		5755	78593	0.00336468		5424	62804	0.00586027		4803	24895	0.00397174		6629	65364	0.474615
718	184835		5757	85385	0.00964352		5430	78461	0.00239274		4805	66078	0.0029517		6630	58265	0.308704
719	184823		5762	85592	0.0107564		5442	78140	0.00262231		4812	24947	0.004181		6632	65350	0.973583
720	184853		5767	78800	0.0055803		5444	78417	0.00393175		4820	25012	0.00565051		6633	58189	0.508075
721	184733		5776	78877	0.00271624		5450	78066	0.00352074		4821	24969	0.00337858		6635	65533	0.241153
722	184493		5786	78889	0.00351289		5470	62513	0.00436598		4823	65516	0.00313752		6636	58588	0.23444
723	184387		5788	78819	0.0112216		5473	62514	0.00285264		4829	25159	0.00464885		6637	65754	0.82202
724	184095		5794	84762	0.00939881		5478	62281	0.00303485		4830	25165	0.00320676		6638	58552	0.926834
725	184136		5798	78457	0.00436078		5487	62590	0.00345181		4833	66246	0.00247797		6697	66513	0.911077
726	184325		5800	78391	0.00755242		5493	77792	0.0051963		4834	66251	0.003801		6698	60970	0.923696
727	184083		5806	78586	0.00971888		5498	62668	0.00539774		4839	25422	0.0044513		6699	66565	0.764925
728	183635		5808	78432	0.00845007		5500	62704	0.0029578		4847	25784	0.00479969		6700	60941	0.899863
729	183488		5810	78387	0.00666264		5505	62726	0.00267761		4848	25796	0.00305758		6701	66948	0.932609
730	183152		5827	84325	0.0124563		5507	62812	0.00284226		4856	26342	0.00378984		6702	61190	0.73497
731	182742		5837	84126	0.00545187		5512	62927	0.0029376		4857	26318	0.00420001		6722	69742	0.930421
732	182875		5843	84385	0.00532966		5521	64412	0.00351801		4865	26509	0.00408206		6723	63606	0.960989
733	182602		5852	83981	0.003968		5523	64547	0.00210829		4866	26672	0.00376108		6742	70753	0.900178
734	182547		5857	83806	0.0050197		5530	65694	0.00612726		4867	26692	0.00332325		6743	64600	0.750236
735	182436		5860	75615	0.00603631		5539	77785	0.0051049		4868	65618	0.00368601		6748	70817	0.632402
736	182517		5863	75411	0.00558967		5545	67011	0.00298334		4869	65622	0.00435254		6749	65935	0.860568
737	182426		5866	75151	0.00518859		5547	67360	0.00331654		4874	27328	0.00366129		6851	73994	0.509246
738	182095		5868	83662	0.0104347		5554	76452	0.00475075		4875	27373	0.00357844		6852	70000	0.817907
739	181948		5873	74543	0.00357255		5562	68649	0.00377757		4882	28268	0.00687105		6865	74286	0.0543638
740	181714		5874	83709	0.00493929		5582	76134	0.00312307		4883	28330	0.00286978		6866	71000	0.690686
741	181400		5884	74129	0.00961052		5586	75816	0.00296812		4884	28379	0.00235915		6887	75398	0.924058
742	181409		5886	73966	0.00694563		5588	75824	0.00311419		4886	66053	0.00903601		6888	72862	0.956042
743	181958		5895	83254	0.00642651		5609	74393	0.00385943		4889	28773	0.00242242		6902	76412	0.204958
744	181873		5897	83202	0.00452322		5613	74909	0.00299035		4893	29598	0.0052149		6903	73870	0.178478
745	181555		5905	71961	0.00457226		5624	76167	0.0024458		4894	29736	0.00331289		6906	76597	0.932131
746	181419		5912	83237	0.00714242		5630	77237	0.0066633		4895	66767	0.004439		6907	74275	0.969462
747	181425		5914	83356	0.00671346		5641	75184	0.00385298		4902	30899	0.00314794		6929	78346	0.337954
748	181511		5918	71173	0.00919679		5650	75818	0.00322104		4904	66892	0.00489106		6930	77432	0.401769
749	181794		5926	82261	0.00312958		5668	75340	0.00281048		4911	32368	0.00255539		6946	79055	0.950348
750	181420		5932	69047	0.0210854		5681	76232	0.00236339		4913	66906	0.00487522		6947	78802	0.902518
751	181557		5935	81850	0.00511629		5683	82817	0.00505137		4920	34208	0.00367216		6965	80552	0.276333
752	181212		5943	81765	0.00366441		5690	77202	0.00252629		4922	67111	0.00334506		6966	82419	0.337558
753	180598		5948	67558	0.00906486		5697	83477	0.00352275		4928	35669	0.00419997		6973	80231	0.555659
754	180792		5950	67297	0.0148726		5723	78198	0.0026838		4929	35842	0.00278111		6974	83389	0.961474
755	181130		5958	81239	0.0100512		5724	84434	0.00218668		4937	37817	0.00421855		6979	79876	0.894803
756	181112		5972	65209	0.0171566		5727	84577	0.00329378		4938	38038	0.00224161		6980	83511	0.744863
757	181484		5979	80475	0.0101516		5730	84774	0.00197685		4940	67122	0.00739531		7045	81764	0.523498
758	181129		5985	63330	0.00401996		5734	85191	0.00486416		4941	67141	0.00528795		7046	89956	0.925307
759	181190		5987	79902	0.00336553		5743	85091	0.00366623		4947	40150	0.00290258		7053	81298	0.872782
760	181080		5999	61900	0.00398623		5761	79009	0.00349832		4978	67239	0.00460815		7054	90486	0.362635
761	181393		6008	61512	0.00881553		5771	78654	0.00249244		5009	59164	0.00430105		7059	81443	0.833992
762	181060		6011	60968	0.00767278		5773	85386	0.00419103		5034	63589	0.0025656		7060	90019	0.883263
763	181425		6030	79146	0.00337318		5783	85075	0.00343555		5037	63719	0.00373863		7156	77981	0.950591
764	181572		6035	79656	0.00945103		5802	78686	0.00263542		5040	63572	0.00299092		7157	85368	0.865458
765	181773		6041	79999	0.00469698		5804	78702	0.00349397		5055	62863	0.00301131		7170	77042	0.797271
766	182143		6047	57190	0.00420224		5818	84784	0.00433286		5067	62351	0.00272862		7171	83533	0.306277
767	182088		6056	79243	0.0050805		5824	84527	0.00352063		5078	68794	0.00428478		7180	76309	0.764604
768	181808		6068	54335	0.00840904		5829	84246	0.00297118		5079	61753	0.00385893		7181	82808	0.521378
769	181786		6071	79884	0.00920169		5839	77202	0.00390286		5084	69229	0.00333488		7213	73800	0.91707
770	181542		6078	53445	0.00911075		5850	76735	0.00340241		5085	61685	0.00326086		7214	79435	0.136873
771	181321		6080	79651	0.00454926		5876	74488	0.00303073		5136	61283	0.00526894		7228	72752	0.973381
772	181596		6085	52944	0.00800369		5882	74231	0.00392398		5162	61735	0.00445612		7229	78149	0.588794
773	181652		6094	79494	0.0104566		5888	83819	0.00408968		5175	62306	0.00490924		7273	71010	0.684398
774	181697		6101	52502	0.00738732		5901	72130	0.0034783		5203	77879	0.00267656		7274	76923	0.215295
775	181609		6104	52545	0.00892892		5903	82909	0.00244347		5210	78709	0.00646829		7276	70799	0.942482
776	181319		6110	52181	0.00921568		5907	83023	0.00411996		5211	78612	0.00345203		7277	76753	0.341503
777	180978		6126	80134	0.00746355		5928	69388	0.00311682		5216	79003	0.00372445		7289	70428	0.0526481
778	180882		6128	80019	0.00728596		5930	69262	0.00377994		5219	62440	0.00526184		7290	76746	0.877991
779	180569		6133	52819	0.0126816		5946	67735	0.00426031		5220	62529	0.00389986		7329	66305	0.606546
780	180195		6143	78861	0.00461538		5954	81093	0.00486566		5231	80070	0.00409438		7330	72924	0.170132
781	180211		6163	78120	0.00900391		5970	65488	0.00366452		5241	61457	0.003931		7346	64181	0.910234
782	179984		6166	77983	0.00522386		5973	80812	0.00311803		5268	61127	0.00306632		7347	70960	0.972183
783	180375		6170	77737	0.00433458		5981	63984	0.00403168		5277	82498	0.00519064		7356	63451	0.212895
784	180243		6181	53474	0.0112627		5995	80150	0.00323205		5280	82625	0.00357536		7357	70358	0.533537
785	180424		6194	52907	0.00865998		6001	61954	0.0021983		5289	56290	0.00620109		7377	60559	0.499005
786	180513		6199	76654	0.0050277		6003	61769	0.00316381		5297	59479	0.00243996		7378	67698	0.466289
787	175321		6212	52787	0.00838048		6017	60147	0.00256652		5298	59553	0.00228332		7386	59422	0.247256
788	180535		6219	76011	0.0058498		6021	79705	0.00496521		5299	59583	0.00443915		7387	66790	0.562084
789	180822		6222	52667	0.0089023		6037	57539	0.00406272		5317	59377	0.00513802		7389	58876	0.827775
790	180793		6225	52600	0.00450379		6043	57200	0.00299236		5318	59479	0.00647074		7390	66267	0.832356
791	180678		6227	76250	0.0129183		6058	55116	0.00249117		5325	59160	0.00315989		7410	56691	0.22013
792	180800		6231	52618	0.00524539		6065	79602	0.00316996		5333	59698	0.0047196		7411	63965	0.359664
793	181393		6236	52810	0.00362924		6074	53804	0.00315513		5334	59534	0.00514164		7413	56402	0.923602
794	181363		6239	76512	0.00397305		6076	79872	0.0042155		5337	81246	0.0055464		7414	63779	0.884798
795	181529		6245	52633	0.0042583		6083	53339	0.00388967		5338	81268	0.00380391		7492	51526	0.903766
796	181565		6248	76471	0.00707527		6089	52772	0.00442104		5363	80109	0.00351694		7493	61255	0.845512
797	181489		6259	52811	0.00844083		6096	52470	0.00216595		5364	80178	0.00275544		7497	51153	0.818048
798	181602		6263	52843	0.00913011		6098	52604	0.00471526		5365	80271	0.00291115		7498	61155	0.908893
799	181471		6270	75756	0.00928129		6131	52911	0.00342531		5376	80010	0.00513856		7503	50694	0.913022
800	181194		6275	75538	0.00705139		6145	52599	0.00272225		5379	61175	0.00339901		7504	61150	0.93717
801	180588		6286	75939	0.00429395		6147	52985	0.00611142		5380	61219	0.0052036		7506	50649	0.569241
802	180273		6291	53978	0.00468043		6165	53813	0.00286286		5388	61200	0.00422833		7507	61167	0.138689
803	180229		6293	75396	0.0120218		6179	76812	0.00323346		5393	78714	0.00601306		7518	49913	0.974746
804	180518		6314	54244	0.00487474		6188	53036	0.00289053		5394	78896	0.00368116		7519	61323	0.967043
805	180842		6315	74532	0.00620793		6201	53242	0.00224379		5395	78758	0.00338749		7530	49076	0.940954
806	180873		6323	74213	0.00485094		6229	76228	0.00349982		5399	61022	0.00479946		7531	61114	0.360348
807	180218		6328	54817	0.00538558		6241	52735	0.00278381		5406	62393	0.00351564		7533	48422	0.903852
808	180085		6334	73800	0.00935352		6250	76569	0.00374301		5445	78440	0.00388276		7534	61168	0.972321
809	179851		6338	73664	0.0048721		6253	52814	0.00380192		5446	78278	0.00315323		7545	48227	0.974186
810	180053		6350	72637	0.00596577		6272	52390	0.00312521		5451	78158	0.00330888		7546	61454	0.915541
811	180179		6355	55176	0.0164269		6278	75656	0.0032336		5455	62473	0.00628527		7549	48204	0.821588
812	179787		6358	55095	0.0062625		6295	53851	0.00314582		5462	62311	0.0035955		7550	61822	0.694455
813	179642		6360	72518	0.0138139		6302	54384	0.00273897		5463	62194	0.00643363		7554	48087	0.39222
814	179461		6362	72468	0.00642815		6306	54716	0.00442267		5468	77893	0.00452925		7555	62016	0.857567
815	179536		6377	72069	0.0033909		6310	75091	0.00468191		5469	62293	0.00344293		7561	47716	0.962018
816	179536		6381	71976	0.00670607		6312	74775	0.00305172		5483	77497	0.0045654		7562	62068	0.782118
817	179652		6401	71427	0.00384198		6317	74512	0.00380774		5484	77736	0.00281134		7599	46548	0.372045
818	179670		6405	55309	0.0045582		6325	54911	0.00392915		5494	77752	0.00439068		7600	62814	0.816112
819	179674		6413	55383	0.00456287		6336	55229	0.00355427		5497	62658	0.00527898		7608	46471	0.0431476
820	179635		6416	70617	0.0037514		6344	72977	0.00311335		5510	77609	0.00289108		7609	63327	0.432543
821	179730		6419	55659	0.01052		6349	54987	0.0025848		5519	64185	0.00350579		7611	46523	0.964322
822	179922		6422	70582	0.0131658		6352	54989	0.00403481		5520	64397	0.00403097		7612	63311	0.556493
823	179973		6430	55502	0.00521651		6364	55204	0.00377697		5529	65465	0.00437133		7620	46631	0.931388
824	179918		6439	69416	0.00408752		6366	55130	0.00427815		5540	77604	0.00496361		7621	63535	0.966571
825	179823		6452	55415	0.0040859		6374	54860	0.00324122		5541	66293	0.00277041		7633	46386	0.926216
826	179872		6467	55386	0.0122738		6383	54906	0.00361945		5555	76403	0.0048599		7634	63445	0.255949
827	179925		6475	55456	0.00357115		6393	55086	0.00276301		5559	67924	0.00385925		7639	46778	0.66708
828	180067		6485	55735	0.0143251		6395	55204	0.00284754		5560	68332	0.00380074		7640	63496	0.883248
829	180136		6497	56466	0.00470892		6424	70454	0.00397703		5561	68527	0.00693308		7648	46696	0.230466
830	179827		6506	56591	0.00399227		6434	55186	0.00278232		5594	75750	0.00348119		7649	63311	0.627552
831	179806		6509	56638	0.0103753		6436	69128	0.00368419		5596	72497	0.0037024		7675	46165	0.974654
832	179758		6516	66036	0.0156172		6444	55599	0.00285989		5627	74843	0.00338407		7676	62687	0.831124
833	179580		6520	56670	0.00743198		6448	55686	0.00348273		5628	76807	0.00421545		7689	45473	0.943504
834	179403		6533	57362	0.00538714		6461	55154	0.00389558		5629	77207	0.00438234		7690	62847	0.666142
835	179355		6549	57465	0.00846645		6465	55303	0.00305947		5633	74669	0.00393165		7699	46605	0.837646
836	179548		6551	57720	0.00860216		6494	67318	0.00690984		5636	77847	0.00407557		7700	62832	0.907435
837	179632		6555	57928	0.00598649		6499	56472	0.00372545		5642	75119	0.00285667		7731	47928	0.642838
838	179683		6563	57700	0.00846783		6500	66762	0.00324195		5654	75698	0.00389884		7732	62915	0.947337
839	179801		6586	58497	0.0160296		6507	66386	0.00242354		5655	75548	0.00345867		7758	48829	0.165138
840	179768		6594	58314	0.00948907		6512	66030	0.00244005		5673	75985	0.00430927		7759	63726	0.866584
841	179848		6596	65334	0.00399076		6518	56787	0.00422637		5682	82574	0.00434503		7774	48667	0.948409
842	179883		6599	58551	0.0118519		6534	65609	0.00220562		5687	76841	0.00270609		7775	64035	0.962302
843	180121		6601	65665	0.00506138		6540	64893	0.00372353		5726	84718	0.00309135		7784	49050	0.887239
844	180174		6607	65879	0.00507133		6545	56980	0.00274074		5733	85044	0.00398288		7785	63692	0.976054
845	180329		6611	65600	0.00832467		6547	64824	0.003175		5750	78378	0.00700607		7839	50748	0.937362
846	180681		6620	65565	0.00412927		6553	57932	0.00409778		5751	78586	0.00427042		7840	65341	0.751069
847	181176		6623	58550	0.00647914		6557	65391	0.00337476		5756	85279	0.00434512		7848	51091	0.924435
848	181452		6641	59257	0.00654971		6561	65003	0.00275305		5789	78700	0.00368424		7849	65594	0.795094
849	181594		6645	66360	0.018429		6569	65142	0.00355684		5790	78605	0.00226603		7855	51248	0.964876
850	181860		6647	66373	0.00553998		6573	65238	0.00256928		5793	84698	0.00378263		7856	65606	0.86162
851	181894		6651	66544	0.0111073		6582	58342	0.00542031		5823	84545	0.00221406		7863	50791	0.852282
852	181835		6659	60183	0.00419305		6583	65815	0.00273849		5826	84254	0.00232681		7864	65988	0.935855
853	181787		6660	66520	0.00433573		6590	65207	0.00249527		5831	83972	0.00379717		7870	50889	0.94296
854	181649		6666	66706	0.00420108		6592	65235	0.0031505		5867	83565	0.00445361		7871	65813	0.970963
855	181664		6679	60660	0.00412386		6603	58546	0.00246596		5887	83933	0.00349347		7875	50940	0.836745
856	181532		6680	67023	0.00513609		6605	58761	0.00480819		5906	83038	0.00326258		7876	65947	0.719486
857	181510		6683	61028	0.00666172		6613	65608	0.00502642		5919	70809	0.00399323		7881	50946	0.289672
858	181546		6689	61041	0.00486684		6618	58478	0.00351112		5922	81963	0.00298094		7882	66317	0.553556
859	181353		6690	67003	0.00560717		6627	58660	0.00601804		5933	68866	0.00537551		7902	50367	0.0672517
860	181446		6708	61723	0.00437049		6653	60166	0.00402477		5934	68667	0.00432705		7903	66476	0.368519
861	181621		6725	70032	0.0036107		6662	60254	0.00344685		5942	67443	0.00441248		7905	50151	0.849628
862	181696		6733	64795	0.00551506		6668	60472	0.00379252		5953	81043	0.00427792		7906	66426	0.966704
863	181460		6737	65237	0.0109445		6670	60531	0.0100507		5957	81167	0.00399381		7923	50433	0.444966
864	181314		6740	65598	0.00600075		6674	66988	0.00402122		5962	80676	0.00276609		7924	67312	0.276487
865	181688		6752	71505	0.0144917		6676	66960	0.00234894		5965	65731	0.00537797		7941	50611	0.770365
866	181676		6754	71678	0.00791759		6685	61005	0.00341059		5966	65808	0.00328497		7942	67522	0.813433
867	181387		6758	71986	0.00575262		6687	67087	0.00296317		5978	80370	0.00536515		7953	50396	0.50086
868	181171		6762	72468	0.00427473		6692	61048	0.00630981		5982	63853	0.00375474		7954	67445	0.560773
869	181242		6768	67857	0.0049513		6693	67030	0.00463508		5992	80053	0.00366324		7956	50213	0.316393
870	181327		6770	67897	0.0129094		6695	66993	0.00392445		5993	80122	0.00402369		7957	67522	0.968419
871	181707		6772	72516	0.00344544		6704	62182	0.00421148		5994	80209	0.00464215		7980	49977	0.456693
872	181688		6778	68037	0.00871469		6710	63115	0.00326377		6009	61336	0.00562762		7981	67451	0.883872
873	181655		6780	68036	0.00897441		6716	63635	0.00654928		6020	79667	0.00591215		7984	50055	0.965572
874	181914		6785	72314	0.00826909		6718	69473	0.0055099		6025	78920	0.00290881		7985	67154	0.387468
875	182117		6794	72371	0.00917981		6720	69806	0.00413685		6028	57957	0.00472301		7986	50186	0.582424
876	182058		6803	73005	0.00518238		6727	64242	0.00724284		6034	79389	0.0059516		7987	67467	0.910471
877	182378		6808	68537	0.00422946		6731	70241	0.00249026		6038	57469	0.00289576		7989	50316	0.227696
878	183038		6809	73027	0.00339064		6735	70497	0.0050404		6061	54444	0.00331146		7990	67479	0.137979
879	183161		6813	73176	0.00442534		6745	65981	0.00270224		6069	54161	0.00423348		7992	50158	0.451237
880	183336		6821	73576	0.00485844		6756	71833	0.00452091		6070	79786	0.00464117		7993	67382	0.928044
881	183622		6843	70342	0.00544496		6776	72632	0.00344416		6079	53422	0.00347993		7998	50373	0.166615
882	183679		6857	74509	0.0116798		6789	67675	0.00381685		6090	52706	0.00292292		7999	68095	0.296876
883	183951		6860	71216	0.0108967		6792	67513	0.00251824		6099	52550	0.00504992		8043	52827	0.694691
884	183894		6869	71532	0.0061227		6797	68135	0.00571565		6105	52374	0.00289736		8044	70107	0.965806
885	183794		6870	75378	0.00624333		6806	73048	0.00387961		6111	52168	0.00295636		8058	53919	0.271626
886	183813		6872	75539	0.00562966		6815	68620	0.00493094		6113	79232	0.00442425		8059	71553	0.133468
887	183808		6877	72115	0.00521837		6819	73509	0.00299055		6121	52291	0.00449352		8061	54024	0.784285
888	183573		6879	72255	0.0163602		6823	68884	0.00469836		6134	52767	0.00323701		8062	71522	0.886474
889	183273		6883	75806	0.003519		6830	69551	0.00356602		6135	52765	0.00280159		8065	54535	0.50145
890	183072		6893	76410	0.00475249		6834	74431	0.00265054		6141	52347	0.00793623		8066	72269	0.650589
891	183229		6913	75090	0.00317102		6838	74648	0.00503862		6142	52569	0.00337224		8091	57452	0.93107
892	183647		6915	77609	0.00874964		6841	74457	0.0032459		6148	52906	0.00398118		8092	74977	0.882067
893	183333		6922	78111	0.00513477		6848	74422	0.00343603		6153	77995	0.0036279		8120	60254	0.926412
894	183474		6926	78177	0.00519835		6867	74795	0.00224849		6156	77926	0.00456331		8121	78297	0.702308
895	183774		6933	78023	0.00359187		6875	75611	0.00335631		6162	78141	0.00345483		8133	62119	0.956413
896	183960		6941	78899	0.00457781		6885	72618	0.00234547		6182	53376	0.00488051		8134	79937	0.659549
897	183619		6951	80105	0.00677028		6891	76273	0.00247312		6195	52888	0.00399879		8179	68025	0.964149
898	183848		6954	80050	0.00442898		6896	74042	0.00290449		6198	52896	0.00255206		8180	84717	0.709696
899	183908		6962	82073	0.00391472		6910	77146	0.00268272		6213	52511	0.00333305		8189	68664	0.478925
900	183911		6968	80743	0.00511215		6918	76270	0.00343631		6215	75712	0.0035137		8190	84883	0.905563
901	183650		6971	83402	0.00510567		6920	76539	0.00288417		6216	75563	0.00611083		8227	70493	0.454504
902	183316		6992	80513	0.00562417		6924	76698	0.00254129		6226	76151	0.0041811		8228	84957	0.909665
903	183086		6995	80688	0.00987948		6928	77142	0.00292348		6254	52777	0.00250696		8249	70228	0.385978
904	182761		7002	80681	0.00671869		6936	78375	0.00279176		6260	52822	0.00332321		8250	83921	0.93029
905	182374		7004	80692	0.0051383		6938	78601	0.00287374		6264	52630	0.00490735		8261	70383	0.946203
906	182182		7007	80852	0.00401107		6943	79140	0.00261764		6267	52196	0.00389262		8262	82858	0.496391
907	182337		7019	81604	0.00383387		6949	79386	0.00313076		6269	75929	0.00257356		8286	71177	0.125691
908	182202		7037	90125	0.00359932		6956	81364	0.00347461		6292	75525	0.00362887		8287	81886	0.348954
909	181979		7042	90340	0.00677522		6958	81748	0.00331366		6307	54646	0.00741743		8298	70422	0.966214
910	182322		7044	90138	0.00918007		6960	80488	0.00322117		6308	54412	0.00375992		8299	80214	0.821983
911	182076		7066	90473	0.00513119		6985	84601	0.00402658		6309	75093	0.00357132		8323	70416	0.970498
912	181903		7074	90810	0.00352992		6989	80387	0.00324604		6333	73841	0.00274713		8324	78745	0.865158
913	181568		7075	82154	0.00500517		6997	85935	0.00320186		6353	55079	0.00611966		8336	70631	0.729665
914	181042		7082	91178	0.00935367		7000	80773	0.00247095		6356	55127	0.00538041		8337	78785	0.489303
915	180783		7111	80436	0.00550538		7011	80994	0.00371625		6359	72499	0.00411951		8343	70221	0.972604
916	180590		7120	88883	0.00447065		7021	88747	0.00290714		6389	54440	0.00506134		8344	78026	0.935471
917	180360		7124	80436	0.0126462		7034	82004	0.00418925		6390	54658	0.0032742		8349	69813	0.969153
918	180146		7126	80482	0.00494653		7062	82057	0.003045		6398	55037	0.00265975		8350	77859	0.880734
919	179907		7135	88355	0.00742314		7064	81961	0.00250536		6408	55051	0.00333467		8355	70200	0.963587
920	179869		7139	87844	0.00531704		7067	82026	0.0023925		6420	55609	0.00409082		8356	78103	0.851816
921	179708		7149	86695	0.00472488		7077	91034	0.00257629		6421	70416	0.00448122		8361	70707	0.508894
922	179361		7154	78512	0.00847801		7079	91204	0.00284921		6455	54843	0.00309745		8362	78381	0.520406
923	179013		7162	78042	0.00410741		7099	81616	0.004572		6456	67904	0.00425638		8375	71475	0.167691
924	179149		7176	76948	0.00700575		7109	80741	0.00319239		6457	67763	0.00658875		8376	78523	0.600483
925	178915		7186	82639	0.0028516		7113	89565	0.00463839		6462	55242	0.00309166		8388	71653	0.23539
926	179054		7195	81741	0.00398535		7115	80349	0.0023492		6468	55303	0.00355414		8389	78422	0.31353
927	179108		7199	81357	0.00429203		7117	80390	0.00341828		6471	55069	0.00517626		8391	71699	0.971246
928	178673		7204	80681	0.00414643		7133	88534	0.00404104		6472	55286	0.00362754		8392	77968	0.935563
929	178626		7208	80556	0.0041674		7140	79608	0.00321153		6477	67368	0.00389676		8422	74310	0.773985
930	178398		7217	79565	0.00395644		7145	79111	0.00299026		6478	67155	0.00785773		8423	77863	0.42774
931	178250		7222	79195	0.00978216		7147	78877	0.00263445		6486	55878	0.0156413		8437	75976	0.666701
932	178240		7231	73078	0.00264941		7151	78689	0.00279717		6493	67199	0.0131047		8438	77998	0.134924
933	178149		7252	77876	0.00874588		7165	84825	0.00562382		6510	56577	0.00409721		8484	77317	0.617817
934	177939		7259	72184	0.00910036		7169	84036	0.00326549		6511	56437	0.00346356		8485	77475	0.941604
935	178032		7269	71740	0.0085008		7174	83512	0.00483937		6514	66109	0.00312124		8527	74235	0.970721
936	177633		7278	70723	0.00405513		7183	76687	0.00601598		6515	66101	0.00312442		8528	74123	0.356555
937	177379		7282	71094	0.0130603		7189	82046	0.0048911		6524	65232	0.00357997		8557	72881	0.924195
938	177176		7297	76631	0.00487006		7192	76128	0.00553634		6538	65049	0.00342044		8558	72663	0.893455
939	177283		7299	70013	0.0037843		7206	74826	0.00296634		6539	65049	0.00453744		8580	70594	0.812672
940	177360		7303	69615	0.00505501		7220	73638	0.00395799		6564	57621	0.00307617		8581	70575	0.970136
941	177378		7306	69247	0.00707683		7224	73210	0.00229493		6566	64985	0.00316715		8650	66839	0.449856
942	177287		7308	68837	0.0060859		7233	78292	0.00352928		6567	65072	0.00559942		8651	67628	0.433497
943	176855		7315	75159	0.0148104		7241	78314	0.00241232		6568	65172	0.00676712		8688	64676	0.609345
944	177017		7321	67413	0.00425651		7243	78162	0.00287883		6587	58434	0.00310565		8689	67000	0.437715
945	177640		7326	66736	0.00599648		7248	77940	0.00334262		6588	58369	0.00204444		8694	64292	0.678304
946	177852		7336	65437	0.00678601		7256	77495	0.002056		6595	58293	0.00351433		8695	67628	0.941251
947	177992		7342	71510	0.00374322		7262	77739	0.00376299		6600	58572	0.00427648		8698	64476	0.82937
948	177941		7358	63369	0.00544127		7280	76863	0.00280439		6606	58747	0.00361998		8699	67833	0.728973
949	178111		7365	62187	0.00502935		7284	71110	0.00365664		6628	58633	0.00523094		8704	63291	0.955677
950	178386		7369	61712	0.0124161		7291	70391	0.00253384		6631	65346	0.00364507		8705	68283	0.96478
951	178275		7374	68486	0.00513397		7310	75387	0.0027815		6644	66245	0.00456266		8718	63377	0.461185
952	178300		7396	58319	0.00623713		7311	68479	0.00275485		6650	66549	0.00423073		8719	68676	0.105513
953	178326		7418	56454	0.00574409		7328	73272	0.0036625		6663	60370	0.00270561		8725	63015	0.387805
954	177924		7431	63170	0.00380805		7333	72725	0.00400036		6672	66842	0.00248906		8726	69025	0.735656
955	177971		7434	54665	0.00863364		7338	65300	0.00830702		6673	66965	0.00444085		8731	62776	0.256636
956	178056		7438	62601	0.00420893		7344	64583	0.00595909		6711	63318	0.00269315		8732	68843	0.765272
957	178297		7443	62453	0.0052194		7363	62697	0.00336027		6712	63322	0.00239228		8767	61372	0.373269
958	178304		7448	53391	0.0139543		7371	68856	0.00313931		6734	70480	0.00323932		8768	67518	0.196465
959	178325		7453	61998	0.00847545		7372	61463	0.00341288		6738	65300	0.00644599		8842	62488	0.917584
960	178313		7459	52995	0.0273414		7376	68284	0.00344828		6750	65901	0.00338232		8843	66226	0.844413
961	178378		7462	61606	0.00453412		7384	67549	0.00306933		6751	71456	0.00414345		8847	61925	0.771102
962	178647		7471	61494	0.00960171		7393	66059	0.00330735		6771	67830	0.00445103		8848	65668	0.974414
963	178869		7479	61261	0.00373919		7394	58405	0.00265975		6783	72529	0.00255466		8854	61801	0.933234
964	178962		7480	52404	0.00355339		7398	65800	0.00408442		6784	72406	0.00326548		8855	64758	0.906496
965	178970		7485	61499	0.00661933		7402	65250	0.00532943		6790	67568	0.002732		8865	62005	0.510168
966	178599		7486	52181	0.00417137		7406	65047	0.00229568		6793	72246	0.00395248		8866	64071	0.954573
967	178694		7490	51882	0.0100871		7420	63310	0.00306728		6798	68115	0.00812007		8869	62037	0.458759
968	178648		7495	51558	0.0103176		7426	63918	0.00475689		6805	73122	0.00701972		8870	63776	0.0800055
969	178564		7521	61479	0.00555604		7428	55477	0.00231535		6816	68713	0.00431434		8908	61596	0.509683
970	178516		7526	61610	0.00547039		7440	54092	0.00256343		6817	73279	0.00341616		8909	61136	0.175669
971	178507		7563	47636	0.00518192		7450	53387	0.0031365		6818	73435	0.00390482		8917	61539	0.562104
972	178248		7569	47607	0.00450734		7464	61701	0.00421121		6824	69091	0.00430675		8918	60543	0.543531
973	178229		7577	62765	0.00472292		7469	52790	0.00682615		6825	69037	0.00402829		8923	61567	0.969939
974	178307		7589	63257	0.004127		7474	61403	0.0038907		6837	74655	0.00316842		8924	59935	0.734554
975	178623		7591	46965	0.00930235		7477	52549	0.00430769		6840	74584	0.00279315		8932	61513	0.936804
976	178848		7594	46794	0.00473184		7482	61339	0.00430281		6855	74259	0.002098		8933	59498	0.868067
977	179092		7601	46805	0.0101474		7514	50545	0.00331484		6856	74380	0.00368023		8969	61053	0.886479
978	178878		7618	63742	0.00496		7522	49795	0.00292979		6861	71138	0.00515499		8970	55276	0.959071
979	176878		7630	46558	0.0065789		7524	49634	0.00285412		6862	71105	0.00828916		8977	60412	0.681743
980	178808		7637	46694	0.00643351		7538	61551	0.00269714		6880	72361	0.00385711		8978	54271	0.283095
981	178660		7645	64065	0.00543757		7540	61623	0.00318289		6881	72431	0.00267905		8982	60365	0.937632
982	178253		7663	63292	0.00331506		7565	62123	0.00273646		6889	72882	0.00543366		8983	53851	0.972147
983	178297		7665	46477	0.00574503		7566	47641	0.00238344		6890	73199	0.00294939		8988	60467	0.972838
984	178505		7683	63095	0.0155866		7571	62655	0.00361573		6908	74300	0.00598774		8989	53462	0.974299
985	178615		7687	62794	0.00390167		7573	62758	0.00244562		6909	74561	0.00336189		9000	60087	0.939299
986	178631		7695	63066	0.0183984		7575	47614	0.00300958		6914	77439	0.00389542		9001	52524	0.849954
987	178894		7726	63168	0.00489491		7585	47597	0.0029726		6944	79042	0.00339639		9013	59470	0.283747
988	178902		7728	62990	0.00704843		7593	63100	0.00251524		6945	78834	0.00539647		9014	51467	0.578087
989	178452		7734	63146	0.00753442		7596	63142	0.00443578		6975	83477	0.00438304		9019	59390	0.149732
990	178335		7737	48572	0.00459807		7603	46852	0.00410774		6976	83767	0.00401458		9020	50979	0.195562
991	178540		7743	63455	0.00796749		7605	46901	0.00344784		6977	83748	0.00337259		9022	59298	0.929544
992	178776		7768	64145	0.00541382		7615	63604	0.00320546		6978	79832	0.003481		9023	50539	0.959912
993	179021		7789	63897	0.00534442		7625	63940	0.00425577		6986	84770	0.00348974		9049	58837	0.592208
994	178992		7792	64093	0.0101217		7628	46841	0.00294154		6994	80672	0.00570245		9050	49262	0.96532
995	179369		7798	50238	0.0198569		7632	63642	0.00322404		7058	81669	0.00315837		9052	58891	0.720734
996	170055		7800	50218	0.00360392		7636	63926	0.00236765		7083	91117	0.00427049		9053	48996	0.698779
997	178485		7807	50770	0.0299216		7643	46949	0.00435769		7098	81717	0.00422023		9066	58650	0.904192
998	179423		7810	64812	0.00571195		7647	64102	0.00256853		7108	80757	0.00245062		9067	48593	0.955113
999	179418		7819	64957	0.00728378		7656	46922	0.00342326		7114	89564	0.0037711		9100	56086	0.953541
1000	179969		7822	65021	0.0044508		7660	46794	0.0042132		7123	80234	0.00363982		9101	47606	0.582204
1001	180298		7824	50935	0.00332847		7667	63409	0.00387651		7153	78556	0.00433771		9102	55962	0.509215
1002	180559		7834	65483	0.00429843		7669	63373	0.00287117		7166	84697	0.00302828		9103	47593	0.941117
1003	181022		7841	50949	0.00483203		7671	46248	0.00355717		7167	84500	0.0024591		9106	55638	0.955118
1004	181186		7846	51125	0.00425302		7681	63053	0.00378405		7175	83378	0.00369565		9107	47394	0.540175
1005	181228		7850	51227	0.00716065		7685	46320	0.00272758		7182	76568	0.00694159		9108	55544	0.547223
1006	181133		7853	51284	0.00504908		7692	63027	0.0042408		7190	81947	0.00402255		9109	47659	0.86854
1007	180992		7858	51437	0.00438286		7693	46584	0.00302318		7191	75992	0.00431845		9111	54985	0.828811
1008	180643		7867	66066	0.00893824		7696	46874	0.00234586		7219	73748	0.00358118		9112	47727	0.96746
1009	180398		7873	65888	0.00530766		7701	47009	0.00311549		7223	78962	0.00389261		9115	54611	0.707518
1010	179986		7879	66338	0.00615515		7706	63299	0.00270906		7227	72721	0.0172076		9116	47713	0.91864
1011	179817		7885	66370	0.00412605		7708	47422	0.00425823		7234	78363	0.00556439		9130	55949	0.297134
1012	179676		7891	66701	0.00464697		7712	61557	0.00209365		7235	78248	0.00354698		9131	48924	0.929049
1013	179599		7909	50420	0.00459993		7714	62869	0.00180808		7249	77965	0.00279009		9132	55748	0.9098
1014	179605		7915	67174	0.00398394		7716	62872	0.00369368		7253	77808	0.00405777		9133	48946	0.968527
1015	179272		7919	50619	0.00875408		7748	63587	0.00327822		7254	77781	0.00267216		9139	56528	0.300034
1016	179532		7927	50649	0.0152081		7751	63625	0.00324887		7257	72222	0.00329257		9140	49745	0.822305
1017	179611		7929	50680	0.0050705		7753	48968	0.00323852		7258	72184	0.00393406		9169	59496	0.457223
1018	180087		7933	67782	0.00490693		7764	49195	0.00304696		7267	72053	0.00261032		9170	52815	0.870912
1019	180301		7936	67532	0.0111088		7766	49250	0.00272174		7268	71909	0.00354994		9175	59420	0.965442
1020	180695		7940	67440	0.00799963		7782	49553	0.00299798		7275	70740	0.00383799		9176	53170	0.908279
1021	180659		7944	67920	0.00600259		7803	50407	0.00264951		7281	70967	0.00402651		9181	59796	0.962842
1022	180345		7948	67921	0.00436259		7811	50858	0.00243416		7316	75008	0.00453243		9182	53640	0.658952
1023	180261		7951	50708	0.019522		7814	64835	0.00241973		7317	74834	0.00461074		9210	61052	0.608454
1024	179999		7963	50592	0.00856926		7817	64979	0.00481254		7334	72623	0.0141078		9211	55891	0.354408
1025	179545		7966	50655	0.00583971		7831	50952	0.00538165		7335	72489	0.00292221		9238	61236	0.911595
1026	179395		7969	68302	0.011477		7843	65621	0.00523796		7348	71038	0.00610085		9239	56864	0.337341
1027	179257		7975	68169	0.00969913		7852	65627	0.00295227		7349	71017	0.00369791		9241	61219	0.144397
1028	178714		7978	67899	0.00758038		7861	66235	0.00381598		7362	62880	0.00302555		9242	57485	0.628051
1029	178979		7996	67990	0.0069541		7868	51123	0.00377555		7399	65741	0.00316369		9268	60592	0.741461
1030	178824		8002	68179	0.00525675		7887	51026	0.00324879		7403	65380	0.00479206		9269	57423	0.951393
1031	178404		8008	68225	0.00488141		7889	51003	0.00313853		7404	65293	0.00264814		9273	60458	0.482076
1032	178006		8011	51003	0.00889077		7897	50917	0.00231439		7427	63659	0.00423492		9274	57281	0.195446
1033	177868		8017	68637	0.00390937		7899	50874	0.00245008		7432	54826	0.00287126		9295	60090	0.878773
1034	178091		8023	68975	0.0202497		7913	50552	0.00498988		7433	54734	0.0048457		9296	58075	0.813195
1035	177960		8030	51899	0.00738999		7934	50697	0.00274568		7446	53504	0.00247626		9304	58955	0.802594
1036	177680		8038	52577	0.0103163		7938	50480	0.00267706		7447	53410	0.00373874		9305	57687	0.467688
1037	177478		8041	70117	0.00922145		7971	50830	0.00272845		7454	61888	0.00387682		9312	58473	0.195019
1038	177288		8050	53631	0.007203		8000	50457	0.00344713		7455	61863	0.00348282		9313	57292	0.637336
1039	177026		8054	71437	0.00527845		8006	50749	0.00456947		7457	52924	0.00234477		9336	56550	0.514948
1040	177099		8068	55245	0.0146314		8013	68521	0.00291781		7458	52923	0.00442848		9337	56246	0.465772
1041	177126		8070	55446	0.00496695		8014	51089	0.00301949		7465	61685	0.00608844		9343	56017	0.0683893
1042	176547		8076	55788	0.00429447		8019	68760	0.00266868		7466	61551	0.0029741		9344	55980	0.667323
1043	176356		8080	56224	0.00557547		8021	51441	0.00451603		7467	52745	0.00417605		9358	54998	0.935124
1044	176316		8087	74877	0.00982015		8027	51603	0.00250792		7468	52814	0.00548987		9359	54912	0.847889
1045	176659		8094	75486	0.00563095		8035	52242	0.00327203		7472	61496	0.00353188		9361	54764	0.141509
1046	176308		8098	58453	0.00476352		8052	53847	0.00362534		7475	61360	0.00323773		9362	54556	0.528736
1047	176269		8105	59277	0.00602764		8078	73925	0.00349482		7476	52660	0.0043463		9363	54599	0.855729
1048	176313		8113	60125	0.0106332		8083	56711	0.00437906		7483	61420	0.00959395		9364	54331	0.963905
1049	176175		8116	78204	0.0078468		8085	56843	0.00227107		7489	51869	0.00453428		9369	54651	0.720919
1050	176291		8118	78179	0.00694216		8090	75091	0.00312655		7494	51477	0.00534384		9370	54013	0.941385
1051	176479		8124	61295	0.00745442		8096	58319	0.00591849		7502	50760	0.00266455		9376	54443	0.96976
1052	176586		8135	62411	0.00533258		8103	76721	0.00576209		7505	61125	0.0106278		9377	53760	0.953283
1053	176702		8139	63211	0.0148028		8108	59428	0.00464358		7512	50585	0.00392804		9382	54280	0.967731
1054	176957		8142	63554	0.0115145		8128	79946	0.00338755		7513	50613	0.00693309		9383	53391	0.970605
1055	176944		8146	81655	0.00896413		8131	80077	0.003121		7516	50279	0.00210817		9387	54075	0.913802
1056	177384		8161	65831	0.01044		8144	81470	0.00367664		7517	50035	0.0046379		9388	53031	0.482826
1057	177103		8171	67034	0.00509899		8152	82885	0.0024255		7529	49152	0.0040847		9390	54088	0.932747
1058	177178		8175	67847	0.00727789		8169	67088	0.00395903		7535	61123	0.00642285		9391	53184	0.958311
1059	177583		8182	85187	0.00424642		8185	85139	0.00248221		7536	61398	0.00373541		9399	54604	0.866092
1060	177125		8194	84584	0.008155		8196	85486	0.00408599		7541	48475	0.00399392		9400	52782	0.823527
1061	177366		8204	70622	0.00443296		8233	70597	0.00402777		7542	48515	0.00398509		9436	54731	0.851939
1062	177627		8208	85703	0.00411451		8242	84503	0.00330181		7543	48474	0.00408784		9437	52369	0.0830193
1063	177802		8210	85532	0.0130012		8254	83760	0.00300585		7544	48233	0.00503814		9442	55119	0.965559
1064	177642		8212	70771	0.00414331		8256	70619	0.00335351		7559	48074	0.00281725		9443	52142	0.944921
1065	177519		8224	70810	0.00513259		8271	83391	0.00268976		7560	47782	0.00506261		9445	55291	0.116612
1066	178002		8240	70473	0.00539679		8278	83294	0.00224816		7590	47023	0.00318072		9446	52169	0.0945161
1067	178069		8247	84379	0.00428402		8280	71820	0.00304681		7597	63202	0.00443965		9459	55673	0.855422
1068	178033		8252	70379	0.00449779		8296	81017	0.00251223		7610	46440	0.00361341		9460	52883	0.919572
1069	178291		8259	83405	0.00444439		8301	80286	0.00247473		7619	46657	0.00621943		9466	56280	0.961423
1070	178274		8266	71299	0.0134943		8306	80215	0.00383054		7622	63632	0.00302685		9467	53541	0.964539
1071	178463		8269	71508	0.0115527		8308	80170	0.00235398		7626	63962	0.00469834		9475	56570	0.712182
1072	178276		8275	83175	0.00921944		8310	71312	0.0035385		7642	47107	0.00266495		9476	53863	0.445247
1073	178210		8290	82072	0.00828589		8318	79325	0.00689263		7655	46939	0.00295109		9481	56902	0.976252
1074	177792		8304	71156	0.00818745		8319	70713	0.00209883		7658	46735	0.00247688		9482	53630	0.962151
1075	178375		8313	80038	0.00408226		8327	78884	0.00381426		7659	46753	0.00310122		9487	57097	0.953563
1076	177845		8316	79614	0.00527039		8333	79083	0.00378346		7673	46360	0.00350791		9488	53584	0.962894
1077	177756		8325	70644	0.00528231		8341	78777	0.00302032		7674	46336	0.00501701		9502	58190	0.915641
1078	177718		8331	78944	0.00418033		8352	78159	0.00283335		7684	62975	0.00366931		9503	54242	0.304794
1079	178018		8346	78486	0.010837		8363	71063	0.00353971		7698	46714	0.00329492		9505	58560	0.110216
1080	178018		8358	70776	0.00970134		8378	71927	0.00412797		7707	47322	0.00421061		9506	54419	0.497855
1081	177815		8366	71307	0.0081274		8419	78571	0.00331038		7717	62896	0.00570337		9517	59448	0.444616
1082	177612		8370	71557	0.00938295		8421	78288	0.00282166		7718	62880	0.00711402		9518	54713	0.441028
1083	177635		8374	78641	0.00594335		8427	78286	0.00356484		7719	62919	0.00463975		9526	60020	0.849213
1084	177399		8385	72136	0.00453998		8441	78171	0.00191021		7720	62800	0.00306519		9527	54521	0.923961
1085	177322		8394	78283	0.00389864		8444	78446	0.00214072		7735	63315	0.00357785		9544	61019	0.930103
1086	177317		8397	72812	0.0136401		8448	77082	0.00288607		7744	63360	0.00361834		9545	53586	0.972297
1087	177526		8399	72982	0.00799611		8455	76832	0.00334727		7749	63618	0.00332535		9564	62385	0.969278
1088	177497		8401	73005	0.00606111		8457	76899	0.00332897		7762	49063	0.00212669		9565	52695	0.628672
1089	177329		8406	73583	0.0089995		8462	78241	0.00294089		7763	49161	0.00321081		9568	62944	0.615066
1090	177173		8434	78928	0.00873541		8477	78097	0.00348168		7776	63940	0.00947567		9569	52878	0.966721
1091	177195		8439	76252	0.00706468		8478	77364	0.00481113		7777	64114	0.00612179		9580	63455	0.975135
1092	177172		8442	76682	0.00721798		8500	77036	0.0027548		7778	49320	0.00220039		9581	52648	0.969322
1093	177081		8450	78348	0.00463815		8508	76185	0.00246041		7779	49430	0.00420711		9586	63877	0.878118
1094	176665		8459	78326	0.00414531		8525	74842	0.0027571		7780	49531	0.00588486		9587	52078	0.786439
1095	176137		8464	77234	0.00333799		8533	74510	0.00270083		7781	49590	0.00410391		9606	65655	0.950579
1096	175942		8468	78311	0.00428131		8539	74513	0.00513256		7786	63647	0.00504918		9607	52064	0.968478
1097	175936		8470	77239	0.00611987		8547	73699	0.00225722		7793	64100	0.00352205		9615	66276	0.778637
1098	175506		8473	77345	0.00990885		8552	73265	0.0029983		7794	63993	0.00479127		9616	52120	0.970232
1099	175642		8483	77738	0.00424976		8562	73034	0.00317269		7795	49916	0.00246718		9628	67502	0.718847
1100	175499		8491	77444	0.00551291		8570	72115	0.00322415		7796	50033	0.00382364		9629	52502	0.260991
1101	175568		8494	77213	0.00460578		8589	70709	0.00373079		7797	50166	0.00464186		9661	68450	0.878655
1102	175557		8497	77081	0.00838092		8603	69694	0.00339423		7806	50594	0.00354143		9662	53431	0.922155
1103	175396		8503	76654	0.009849		8609	69671	0.0032665		7830	50892	0.00546595		9679	68207	0.634329
1104	175236		8506	76074	0.00626025		8615	68734	0.00495836		7836	50830	0.00328141		9680	53794	0.87912
1105	175168		8510	75751	0.00534595		8619	68678	0.00155767		7837	50880	0.00410225		9681	68150	0.447534
1106	174675		8513	75822	0.00477		8622	69299	0.00235444		7838	50772	0.00539018		9682	53624	0.80921
1107	174084		8518	75798	0.00402286		8624	68246	0.00425304		7844	65827	0.00716729		9696	67707	0.961543
1108	174107		8523	75102	0.00413864		8632	69001	0.00438723		7845	65640	0.00487641		9697	53538	0.960062
1109	174154		8531	74762	0.00844058		8635	67707	0.00548762		7865	65915	0.00466101		9715	66891	0.758641
1110	174041		8537	74984	0.00487409		8643	67545	0.00377181		7874	50806	0.0039626		9716	52629	0.641556
1111	173786		8542	74112	0.00691753		8647	67993	0.00278763		7907	66446	0.00646489		9720	66747	0.916943
1112	173852		8548	73794	0.00470306		8649	67902	0.00318273		7908	66597	0.00413247		9721	52352	0.29765
1113	173850		8555	73461	0.0118527		8652	67116	0.00264194		7911	50570	0.00538741		9745	66528	0.94945
1114	174179		8564	72625	0.0130877		8657	68048	0.00337903		7912	50680	0.00523626		9746	50876	0.944084
1115	174195		8568	72402	0.00578336		8662	67883	0.0033721		7918	50628	0.0031249		9752	66062	0.878926
1116	174149		8572	72057	0.013757		8679	65974	0.00203029		7926	50626	0.00305043		9753	50262	0.960846
1117	174261		8575	71621	0.0151311		8683	67395	0.00306914		7937	67521	0.00389927		9757	66034	0.322129
1118	174263		8578	71242	0.00561568		8686	67367	0.00455386		7950	50742	0.00456779		9758	49876	0.607236
1119	174157		8587	70906	0.0148389		8693	67923	0.00361923		7958	67502	0.00388237		9799	66403	0.347222
1120	174378		8597	69740	0.00866983		8708	63723	0.00284132		7959	50503	0.00241808		9800	48476	0.604318
1121	174152		8606	70206	0.00456012		8714	63741	0.00492988		7960	50622	0.0029437		9819	66733	0.973619
1122	174117		8611	68851	0.00347407		8722	69005	0.00299027		7961	50652	0.0107343		9820	51688	0.902928
1123	174224		8617	69495	0.00468199		8728	63363	0.0048917		7962	50566	0.00370811		9859	68174	0.97184
1124	174109		8626	69123	0.00522931		8751	68447	0.0050217		7970	68281	0.0051859		9860	57397	0.964144
1125	174283		8629	69055	0.00392536		8753	61883	0.00247567		7976	68107	0.00499742		9868	68184	0.970785
1126	174184		8638	68479	0.00389813		8762	67891	0.00274854		7982	67234	0.00317887		9869	58755	0.925469
1127	173776		8641	67539	0.0152012		8764	61572	0.00444539		7983	49904	0.00572462		9873	68067	0.826794
1128	173571		8645	67263	0.0056586		8773	67464	0.00313981		7988	67445	0.0049918		9874	60709	0.942482
1129	173544		8654	67150	0.00441142		8783	67350	0.00293321		8003	50711	0.0025091		9882	68018	0.972921
1130	173466		8660	66934	0.00534559		8790	67460	0.00335469		8004	50870	0.00340136		9883	62559	0.972024
1131	173535		8665	67660	0.0106082		8792	67411	0.00442765		8005	50857	0.00474815		9904	68607	0.970271
1132	173308		8668	67671	0.0125014		8796	62001	0.00344747		8010	50958	0.00379497		9905	65373	0.858687
1133	173111		8671	66718	0.00337919		8804	66985	0.00330326		8020	51436	0.00405919		9918	68957	0.56911
1134	172827		8674	66691	0.00543565		8810	67343	0.00344057		8024	69103	0.00407695		9919	66637	0.835666
1135	172341		8678	67708	0.00550003		8812	62367	0.00247023		8025	69020	0.0031551		9924	69133	0.317512
1136	172074		8681	65612	0.00560723		8827	63099	0.00365832		8026	68817	0.00280241		9925	67144	0.830131
1137	172311		8684	65250	0.00740648		8838	67336	0.00258518		8029	51801	0.00322301		10005	62619	0.9491
1138	172264		8690	64830	0.00475136		8852	65468	0.00250334		8037	52464	0.00402546		10006	68073	0.453564
1139	172289		8710	63646	0.00423648		8859	62360	0.00318217		8042	70039	0.00410032		10009	62470	0.794908
1140	172021		8716	68905	0.0116061		8875	63844	0.00303727		8045	70237	0.00542169		10010	68144	0.404233
1141	171386		8720	63528	0.00610148		8876	62325	0.00282148		8046	70529	0.0027314		10016	61509	0.637318
1142	170971		8736	62564	0.00447553		8884	63255	0.00397645		8067	55008	0.00484731		10017	67735	0.965977
1143	170731		8740	62534	0.00448921		8889	62193	0.0024064		8082	56498	0.00584421		10037	59264	0.490322
1144	170503		8743	62669	0.00467072		8894	61759	0.00278453		8088	75068	0.00324217		10038	66981	0.263806
1145	170272		8747	68786	0.00516616		8897	62107	0.0023394		8095	58133	0.00383556		10077	55868	0.6874
1146	169709		8749	62084	0.00346827		8901	62191	0.00407029		8104	76774	0.00474234		10078	65643	0.878128
1147	169367		8755	61894	0.00471244		8904	62102	0.00281499		8107	59359	0.00781209		10138	55846	0.937684
1148	169196		8758	61849	0.00700819		8919	61853	0.00328645		8112	59971	0.00449124		10139	68313	0.960129
1149	169137		8760	61827	0.00548684		8939	61370	0.00308558		8119	60140	0.00210439		10162	55503	0.390098
1150	168516		8766	67606	0.00690781		8943	58672	0.00522978		8122	60873	0.00332516		10163	70546	0.687237
1151	168470		8770	61483	0.00377661		8955	61773	0.00214039		8123	61063	0.00351409		10171	55347	0.272716
1152	168642		8776	67382	0.0097673		8959	57418	0.00306661		8132	61945	0.00227341		10172	71796	0.775671
1153	168751		8779	61569	0.0121064		8968	55897	0.00293203		8138	63015	0.00398066		10174	55118	0.127063
1154	168659		8781	61489	0.00639514		8975	54777	0.00256693		8141	63426	0.00458023		10175	72040	0.890169
1155	168824		8785	61708	0.00404029		8993	60811	0.00466432		8160	66119	0.00429169		10237	55158	0.961976
1156	168937		8788	67329	0.00702628		9002	60120	0.00240471		8168	66993	0.00247928		10238	79743	0.756816
1157	168971		8794	67335	0.00698669		9006	59945	0.00227478		8197	85545	0.00337667		10243	55615	0.953824
1158	169011		8799	67212	0.00421715		9008	59938	0.00332738		8211	85494	0.00346267		10244	80140	0.894524
1159	168919		8800	61980	0.00727495		9026	59742	0.0026046		8232	70590	0.00274838		10264	55883	0.3201
1160	168949		8802	61907	0.00582314		9045	59553	0.00672817		8260	70291	0.00229245		10265	81042	0.80334
1161	168808		8806	62155	0.00837974		9062	59312	0.00519927		8265	71061	0.00300589		10270	56330	0.973925
1162	168739		8815	62469	0.00904687		9072	48475	0.00309671		8268	71426	0.005139		10271	81112	0.607928
1163	168418		8818	67692	0.00510755		9075	48484	0.0023952		8276	83181	0.00347138		10279	57135	0.109162
1164	168119		8820	62883	0.00541433		9077	48425	0.00230057		8291	81978	0.00400119		10280	81084	0.653739
1165	167917		8822	62925	0.00473039		9080	48444	0.00312176		8292	81878	0.00373291		10288	57689	0.543041
1166	167660		8830	62911	0.00379668		9087	58097	0.00608776		8293	81708	0.00329774		10289	80909	0.515877
1167	167387		8833	63079	0.00343607		9092	57621	0.00244219		8297	70736	0.00378482		10315	58937	0.327967
1168	167024		8839	62638	0.00590686		9095	57312	0.00321438		8303	71069	0.0034636		10316	80267	0.946553
1169	166758		8845	66158	0.00411582		9119	48362	0.00425053		8321	70689	0.00312319		10345	61041	0.346234
1170	166749		8857	64913	0.00445568		9122	48596	0.00204537		8322	70458	0.00585439		10346	78911	0.330842
1171	166640		8861	64567	0.00677107		9125	56113	0.00490821		8328	79059	0.00275364		10351	61091	0.0461913
1172	166844		8863	64384	0.00655048		9136	56479	0.00354597		8334	79096	0.00318749		10352	78500	0.424316
1173	166956		8872	62293	0.0145993		9149	50960	0.00223856		8342	70235	0.00393006		10360	61755	0.940477
1174	166637		8878	63447	0.00825215		9150	58088	0.00298336		8347	78304	0.00725263		10361	77968	0.950272
1175	166572		8882	62515	0.0102775		9163	52842	0.00475873		8348	69940	0.00341102		10372	62554	0.951945
1176	166123		8891	61890	0.00567706		9178	53486	0.00273895		8353	70324	0.00352004		10373	77642	0.858462
1177	165665		8896	62028	0.00539577		9188	54619	0.0027687		8354	70108	0.00538098		10426	64550	0.532812
1178	165549		8899	62185	0.00641194		9194	55014	0.00365109		8357	70552	0.00421239		10427	74655	0.32875
1179	165288		8907	61646	0.00533614		9201	60691	0.00316198		8365	71358	0.0033382		10441	65014	0.61585
1180	165241		8911	61865	0.00988957		9206	55355	0.00251556		8369	71455	0.00413839		10442	73012	0.433087
1181	165522		8914	61109	0.00986201		9217	56618	0.00540714		8377	71908	0.00409511		10510	67965	0.757906
1182	165718		8929	61839	0.0073056		9225	61609	0.00273824		8390	71669	0.00246265		10511	64429	0.80645
1183	165724		8935	59323	0.00552124		9227	61560	0.00301923		8396	72546	0.00429702		10525	69339	0.960319
1184	165427		8936	61559	0.00516001		9234	61364	0.00427525		8405	73373	0.00514604		10526	63067	0.444608
1185	165480		8941	61596	0.00625865		9251	57946	0.00380844		8428	78337	0.00282009		10562	73522	0.950153
1186	165687		8957	61561	0.00615741		9258	57835	0.00447377		8435	78828	0.00522528		10563	63129	0.564244
1187	165796		8966	61460	0.00733482		9263	57685	0.00301469		8436	78691	0.00379625		10567	73076	0.943312
1188	166034		8980	60899	0.0115839		9272	57439	0.0038462		8472	77340	0.00452379		10568	63508	0.975544
1189	166429		8986	60905	0.00380546		9275	60782	0.00300497		8486	77442	0.00319369		10631	80090	0.963783
1190	166346		9004	52421	0.0103007		9280	60822	0.00264882		8496	77032	0.00455518		10632	61739	0.884241
1191	166409		9010	59865	0.00496394		9319	57488	0.00265888		8504	76429	0.00534016		10676	82166	0.850978
1192	166973		9016	59596	0.0105966		9349	56046	0.00376355		8526	74408	0.00281894		10677	58864	0.83232
1193	167019		9025	50604	0.00423209		9351	55915	0.00233008		8530	74720	0.00359019		10695	82521	0.737755
1194	166738		9028	50622	0.011325		9366	54749	0.00326719		8540	74533	0.00714107		10696	57597	0.874299
1195	166286		9031	50480	0.00656284		9396	54866	0.0046106		8554	73377	0.0064056		10706	81699	0.286327
1196	166228		9034	50540	0.00917587		9405	53885	0.00545146		8565	72494	0.00385497		10707	56646	0.942612
1197	166153		9037	50388	0.0156498		9409	55238	0.0039961		8573	71836	0.00464898		10722	80122	0.928672
1198	165687		9040	59899	0.00797		9419	55514	0.00301584		8576	71553	0.00608881		10723	55313	0.0917243
1199	165542		9042	59771	0.0116546		9421	55569	0.00323412		8582	70635	0.00593904		10725	79794	0.681801
1200	165468		9047	49868	0.00331822		9428	53501	0.0039985		8583	70750	0.00355745		10726	54738	0.763794
1201	165248		9055	49249	0.0151505		9434	53087	0.00502832		8586	70916	0.00412022		10731	79391	0.966916
1202	165193		9064	48901	0.00776311		9450	52978	0.00475259		8595	69834	0.00258883		10732	55522	0.561689
1203	164955		9070	58708	0.00635855		9458	52928	0.00355178		8596	69733	0.00403852		10744	79028	0.876732
1204	164713		9078	58083	0.00718336		9462	56087	0.00294669		8614	68877	0.00483665		10745	56288	0.382531
1205	165223		9082	48558	0.0210616		9477	56933	0.00272439		8623	68416	0.00437011		10754	78734	0.885419
1206	165482		9091	48411	0.00489255		9494	54496	0.00265432		8633	68871	0.00381154		10755	56575	0.977035
1207	165213		9094	48285	0.0112866		9499	54624	0.00486908		8634	67754	0.00437968		10782	77820	0.827492
1208	165332		9097	48271	0.0082678		9507	58947	0.00439312		8640	67482	0.00553256		10783	56854	0.824832
1209	165046		9127	49049	0.00494528		9512	59355	0.00442675		8666	67600	0.00441327		10788	77311	0.706292
1210	164723		9144	57300	0.00893481		9529	60555	0.00325492		8669	67632	0.00304141		10789	56673	0.17187
1211	164370		9152	51223	0.0038132		9542	61074	0.00340236		8687	67099	0.00516857		10810	76468	0.9502
1212	164067		9160	59292	0.00423826		9553	53308	0.00467198		8696	67696	0.00299379		10811	56038	0.971518
1213	163668		9192	60529	0.0046547		9592	52459	0.0160554		8697	64437	0.00547588		10819	75455	0.73823
1214	163262		9196	55061	0.0150457		9596	52365	0.00256528		8703	64008	0.00325423		10820	55306	0.41919
1215	163092		9203	55133	0.00449898		9602	52220	0.00224157		8706	68162	0.00853051		10824	75332	0.969712
1216	162983		9204	60735	0.00383938		9604	65604	0.0035911		8707	68340	0.00371378		10825	55198	0.971562
1217	162883		9214	61503	0.00345783		9634	68247	0.00338347		8713	63690	0.00477278		10902	74649	0.685858
1218	162737		9221	56768	0.00715555		9641	53089	0.00442911		8717	68922	0.00565745		10903	54043	0.918259
1219	162728		9229	61231	0.00520934		9645	53197	0.0035476		8727	63308	0.00526959		10952	73517	0.889713
1220	162805		9232	61281	0.00726351		9653	53414	0.00229374		8752	68395	0.00462226		10953	53997	0.699501
1221	162790		9236	57427	0.00473542		9657	53503	0.00453717		8763	61654	0.00374677		10967	72833	0.599671
1222	163181		9244	61794	0.0120017		9676	54206	0.00316632		8777	67295	0.00381864		10968	53612	0.853313
1223	163174		9247	57900	0.00480316		9686	53800	0.00268752		8778	61512	0.00330092		11029	69819	0.461842
1224	163025		9256	61535	0.0108807		9688	68369	0.0033057		8805	62081	0.004141		11030	50989	0.411889
1225	162680		9261	61275	0.00451999		9690	68192	0.00355853		8814	62391	0.00303544		11048	68860	0.665709
1226	162837		9277	57787	0.00449961		9718	52671	0.00345269		8826	63025	0.00270821		11049	50785	0.966309
1227	162956		9282	57865	0.00924638		9733	52156	0.00255311		8849	65440	0.00446455		11064	67616	0.938082
1228	163047		9307	59120	0.00587404		9736	51808	0.00274179		8850	65562	0.00295097		11065	49545	0.960821
1229	162723		9310	57849	0.0115592		9738	67137	0.00314722		8867	63951	0.003195		11079	66724	0.0942334
1230	162645		9316	58319	0.00445771		9747	66720	0.00236295		8879	63374	0.00226096		11080	48826	0.667852
1231	162938		9322	57287	0.00967724		9750	66697	0.00258042		8881	62481	0.00380117		11085	66315	0.667082
1232	162693		9327	57177	0.00590055		9764	49881	0.00377024		8910	61834	0.00473018		11086	48422	0.627032
1233	162239		9331	57002	0.0157486		9771	66407	0.00329039		8915	60935	0.00440601		11101	66005	0.94903
1234	162384		9334	56648	0.0101808		9773	66214	0.00212379		8922	61522	0.00383719		11102	47717	0.757002
1235	162216		9345	56084	0.00857879		9779	48524	0.00366212		8944	58628	0.00366039		11107	65350	0.797662
1236	162041		9353	55743	0.0102649		9786	66164	0.0040538		8945	58542	0.00286018		11108	47379	0.354254
1237	162027		9372	54212	0.0109646		9791	48740	0.00350799		8971	55185	0.00371147		11124	64070	0.974936
1238	162155		9415	55358	0.00752568		9808	66605	0.00476218		8972	55375	0.00282054		11125	46051	0.159532
1239	162421		9425	55087	0.00383283		9815	51680	0.00320375		8973	55159	0.00365092		11127	63843	0.760736
1240	162398		9448	55546	0.00428766		9824	67346	0.00428223		8979	60865	0.0065798		11128	45901	0.864602
1241	162029		9454	55826	0.00916588		9830	53124	0.00219599		8984	53728	0.00371357		11132	64134	0.961236
1242	161628		9464	56104	0.00460506		9836	54019	0.00367065		8990	53433	0.00796955		11133	45857	0.96858
1243	161330		9469	56536	0.00706229		9841	54873	0.00405944		8991	53437	0.00396489		11141	63608	0.426193
1244	161090		9471	56686	0.0046153		9846	67677	0.00200061		8992	60938	0.0044513		11142	45468	0.868367
1245	160520		9484	54045	0.00949856		9849	67647	0.00346924		8998	60252	0.00356748		11154	63441	0.350661
1246	160173		9492	58062	0.0104388		9872	60643	0.00314781		8999	60110	0.0071537		11155	44962	0.708291
1247	159506		9496	58218	0.00405853		9876	68332	0.00310206		9005	52258	0.0062874		11156	63483	0.904245
1248	159468		9514	54813	0.00538939		9878	68443	0.00296802		9015	59579	0.00501974		11157	44884	0.973161
1249	159048		9523	59983	0.011415		9888	68724	0.00217521		9029	50535	0.00535167		11163	63548	0.784143
1250	158559		9536	61381	0.00593593		9915	68994	0.00268373		9035	50419	0.00464399		11164	44788	0.962657
1251	158224		9539	54538	0.00515687		9932	68423	0.00356246		9038	50348	0.00359407		11174	63405	0.964933
1252	158508		9551	61664	0.00594773		9938	68896	0.00301673		9039	50283	0.00278005		11175	44066	0.907597
1253	158664		9558	53084	0.00923744		9960	68930	0.00499795		9044	59630	0.00896123		11181	63790	0.977423
1254	158652		9571	63369	0.00459094		9975	68692	0.00482821		9051	49098	0.0218744		11182	44192	0.820235
1255	158829		9584	63821	0.00396262		9999	68940	0.00356028		9056	49270	0.00451001		11190	64687	0.382199
1256	158646		9589	64291	0.00446179		10008	68530	0.00278318		9057	49303	0.00637773		11191	44365	0.0979768
1257	158716		9600	65030	0.00626515		10014	62319	0.00368494		9058	49161	0.00495667		11193	64773	0.429983
1258	158664		9609	52551	0.00774748		10019	61292	0.00277979		9061	59462	0.00331911		11194	44182	0.782438
1259	158505		9620	52248	0.00433557		10024	61300	0.00346977		9065	48873	0.00376945		11198	64891	0.96483
1260	158289		9624	67438	0.00948235		10049	58079	0.00576003		9068	48356	0.00847343		11199	44169	0.972359
1261	158546		9630	68000	0.00579424		10059	57242	0.00472265		9069	48451	0.00294615		11215	65874	0.958845
1262	158247		9639	68340	0.00504499		10065	56731	0.00261023		9073	48562	0.00284938		11216	43753	0.973514
1263	157989		9643	53092	0.00936524		10068	56720	0.0040542		9083	48482	0.00374426		11225	66593	0.688338
1264	158067		9651	68756	0.00522855		10071	66453	0.00387916		9084	48488	0.00181125		11226	43959	0.967423
1265	157841		9655	68844	0.00533284		10074	56134	0.00282474		9086	57532	0.0155692		11237	66472	0.785864
1266	157919		9664	53770	0.00450406		10089	66066	0.00379412		9098	48052	0.00567521		11238	43390	0.730292
1267	157995		9666	53901	0.0154003		10095	66183	0.00298717		9099	56314	0.0314524		11239	66645	0.949592
1268	157882		9670	54025	0.0124614		10098	66135	0.00306323		9104	47450	0.00335845		11240	43232	0.866325
1269	157993		9674	68732	0.0113397		10101	66381	0.00284379		9105	55587	0.0123509		11248	66341	0.894562
1270	158166		9684	68310	0.0104441		10107	66469	0.00277089		9110	47664	0.00736979		11249	43579	0.969139
1271	158237		9692	53837	0.0114168		10117	56087	0.00384362		9113	47671	0.00749217		11255	67503	0.967014
1272	158105		9694	68075	0.00346087		10122	67103	0.00211629		9114	47841	0.00493153		11256	43595	0.834623
1273	157810		9702	53740	0.00961119		10125	67179	0.00359274		9117	47780	0.00281403		11296	69779	0.389222
1274	157968		9712	67505	0.00961324		10128	67575	0.00344124		9120	48391	0.00288452		11297	42975	0.730362
1275	158495		9724	67337	0.00878562		10133	67985	0.00407192		9123	55931	0.0055967		11330	70001	0.863077
1276	158405		9729	52532	0.00979692		10143	69245	0.00207122		9124	56228	0.00520813		11331	41803	0.137067
1277	158666		9734	67342	0.00507123		10152	70146	0.00249009		9134	49131	0.00671395		11335	69725	0.876018
1278	158845		9740	66895	0.00516355		10159	70732	0.00379569		9135	49359	0.00366096		11336	41554	0.779105
1279	158991		9760	66574	0.010158		10166	56005	0.00306941		9143	57168	0.00357389		11344	70151	0.422771
1280	159085		9766	66269	0.0030704		10176	55351	0.00306786		9164	52867	0.00444806		11345	41490	0.961681
1281	159011		9775	66135	0.00698868		10183	73711	0.00342104		9165	52817	0.00398686		11353	69669	0.959019
1282	159110		9777	66188	0.00676891		10186	55635	0.00279461		9174	59446	0.00366531		11354	41116	0.502405
1283	159018		9781	66163	0.00580627		10191	75011	0.00263826		9179	59764	0.00370651		11367	69970	0.452184
1284	158803		9783	66158	0.0090016		10193	55815	0.00485414		9180	59717	0.00605754		11368	40849	0.275154
1285	158754		9788	48610	0.00427845		10201	76452	0.00237131		9197	55053	0.00454193		11372	69674	0.740073
1286	158473		9789	66428	0.00411438		10206	56045	0.00252334		9199	60801	0.00263808		11373	40786	0.278399
1287	157729		9804	50112	0.0119421		10210	77932	0.003248		9200	60760	0.00456252		11378	69577	0.250388
1288	157730		9811	66818	0.00332792		10217	78773	0.00343519		9218	56758	0.00402413		11379	40795	0.93489
1289	157818		9817	66758	0.00263014		10222	55899	0.00314111		9219	56762	0.00547159		11381	69727	0.644518
1290	157851		9822	67236	0.0060448		10225	55749	0.0025685		9237	61074	0.00285908		11382	40652	0.866407
1291	157796		9826	52446	0.0120473		10232	79869	0.00353077		9243	61655	0.0054013		11399	68619	0.941313
1292	157720		9828	67241	0.00458286		10234	55364	0.0027947		9252	58017	0.00288831		11400	39415	0.971359
1293	157570		9832	67365	0.0058538		10248	55836	0.00357154		9255	61595	0.00351969		11404	68932	0.973345
1294	157473		9834	67309	0.00828715		10254	56146	0.00403204		9259	57765	0.00442006		11405	34631	0.95556
1295	157636		9838	67312	0.00400959		10256	56134	0.00320395		9270	57415	0.00334287		11417	68908	0.923494
1296	157711		9843	55263	0.0188697		10274	57011	0.00395918		9283	57910	0.00309394		11418	38608	0.95278
1297	157737		9851	56437	0.0048368		10276	57074	0.00283994		9294	60229	0.00483068		11438	68105	0.409085
1298	157920		9853	56889	0.0120443		10282	57367	0.00266795		9306	57615	0.00552699		11439	37670	0.951894
1299	157947		9865	59550	0.00827677		10313	59281	0.0048594		9311	57637	0.012775		11456	67649	0.619597
1300	157795		9880	68439	0.00488406		10320	80315	0.00332881		9323	57157	0.0062013		11457	36387	0.074642
1301	157486		9890	64161	0.00386504		10329	60370	0.003144		9324	57110	0.00497329		11486	67074	0.965813
1302	157747		9892	69037	0.00997081		10332	80070	0.00296394		9329	57045	0.00466016		11487	34668	0.95514
1303	157537		9898	65349	0.00477779		10342	61085	0.00301124		9330	57047	0.00602044		11491	66808	0.969005
1304	157754		9907	68878	0.00379458		10353	61365	0.00319977		9335	56553	0.00623169		11492	34699	0.771864
1305	158004		9912	69000	0.00827828		10374	62904	0.00254634		9347	56061	0.00488958		11493	67070	0.483867
1306	158620		9917	66592	0.00920707		10380	63507	0.00480637		9348	56139	0.00447143		11494	34986	0.570382
1307	158709		9926	69496	0.00849424		10385	63389	0.00330643		9354	55568	0.00488114		11498	67070	0.871945
1308	159185		9929	69704	0.00357073		10389	76802	0.00311827		9365	54145	0.00386914		11499	35114	0.950168
1309	159350		9945	69220	0.00812373		10395	76737	0.0054027		9373	54112	0.00532059		11503	67166	0.639766
1310	159532		9947	69139	0.00836152		10405	64415	0.00389147		9374	54115	0.00365562		11504	35560	0.286546
1311	159993		9952	69222	0.0105065		10410	76419	0.00435572		9375	54417	0.00475553		11513	66840	0.891375
1312	160226		9955	68048	0.00989431		10419	75766	0.00297748		9378	53774	0.003509		11514	35130	0.852239
1313	160707		9958	67888	0.00442865		10421	75588	0.00363792		9381	54287	0.0046223		11519	65382	0.843505
1314	161241		9963	67577	0.0115766		10434	74222	0.00329526		9384	53348	0.00880756		11520	35520	0.903649
1315	161264		9968	68982	0.00675692		10436	65191	0.00314477		9386	53969	0.00456287		11525	66738	0.411232
1316	161459		9970	68761	0.0078631		10438	65183	0.00291239		9389	54070	0.00375947		11526	35073	0.687888
1317	161432		9973	68614	0.0053257		10450	65434	0.00361391		9392	53159	0.00809506		11528	66517	0.519294
1318	161354		9981	66060	0.00646458		10455	71690	0.00368683		9394	54679	0.00243585		11529	37436	0.624801
1319	161298		9994	64764	0.00771362		10464	71431	0.00276886		9395	54859	0.00394626		11531	66245	0.513343
1320	160912		9996	64543	0.00606882		10473	66247	0.00373872		9398	54602	0.00483641		11532	38100	0.410511
1321	160708		10002	68743	0.00895149		10479	66240	0.00398391		9406	53862	0.00935957		11533	66390	0.792878
1322	160713		10011	62441	0.00534701		10486	66720	0.00316878		9408	55191	0.00302258		11534	38132	0.970029
1323	160639		10021	67824	0.00492977		10490	66851	0.00327338		9413	55341	0.00238671		11542	67149	0.742167
1324	160903		10022	61373	0.00697509		10496	67506	0.0053091		9414	55354	0.0035051		11543	39150	0.836492
1325	161058		10028	60944	0.00451763		10502	67797	0.00365335		9429	53419	0.00327527		11558	66275	0.539571
1326	161256		10031	67985	0.0107846		10508	68099	0.00291957		9430	53299	0.00233393		11559	40333	0.797483
1327	161199		10035	67547	0.00963825		10523	63741	0.00303777		9431	53259	0.00217056		11562	66056	0.530621
1328	160990		10042	67174	0.00822487		10529	63223	0.00437412		9435	52765	0.00493575		11563	40526	0.955334
1329	161305		10046	67146	0.0124654		10533	70899	0.00308826		9440	55194	0.00489047		11566	65826	0.297707
1330	161249		10052	67462	0.00368186		10542	63765	0.00304554		9441	55122	0.00797384		11567	40966	0.969834
1331	161032		10061	67084	0.00472149		10544	63714	0.00435334		9444	52241	0.00401652		11591	65852	0.972235
1332	160855		10076	65944	0.00595405		10549	63328	0.00324824		9451	52696	0.00393835		11592	42641	0.967718
1333	160782		10080	65850	0.00357258		10551	63351	0.00284291		9452	55716	0.00439934		11596	65291	0.823284
1334	160924		10083	65821	0.00814652		10553	63145	0.0026105		9453	55803	0.0047496		11597	42500	0.946199
1335	161052		10086	55843	0.00406828		10556	63107	0.00447659		9461	52961	0.00326235		11603	65180	0.894963
1336	161084		10096	56019	0.00679963		10572	63957	0.00264169		9468	53697	0.00342722		11604	43117	0.510414
1337	161030		10104	56157	0.00475528		10577	64497	0.00285239		9479	57065	0.00392841		11609	64901	0.292318
1338	161089		10110	66445	0.00786167		10582	77100	0.00254477		9480	56919	0.00610874		11610	43495	0.145244
1339	160918		10113	56059	0.00530772		10587	64422	0.00247115		9485	53942	0.00553572		11625	63710	0.966568
1340	160842		10116	66835	0.00444078		10589	64508	0.00317806		9486	57130	0.00427066		11626	44335	0.969512
1341	160884		10119	66764	0.00376565		10591	64369	0.0022753		9489	53917	0.00419354		11630	63156	0.902429
1342	160879		10123	55849	0.00572981		10592	77501	0.00308297		9491	57935	0.00438085		11631	44434	0.945772
1343	160954		10131	56031	0.00480157		10611	63467	0.00321251		9500	54407	0.00495597		11638	62614	0.920907
1344	161194		10136	68264	0.00482269		10617	62789	0.00284		9501	54530	0.00460425		11639	45217	0.678792
1345	161343		10141	56164	0.00323564		10622	62496	0.00222264		9511	59322	0.00404745		11642	62027	0.659886
1346	161452		10146	69780	0.00907607		10624	62459	0.0025486		9522	59884	0.00396656		11643	45252	0.953587
1347	161438		10157	70250	0.00383978		10626	62328	0.00443745		9528	54551	0.00353704		11645	61526	0.839692
1348	161304		10169	71834	0.00339405		10634	61874	0.00290419		9546	53526	0.00427412		11646	45172	0.261107
1349	161213		10179	55480	0.00750447		10642	81729	0.00492091		9547	53761	0.00274508		11648	61274	0.277439
1350	160989		10184	55463	0.00805595		10652	81706	0.00370127		9548	53555	0.00293539		11649	45476	0.260795
1351	161105		10189	55630	0.00818979		10654	81741	0.00285989		9554	53380	0.00535415		11650	60836	0.773718
1352	161082		10202	56063	0.00495312		10660	60629	0.00413866		9555	53276	0.00400963		11651	45589	0.967083
1353	161136		10212	78163	0.00831075		10694	58113	0.00267511		9559	53049	0.00303424		11653	60622	0.162413
1354	161140		10213	56094	0.0043232		10712	56572	0.00255962		9563	62164	0.00870007		11654	46011	0.602097
1355	160583		10220	55944	0.0119621		10717	56082	0.003176		9570	52934	0.00541883		11680	60388	0.329469
1356	160039		10230	55404	0.00384334		10718	81102	0.00600132		9578	63474	0.00362753		11681	48493	0.800076
1357	160071		10246	55819	0.00581478		10734	79846	0.00346769		9579	63458	0.00621041		11683	60244	0.801558
1358	160309		10259	81372	0.00409806		10736	79673	0.00393118		9582	52434	0.00492268		11684	48532	0.959589
1359	160329		10261	56118	0.0043117		10740	56053	0.00599665		9583	52520	0.00355759		11687	60115	0.586713
1360	160336		10266	56112	0.00529849		10759	56917	0.00230327		9593	52413	0.00346154		11688	48721	0.946944
1361	160719		10272	56794	0.00873082		10761	79101	0.00304623		9594	52412	0.00264461		11729	62138	0.556289
1362	160715		10278	81491	0.00938049		10768	57532	0.00326866		9610	52456	0.00389086		11730	51509	0.891661
1363	160470		10284	81169	0.00595379		10774	57480	0.0029627		9611	52416	0.00337246		11735	62321	0.820008
1364	160833		10292	81092	0.0108504		10776	78529	0.00243668		9612	52380	0.00362162		11736	52292	0.937411
1365	160763		10296	58501	0.00429974		10792	77777	0.00263867		9617	52061	0.00436775		11741	62962	0.876399
1366	160233		10300	81176	0.00494376		10796	77814	0.00311027		9622	67201	0.00398802		11742	52698	0.324107
1367	159966		10304	81206	0.0111349		10809	56409	0.00231089		9623	67305	0.00417503		11750	63184	0.633356
1368	159813		10310	59252	0.00815652		10816	75973	0.00571417		9658	53652	0.00480548		11751	53249	0.381354
1369	159485		10318	59476	0.00932402		10830	55239	0.0025469		9667	53930	0.00397577		11756	63379	0.933415
1370	159066		10322	80325	0.0186511		10837	75421	0.00626772		9668	53976	0.00542679		11757	53737	0.946542
1371	158815		10326	60114	0.00286896		10850	54836	0.00256539		9671	54046	0.00280202		11771	64375	0.964736
1372	158536		10338	60967	0.00420728		10856	74929	0.00518135		9673	68749	0.00424756		11772	55248	0.95881
1373	158349		10341	79451	0.0085387		10862	54752	0.00472942		9683	68309	0.00585195		11783	64913	0.694282
1374	158468		10344	79152	0.0121208		10866	74825	0.00341406		9693	53778	0.00420696		11784	56052	0.819529
1375	158027		10347	61288	0.0054194		10871	54656	0.00205689		9698	53548	0.00296769		11810	66397	0.96809
1376	157695		10355	78431	0.00989464		10874	54452	0.00367714		9703	53745	0.0035577		11811	57945	0.967114
1377	157400		10357	78368	0.00691142		10876	74365	0.00273241		9711	67572	0.00386248		11819	67184	0.690832
1378	156972		10365	78262	0.0106152		10880	54701	0.00289932		9723	67169	0.00480812		11820	58960	0.486616
1379	156887		10387	77055	0.00474322		10886	54285	0.00265624		9730	52427	0.00436537		11839	67146	0.967006
1380	156775		10392	63749	0.00339093		10892	75001	0.00479982		9731	52372	0.00253067		11840	61093	0.798554
1381	156363		10401	64105	0.00356044		10898	54345	0.00432489		9743	66739	0.00344252		11841	67103	0.395358
1382	156333		10407	76468	0.00404673		10915	54657	0.00238991		9744	66524	0.00647812		11842	61090	0.745113
1383	156347		10413	76159	0.00563454		10917	54761	0.00252572		9754	50140	0.00514193		11857	67667	0.967897
1384	156035		10417	64585	0.0095991		10919	54764	0.00330424		9759	66405	0.00463423		11858	62872	0.962742
1385	155645		10424	75200	0.00922399		10928	54892	0.00270069		9770	66480	0.0023861		11861	68175	0.897033
1386	155794		10428	64851	0.00559909		10930	54919	0.00264375		9785	66194	0.00781547		11862	63202	0.921404
1387	155598		10432	65018	0.00531302		10936	54687	0.00234871		9805	50100	0.00438318		11886	68999	0.962878
1388	155690		10440	73419	0.00687257		10944	54770	0.0042975		9806	50144	0.00333651		11887	65449	0.915542
1389	155642		10452	72338	0.00413423		10954	73580	0.00261887		9807	66579	0.00401546		11912	69390	0.970114
1390	155212		10453	65134	0.00378367		10957	73612	0.00246402		9827	52717	0.00407995		11913	67168	0.904494
1391	155342		10458	65372	0.00384574		10965	54111	0.00503223		9844	55346	0.00457119		11920	69713	0.735844
1392	155611		10461	65745	0.00442954		10969	73046	0.00283471		9845	55372	0.00364384		11921	67846	0.971063
1393	155646		10467	65912	0.00392206		10972	53661	0.00261581		9854	57092	0.00277758		11942	70000	0.942217
1394	156134		10475	69820	0.00481502		10981	53316	0.00323793		9855	57335	0.00247338		11943	68736	0.920959
1395	156071		10481	69007	0.00643265		10983	72084	0.00256655		9858	68104	0.00407902		11944	70252	0.589456
1396	155778		10492	67481	0.00436978		10987	71915	0.00401358		9861	58457	0.00379615		11945	68652	0.912659
1397	155515		10499	66746	0.00417055		11011	52189	0.00362605		9866	59406	0.00439253		11961	70566	0.694981
1398	155276		10505	65971	0.00636461		11013	52050	0.00261663		9867	68107	0.00296602		11962	68816	0.147279
1399	155092		10513	68611	0.00445476		11020	51735	0.00298948		9870	60270	0.00417696		12002	72126	0.453701
1400	155057		10516	68896	0.0071346		11022	51704	0.00247461		9875	60725	0.00362211		12003	69425	0.467893
1401	155522		10519	69271	0.00922136		11024	70349	0.0029366		9884	62706	0.00730199		12029	71864	0.970875
1402	155030		10527	70115	0.00754776		11038	51463	0.00282244		9885	62987	0.00429238		12030	69224	0.894403
1403	154637		10535	63422	0.00542402		11057	50184	0.00265373		9891	68904	0.00422593		12035	72096	0.882367
1404	154498		10540	71543	0.00460942		11076	67173	0.00271173		9902	68844	0.00271318		12036	69327	0.660198
1405	154019		10547	72194	0.00918322		11081	66831	0.00292681		9903	68696	0.00424526		12044	71586	0.879879
1406	154365		10554	72748	0.00553153		11089	48309	0.00324515		9911	68870	0.00331761		12045	69243	0.968208
1407	154321		10559	73685	0.0131836		11091	66461	0.00301378		9920	66712	0.00388067		12064	73397	0.887794
1408	153953		10565	74647	0.00934997		11114	47236	0.00269745		9953	69090	0.00484727		12065	70092	0.888318
1409	153741		10573	75948	0.00459448		11116	65288	0.00325365		9954	68073	0.00561392		12069	73377	0.870168
1410	153579		10581	64467	0.00423442		11139	64201	0.00299696		9961	69009	0.00425596		12070	70062	0.298814
1411	152978		10595	64246	0.00292016		11147	45573	0.00550782		9962	67514	0.00600567		12082	73701	0.697355
1412	152884		10598	78223	0.00531886		11149	63860	0.00376672		9976	68699	0.00402498		12083	69797	0.966873
1413	152870		10601	64138	0.00438224		11160	63581	0.00324228		10003	68639	0.00300007		12122	73433	0.55182
1414	152120		10605	64110	0.00626496		11167	44859	0.00413729		10018	67760	0.00216256		12123	67940	0.247669
1415	151817		10607	63941	0.00657248		11184	44284	0.00271957		10032	67825	0.0034024		12124	73323	0.921906
1416	151523		10615	79205	0.00467487		11185	64276	0.0026954		10036	67281	0.00425488		12125	67885	0.968127
1417	150933		10620	62287	0.00475661		11204	44354	0.00458369		10043	67166	0.00346583		12143	73734	0.950396
1418	150790		10637	81303	0.00455504		11218	66260	0.00385122		10044	67191	0.00390995		12144	68793	0.920963
1419	150597		10640	81618	0.00891307		11222	66558	0.00327729		10047	67080	0.00302642		12149	73382	0.952074
1420	149943		10646	61441	0.00693216		11229	67016	0.00297811		10048	58336	0.00447074		12150	68646	0.932904
1421	149680		10649	81625	0.00435711		11231	66973	0.00320992		10058	57356	0.00319347		12197	73786	0.848489
1422	149619		10657	82134	0.00324764		11242	43628	0.00396961		10067	56709	0.00334489		12198	71090	0.838661
1423	149389		10668	59918	0.00996608		11246	43746	0.00241959		10072	66450	0.00355889		12203	73958	0.801678
1424	148922		10670	82929	0.00359912		11261	43829	0.00446763		10084	65772	0.0034964		12204	71509	0.893803
1425	148191		10680	58949	0.0101717		11264	43902	0.00204678		10085	65718	0.0029155		12215	74131	0.908803
1426	148101		10683	58901	0.00852875		11270	44207	0.00503275		10090	66081	0.00285581		12216	72702	0.228131
1427	148056		10686	83242	0.00388039		11276	43858	0.00371486		10099	66283	0.00266051		12224	74556	0.242435
1428	147939		10700	82626	0.00732754		11278	43786	0.00387539		10102	66400	0.00200217		12225	73234	0.71686
1429	147573		10702	82633	0.00732133		11282	69157	0.00425133		10111	66453	0.00439503		12242	74280	0.284897
1430	147111		10710	81702	0.00449275		11287	43391	0.00269064		10112	66524	0.00325049		12243	73082	0.66246
1431	147060		10713	81662	0.00719336		11289	43418	0.00285267		10126	67436	0.00232315		12268	74010	0.103387
1432	146858		10721	55607	0.0058234		11290	69716	0.00291008		10129	67606	0.00241808		12269	73228	0.492747
1433	146618		10728	56050	0.0095585		11301	43233	0.00184022		10134	68209	0.00814064		12283	73103	0.965916
1434	146539		10738	56106	0.00594781		11302	70394	0.0030832		10137	55852	0.00258839		12284	72553	0.959074
1435	146524		10742	56121	0.0140937		11320	42754	0.00255652		10140	68533	0.00197012		12287	73330	0.965199
1436	146888		10748	56233	0.00435436		11322	70694	0.00367908		10147	69790	0.00399456		12288	72531	0.854761
1437	146635		10749	79126	0.00959831		11329	42105	0.00367485		10160	70733	0.00467064		12307	72613	0.946908
1438	146056		10752	79146	0.0128893		11338	70096	0.0028978		10161	70713	0.00356276		12308	72610	0.972984
1439	145717		10764	57364	0.00391639		11341	70285	0.00269929		10178	55460	0.00322563		12317	72363	0.770101
1440	145346		10766	78946	0.00385374		11352	41373	0.00340101		10188	55656	0.00249683		12318	72904	0.744701
1441	145013		10772	78567	0.00490879		11356	41175	0.00273219		10192	55683	0.00336554		12322	72012	0.753785
1442	144853		10779	78387	0.00551717		11390	70112	0.00378235		10219	55941	0.00319094		12323	73310	0.846215
1443	144609		10785	57041	0.0102974		11396	40187	0.00262008		10236	55133	0.00341327		12326	71912	0.596423
1444	144477		10794	56858	0.00426255		11397	69311	0.00302412		10241	55588	0.00339647		12327	73055	0.967281
1445	144071		10799	56799	0.00845075		11408	39184	0.00346528		10242	55474	0.00482487		12338	73091	0.924802
1446	143831		10818	55741	0.00761748		11412	39126	0.00404767		10269	56252	0.00334368		12339	74949	0.953759
1447	143540		10828	75450	0.00429949		11428	38599	0.00447505		10293	81110	0.00389591		12361	72502	0.953338
1448	143164		10834	55281	0.00311543		11435	68810	0.00387097		10305	81172	0.00479247		12362	75631	0.874914
1449	143113		10839	55249	0.0098588		11443	37238	0.00248352		10312	59367	0.00944388		12374	72879	0.938748
1450	142816		10842	55224	0.00671735		11444	68136	0.00237587		10317	59265	0.00393912		12375	75732	0.82765
1451	142453		10844	55199	0.0277975		11447	68245	0.00324613		10323	80318	0.00370342		12376	72600	0.890448
1452	141787		10848	74722	0.0102173		11451	68103	0.00403164		10324	80272	0.00237257		12377	75578	0.968937
1453	141131		10853	74718	0.011915		11455	36629	0.00276778		10358	61709	0.00328088		12404	73774	0.211354
1454	140765		10859	54769	0.00394174		11463	67792	0.00305554		10359	61647	0.00573568		12405	76321	0.116426
1455	140210		10860	74726	0.00479298		11470	35993	0.00413763		10366	78188	0.00418946		12407	73560	0.922254
1456	139727		10872	74556	0.00512567		11475	67329	0.00451179		10370	62524	0.00384204		12408	76626	0.969299
1457	139459		10878	54304	0.00436433		11508	35770	0.00560424		10371	62408	0.00540258		12428	74435	0.788936
1458	138940		10884	74454	0.0115942		11512	35589	0.00203374		10379	63185	0.00503622		12429	76804	0.95092
1459	138577		10887	74792	0.00543934		11517	35532	0.00474889		10383	63479	0.00202303		12439	74552	0.3032
1460	138510		10890	74964	0.0073484		11536	66901	0.00887819		10384	63462	0.00294367		12440	76878	0.460719
1461	138025		10894	54478	0.0104947		11538	67052	0.00443548		10390	76680	0.0024693		12446	74697	0.948883
1462	137606		10896	74852	0.00493582		11549	40312	0.00406838		10396	76619	0.00520291		12447	76508	0.958337
1463	137363		10905	74982	0.00514497		11560	66322	0.00343919		10411	76331	0.005751		12450	75309	0.942046
1464	137116		10908	74885	0.00843511		11574	65911	0.00271562		10416	64675	0.0036141		12451	77052	0.36087
1465	136994		10910	74970	0.00580732		11578	66097	0.00299503		10425	75033	0.00434399		12461	75696	0.970782
1466	136623		10924	75257	0.00343742		11617	44065	0.00283511		10448	65424	0.00396494		12462	77029	0.669504
1467	136470		10941	74350	0.0093771		11618	64533	0.00279536		10449	65548	0.00830076		12464	75215	0.570925
1468	136319		10956	54039	0.00489075		11621	64311	0.00314332		10456	71643	0.0030411		12465	76838	0.935171
1469	136099		10959	53655	0.00907149		11623	64189	0.00328086		10472	66243	0.00410411		12485	75912	0.490445
1470	135920		10977	72470	0.00484307		11636	45300	0.00286402		10478	66272	0.0032602		12486	76525	0.900108
1471	135628		10989	71582	0.00422286		11655	60839	0.0062056		10485	66645	0.00282005		12487	76104	0.717788
1472	135179		10995	71681	0.00793323		11657	61127	0.00346367		10489	66833	0.00256885		12488	76293	0.161475
1473	134698		10999	71492	0.00409745		11666	60705	0.00306863		10495	67296	0.00663512		12511	77304	0.746882
1474	134407		11004	71289	0.00283143		11675	60970	0.00304687		10518	69046	0.00608064		12512	76320	0.408655
1475	134241		11018	70719	0.0124409		11697	49963	0.00298931		10524	69319	0.00372085		12547	79045	0.81228
1476	133935		11026	51541	0.010651		11709	51150	0.00275459		10530	63266	0.00570066		12548	78512	0.970807
1477	133704		11031	70160	0.00534027		11711	62088	0.0042878		10531	63059	0.00605872		12580	79386	0.193429
1478	133784		11034	51390	0.00513902		11717	51490	0.00991672		10545	63585	0.0036001		12581	79565	0.806714
1479	133447		11043	69744	0.00390844		11721	51699	0.00287193		10546	71967	0.00337409		12680	74545	0.442667
1480	133259		11046	51162	0.00545536		11725	62276	0.00486127		10557	63270	0.00388012		12681	78052	0.625364
1481	133215		11053	68751	0.00642876		11732	62461	0.00375828		10558	73486	0.00430596		12690	72977	0.861936
1482	133223		11055	68495	0.00747515		11744	53198	0.0032756		10561	73505	0.00655558		12691	77358	0.70877
1483	133063		11059	68439	0.0158715		11755	53670	0.00251914		10564	74253	0.00442585		12761	69284	0.757731
1484	132561		11062	68182	0.0107053		11778	65109	0.00433158		10569	63534	0.00392996		12762	74357	0.654029
1485	132278		11067	49707	0.00459897		11781	65199	0.00282544		10612	63371	0.00331873		12764	68974	0.454379
1486	132036		11070	49575	0.00987643		11790	66168	0.00307009		10627	62233	0.00505722		12765	74405	0.697664
1487	132024		11078	49203	0.0111779		11794	57581	0.00254189		10669	59742	0.00448111		12770	68721	0.774852
1488	131653		11087	66416	0.00718066		11796	57830	0.0029375		10678	58776	0.0057204		12771	73886	0.764463
1489	131606		11093	48150	0.0113584		11800	57953	0.00255374		10684	58876	0.00271519		12796	69074	0.0866271
1490	131428		11109	65480	0.00937935		11801	66800	0.00254851		10697	57600	0.00244963		12797	72975	0.825137
1491	131015		11112	65335	0.0110381		11823	59622	0.0034048		10708	56665	0.00514331		12800	69105	0.936424
1492	130434		11118	46957	0.00579261		11825	59905	0.00293855		10729	55780	0.00561703		12801	72651	0.956735
1493	130028		11120	46752	0.0122825		11826	67730	0.00413966		10730	79576	0.00346927		12804	69394	0.511827
1494	129665		11130	46014	0.00472677		11846	61781	0.00375659		10743	55896	0.0046751		12805	72703	0.385305
1495	129363		11145	63802	0.0148033		11851	67902	0.0038545		10751	79161	0.00712178		12833	69442	0.250718
1496	129476		11151	45334	0.00602597		11879	69222	0.00251575		10756	56577	0.00201815		12834	70953	0.569367
1497	129594		11153	45249	0.00792758		11897	66956	0.0027011		10786	57001	0.00370335		12845	70235	0.971911
1498	129388		11171	44663	0.00394666		11903	69605	0.00369819		10800	56840	0.00354314		12846	70913	0.966529
1499	129346		11178	63743	0.0142457		11908	67058	0.00563789		10801	56869	0.00274939		12857	71267	0.968928
1500	129104		11187	64596	0.00593409		11915	70055	0.00484823		10812	55946	0.00434374		12858	70913	0.971411
1501	128754		11196	65143	0.00453836		11925	70245	0.00475361		10813	56164	0.00270742		12869	72220	0.511805
1502	128495		11207	44299	0.0129453		11930	68615	0.0052577		10815	76124	0.00383996		12870	71515	0.237953
1503	128655		11212	66054	0.00606889		11935	70741	0.00265275		10822	75620	0.0044031		12879	73189	0.20605
1504	128445		11220	43845	0.00488612		11949	69017	0.00244001		10823	75402	0.00638867		12880	72172	0.461815
1505	128192		11233	44037	0.00975047		11955	69275	0.00431547		10826	55177	0.00533793		12933	75018	0.413545
1506	127881		11253	67716	0.00422159		11959	69192	0.00369082		10827	55295	0.00319837		12934	72040	0.234908
1507	127538		11259	68483	0.0097664		11965	68947	0.00211512		10836	75538	0.00480224		12935	75396	0.940959
1508	127047		11268	69129	0.0161469		11968	69251	0.00316639		10840	55237	0.00531686		12936	71964	0.966201
1509	126688		11274	69366	0.00354592		11974	72309	0.00387141		10845	55076	0.00424411		13031	78200	0.706303
1510	126409		11280	43564	0.0056455		11992	69465	0.00293024		10846	54982	0.00301495		13032	68853	0.89463
1511	126083		11285	69166	0.00838869		12001	69688	0.0030169		10847	74757	0.00362983		13038	77882	0.971423
1512	126051		11292	69913	0.00531187		12004	72407	0.00289973		10852	74698	0.00295782		13039	68481	0.86054
1513	126175		11299	70164	0.00382692		12006	72331	0.00334606		10855	74946	0.00561513		13042	78272	0.266574
1514	126194		11304	43152	0.005695		12011	68672	0.00513449		10863	54819	0.00723456		13043	68473	0.493088
1515	126391		11307	43106	0.00503581		12014	72142	0.00305008		10875	54470	0.0043469		13064	77606	0.759102
1516	126279		11315	42922	0.00357698		12019	71768	0.00217296		10881	54663	0.00383712		13065	67424	0.946645
1517	126184		11317	70505	0.00363995		12038	69504	0.00383139		10882	54486	0.00225991		13070	77756	0.461906
1518	126267		11324	42537	0.00607986		12053	73759	0.00467304		10895	54404	0.00372642		13071	67204	0.708632
1519	125960		11327	42296	0.00561024		12060	73780	0.00313455		10899	54416	0.00397672		13123	78019	0.955649
1520	125681		11340	41773	0.00515183		12073	73877	0.00379578		10904	54102	0.00293423		13124	71419	0.637501
1521	125485		11343	41768	0.0063941		12078	70439	0.00363574		10940	74259	0.00451132		13128	77761	0.2366
1522	125177		11357	69936	0.00714002		12080	70303	0.00392979		10945	54703	0.0047244		13129	71620	0.820511
1523	125232		11360	41223	0.0134044		12095	70631	0.00500912		10946	54543	0.00437053		13135	77834	0.368876
1524	125015		11362	70122	0.00536158		12097	69572	0.0125978		10951	73401	0.00355607		13136	71743	0.268577
1525	124818		11371	41108	0.00579417		12100	74531	0.00423079		10960	53815	0.00316682		13213	77445	0.107972
1526	124635		11377	40889	0.00582649		12107	67753	0.00326926		10966	53963	0.00526287		13214	73921	0.852991
1527	124391		11388	70346	0.00884121		12113	74059	0.00331662		10986	72054	0.00382227		13219	77875	0.510613
1528	124434		11392	69970	0.00558898		12118	68125	0.00305363		10993	71676	0.00306495		13220	74343	0.953253
1529	124376		11422	69672	0.00905906		12121	68046	0.00246853		10994	71614	0.00412803		13243	77720	0.954184
1530	124235		11441	67987	0.00370732		12129	73857	0.00583704		11016	70794	0.00349067		13244	73559	0.680312
1531	124222		11449	36838	0.0055176		12133	74101	0.00359327		11017	70759	0.00412051		13249	77300	0.90165
1532	124288		11453	67937	0.0057647		12141	74042	0.0025206		11027	51480	0.00487066		13250	73457	0.953142
1533	124440		11462	36196	0.00417865		12146	69011	0.00279654		11028	51362	0.0035026		13251	77578	0.417858
1534	124497		11465	67643	0.00576655		12155	73790	0.00490773		11050	50700	0.00453148		13252	73395	0.759353
1535	124538		11468	67459	0.00666296		12160	73626	0.00244486		11051	50754	0.00413017		13267	76373	0.893475
1536	124161		11477	35632	0.00733254		12174	70826	0.00231723		11052	50581	0.00371295		13268	72771	0.954931
1537	123810		11480	35750	0.0105412		12179	71481	0.00333741		11058	68432	0.00448684		13280	77049	0.929996
1538	124030		11489	35030	0.00534814		12187	74565	0.00388841		11061	68266	0.00671402		13281	72609	0.932493
1539	123830		11495	67316	0.00796502		12192	71881	0.0031269		11071	49502	0.0033127		13289	76592	0.964166
1540	123930		11501	35712	0.00985886		12196	71568	0.00206444		11094	48160	0.0031436		13290	72245	0.535905
1541	123858		11540	38885	0.00932247		12210	74753	0.00300843		11095	48165	0.00325337		13301	76832	0.972126
1542	123562		11555	40576	0.0088808		12213	72845	0.0027002		11096	48093	0.00277738		13302	72714	0.948485
1543	123449		11571	41238	0.00545535		12232	74088	0.00299367		11100	65994	0.00425626		13363	79199	0.970187
1544	123054		11573	41300	0.00720665		12234	74004	0.0026652		11111	65418	0.00523904		13364	78457	0.815746
1545	122935		11576	41497	0.00401591		12247	73489	0.00205197		11121	46645	0.00290485		13365	79296	0.618457
1546	123094		11580	42002	0.00423477		12252	73632	0.00343158		11123	64145	0.00393089		13366	78224	0.56192
1547	123138		11582	66382	0.00488659		12255	74725	0.00264124		11131	64109	0.00289247		13373	79372	0.967714
1548	123158		11606	43544	0.0135845		12264	73741	0.00307776		11134	45866	0.00551249		13374	78789	0.964863
1549	123057		11615	44015	0.00519898		12272	73113	0.00261841		11135	45952	0.00310485		13381	79610	0.836274
1550	123093		11620	44098	0.00593643		12277	73042	0.00308556		11143	63785	0.00357062		13382	79565	0.658352
1551	122929		11633	45027	0.00702634		12296	73399	0.00274483		11144	63842	0.00388752		13400	80214	0.58125
1552	122826		11641	45374	0.00702027		12312	73079	0.00223165		11148	45532	0.00776788		13401	80135	0.789035
1553	122375		11660	47513	0.00371402		12320	73450	0.00276852		11158	44873	0.00776019		13414	81810	0.392911
1554	121602		11665	48023	0.00496964		12343	73793	0.0041216		11159	44926	0.00412632		13415	79820	0.404255
1555	120886		11671	60805	0.00898317		12370	76161	0.00328021		11165	44785	0.00582959		13442	84682	0.956083
1556	119639		11679	48747	0.0046631		12380	73055	0.00331245		11172	63473	0.00328709		13443	79638	0.901277
1557	118818		11693	61330	0.00703142		12389	73372	0.00270559		11173	63358	0.00763302		13485	87983	0.872292
1558	118106		11695	61214	0.00926039		12393	73496	0.00551382		11177	63646	0.00350448		13486	79935	0.916778
1559	117436		11701	50362	0.00449936		12396	76093	0.00236129		11180	63739	0.00351975		13512	88474	0.621753
1560	116706		11705	50587	0.00437535		12412	74597	0.00298642		11200	44155	0.00543559		13513	78868	0.670838
1561	115827		11715	62269	0.021008		12432	77364	0.00316536		11201	44299	0.00385409		13575	85734	0.963367
1562	114862		11723	62186	0.00912806		12434	74946	0.00282187		11205	44359	0.00590369		13576	74722	0.718987
1563	114050		11727	52046	0.00188709		12441	74841	0.00273554		11208	44295	0.00319721		13616	81630	0.218678
1564	113311		11738	52618	0.00865249		12471	76295	0.00288054		11209	44285	0.00416511		13617	73420	0.616309
1565	112562		11747	53312	0.00484784		12479	76864	0.00461163		11210	44180	0.0042875		13619	81443	0.939718
1566	111800		11749	53306	0.00718046		12480	76410	0.0059467		11214	65971	0.00707741		13620	73185	0.266627
1567	111047		11760	63787	0.0079104		12500	76896	0.00422295		11217	43805	0.00270868		13626	81357	0.952057
1568	110266		11762	64071	0.00996457		12514	77891	0.00457353		11227	43954	0.00365258		13627	73440	0.853038
1569	109464		11765	64315	0.0103842		12516	77579	0.00216871		11234	44011	0.0032526		13647	80014	0.873668
1570	108729		11774	64796	0.00312045		12519	77913	0.00238427		11243	43671	0.00287383		13648	72864	0.872527
1571	108060		11780	56100	0.00583451		12524	77544	0.00383014		11250	43693	0.00477556		13656	80085	0.878416
1572	107223		11787	65831	0.0039608		12535	78366	0.00291973		11251	43811	0.00424049		13657	72600	0.940956
1573	106507		11792	56420	0.00586019		12541	78607	0.00291577		11252	43712	0.0030391		13671	78686	0.853409
1574	105884		11805	57836	0.00504173		12542	79487	0.00219951		11258	68298	0.00397676		13672	72793	0.864635
1575	105393		11807	57730	0.00527831		12545	79606	0.00339288		11262	43890	0.00315993		13773	76767	0.80169
1576	104832		11816	58797	0.00817565		12550	79534	0.00266004		11267	68925	0.003869		13774	73017	0.928261
1577	104178		11818	58937	0.00807308		12560	80118	0.00280068		11271	44219	0.00391948		13778	76924	0.192185
1578	103453		11843	67306	0.00524846		12570	80039	0.00308363		11281	69157	0.00361651		13779	72992	0.157668
1579	103016		11855	67962	0.00861209		12582	79823	0.00285869		11284	69166	0.003011		13808	76928	0.184276
1580	102781		11860	63142	0.00627979		12586	79982	0.00281086		11346	41471	0.00334629		13809	71989	0.838084
1581	102700		11864	63638	0.0159738		12590	80112	0.0038035		11361	41215	0.00504046		13831	78785	0.970582
1582	102652		11868	69016	0.00492628		12601	80195	0.00309809		11380	40820	0.00315807		13832	70441	0.694842
1583	103113		11873	64738	0.00975284		12602	79381	0.00288994		11383	40767	0.00312764		13916	81928	0.413931
1584	103583		11876	64779	0.0198674		12622	80407	0.00302751		11401	39341	0.00280386		13917	65266	0.952871
1585	103500		11882	69137	0.00767136		12624	80218	0.00210924		11402	68880	0.00432922		13920	82126	0.970983
1586	103444		11890	65953	0.00571789		12644	79540	0.0021658		11403	68781	0.0136047		13921	64687	0.862199
1587	103517		11893	69455	0.0039058		12645	78011	0.00275279		11406	35737	0.0276793		13926	81922	0.900474
1588	103726		11905	69466	0.0071089		12648	79851	0.00257845		11409	39217	0.00365168		13927	64265	0.30429
1589	103885		11918	67784	0.00325501		12654	79991	0.00285437		11410	39156	0.00229391		13959	83608	0.967708
1590	103974		11928	68253	0.00744421		12660	77272	0.00379136		11413	39091	0.00272584		13960	62194	0.830235
1591	104055		11940	70448	0.00527069		12675	75588	0.00527453		11419	38599	0.00567257		13992	81560	0.533375
1592	103983		11952	68938	0.00470675		12695	77716	0.00377518		11420	38679	0.00341708		13993	60505	0.732242
1593	103957		11963	71298	0.00833593		12703	72162	0.00283849		11421	69559	0.00487932		14019	81887	0.174727
1594	103899		11976	69339	0.0105902		12709	76231	0.00285735		11429	38586	0.00529042		14020	57087	0.932589
1595	104106		11980	69104	0.0107387		12711	71507	0.00439333		11440	37573	0.00340319		14031	81413	0.250307
1596	104380		11987	72280	0.00884067		12713	71234	0.00283495		11446	68338	0.00372823		14032	56108	0.278075
1597	104496		11989	72253	0.00811282		12720	71101	0.00293006		11450	68081	0.00371412		14061	83075	0.919818
1598	104437		11993	72077	0.00859092		12723	70949	0.00196419		11471	36007	0.0100468		14062	51619	0.807995
1599	104335		11996	72501	0.0129071		12728	70858	0.00485448		11472	35994	0.0027902		14073	82331	0.963225
1600	104412		11999	69690	0.00582697		12733	75625	0.00274105		11473	35857	0.00264397		14074	49700	0.733554
1601	104731		12022	71803	0.0130071		12735	75640	0.00429417		11474	67299	0.00363688		14082	82167	0.621966
1602	104900		12026	71991	0.0154374		12742	75451	0.00477886		11481	35581	0.00917338		14083	47656	0.924942
1603	104993		12032	69894	0.00581904		12750	69846	0.00492682		11485	67208	0.00493091		14097	82424	0.426937
1604	104925		12034	69734	0.0124692		12752	69607	0.00203989		11490	66707	0.00523378		14098	44887	0.628627
1605	104889		12040	69400	0.00755851		12768	69268	0.00351108		11502	35706	0.00554699		14100	82277	0.272537
1606	104932		12041	72394	0.0194848		12778	69087	0.00269216		11509	35752	0.00468838		14101	44622	0.337361
1607	105055		12051	73581	0.00776487		12788	74187	0.00452116		11510	35706	0.00265615		14106	82214	0.692319
1608	104976		12055	70549	0.0055119		12792	69618	0.00440163		11515	35306	0.00282543		14107	43325	0.916357
1609	104977		12059	70469	0.00576859		12798	69265	0.00304293		11521	35532	0.014683		14153	77853	0.544243
1610	104915		12071	73757	0.00955119		12808	72848	0.00346028		11535	38135	0.00336098		14154	34440	0.265182
1611	105201		12076	74077	0.00426091		12814	72715	0.00296175		11541	39042	0.00471314		14190	74766	0.931004
1612	105240		12089	67610	0.00830873		12818	72434	0.00285276		11544	39385	0.00287606		14191	34050	0.558584
1613	105039		12102	74486	0.00500768		12819	69814	0.00286479		11550	40340	0.00360627		14193	74473	0.941623
1614	105303		12105	74354	0.00547266		12828	69881	0.00265375		11556	40613	0.00415696		14194	34958	0.201838
1615	105316		12116	73755	0.00524395		12835	69850	0.00412689		11557	40557	0.00358198		14198	73958	0.890092
1616	105533		12119	73718	0.0223743		12841	70066	0.00303123		11568	40918	0.00429391		14199	35685	0.931869
1617	105554		12127	68296	0.00434997		12844	70967	0.00268662		11589	66187	0.0038814		14233	70443	0.964981
1618	105340		12131	68612	0.00466465		12850	70963	0.00361621		11590	66076	0.00576362		14234	36743	0.894884
1619	105403		12135	74428	0.0054474		12864	71503	0.00232825		11593	42599	0.00505739		14244	68864	0.970738
1620	105427		12140	69195	0.00529131		12865	72017	0.00294309		11594	42665	0.00452294		14245	37053	0.759488
1621	105425		12147	73597	0.00470583		12876	73022	0.00294803		11598	42659	0.00332545		14247	68573	0.656773
1622	105456		12158	69776	0.00553687		12883	72709	0.00481798		11607	43516	0.00504449		14248	37307	0.0914381
1623	105420		12162	69750	0.00479463		12886	74350	0.003512		11627	44295	0.00587778		14250	68081	0.607353
1624	105432		12164	73850	0.00450468		12900	73833	0.00312086		11628	44504	0.00391837		14251	37255	0.714442
1625	105429		12167	70271	0.00466222		12906	75561	0.00324211		11634	45162	0.00498209		14265	66290	0.953468
1626	105424		12172	73984	0.0107897		12913	75213	0.00261031		11644	45156	0.0032274		14266	37441	0.879357
1627	105554		12176	74383	0.00366848		12925	75519	0.00240616		11652	45820	0.00467432		14276	66007	0.961346
1628	105319		12189	71872	0.0036907		12932	72279	0.00348633		11670	60788	0.003753		14277	37244	0.885475
1629	105403		12200	74141	0.00329177		12946	72430	0.00246303		11682	48468	0.00295164		14283	65773	0.306963
1630	105426		12218	74982	0.00417568		12950	72142	0.00273124		11685	48524	0.00508792		14284	37910	0.286357
1631	105304		12227	75024	0.00920355		12952	71948	0.00277628		11686	48736	0.00439132		14303	65286	0.755894
1632	105565		12240	73738	0.0113145		12958	72199	0.00321046		11689	48765	0.00337523		14304	36941	0.847313
1633	105592		12245	74540	0.00984792		12962	77193	0.00322322		11714	62217	0.00454313		14306	64959	0.302261
1634	105588		12254	73592	0.00861404		12971	77572	0.00336185		11718	51694	0.00266652		14307	38039	0.972076
1635	105565		12257	73597	0.00554572		12979	72629	0.00294107		11719	51711	0.00253993		14355	69794	0.914167
1636	105459		12260	73697	0.00380646		12989	78420	0.00230593		11739	52679	0.00494529		14356	38714	0.960968
1637	105624		12262	74634	0.00414231		12992	72666	0.00283689		11740	52766	0.00389629		14363	70324	0.923235
1638	105771		12270	73914	0.00638535		12998	78390	0.00343675		11758	53910	0.0060661		14364	38981	0.967567
1639	105673		12275	73732	0.0130557		13006	78654	0.00273325		11759	54170	0.0031129		14375	71739	0.268076
1640	105572		12279	73716	0.00363144		13018	71368	0.00430165		11764	64269	0.00635622		14376	39763	0.236463
1641	105557		12290	72994	0.00481024		13051	67982	0.00375111		11769	64497	0.00248532		14387	72321	0.61322
1642	105489		12291	73805	0.00542059		13058	78044	0.00664866		11770	64429	0.00453476		14388	40345	0.247503
1643	105577		12299	73460	0.00910271		13077	68268	0.0033088		11773	55440	0.00296409		14394	73033	0.968562
1644	105525		12304	72859	0.00436528		13080	68077	0.00242994		11777	65081	0.00437836		14395	40882	0.945458
1645	105506		12305	72906	0.00356108		13084	67779	0.00261635		11808	66487	0.00376104		14412	73960	0.970066
1646	105129		12314	72642	0.0110967		13086	68023	0.00278261		11809	66421	0.00619607		14413	42249	0.951754
1647	104949		12330	72917	0.0148295		13088	68061	0.00234386		11812	58173	0.00473166		14465	77379	0.880881
1648	104991		12332	73017	0.00690891		13090	68148	0.00225438		11813	58519	0.00405706		14466	47214	0.918444
1649	105145		12335	74618	0.00413088		13103	69995	0.00375155		11814	58623	0.00444725		14495	79625	0.341121
1650	105765		12341	73559	0.00762705		13116	71343	0.00521482		11838	67389	0.00329087		14496	51230	0.521198
1651	105822		12350	76326	0.00518949		13125	78224	0.00288748		11849	67632	0.00378432		14499	79741	0.91058
1652	105864		12355	76044	0.00453796		13130	78091	0.00417469		11850	67831	0.0234001		14500	51667	0.673025
1653	105627		12365	72876	0.0115122		13132	78065	0.00306187		11854	67936	0.0035914		14538	79797	0.970184
1654	105554		12368	72998	0.0106587		13149	78004	0.0023531		11865	63765	0.00496513		14539	53868	0.846004
1655	105854		12383	73298	0.00372522		13157	77695	0.00249575		11874	64749	0.00419274		14547	79218	0.961303
1656	106037		12391	76405	0.00518271		13160	74090	0.00477733		11877	64846	0.00479273		14548	54422	0.586712
1657	105978		12398	73803	0.00308127		13164	73707	0.00159569		11884	69082	0.00473754		14549	79002	0.301722
1658	105713		12415	77087	0.00518509		13170	77009	0.00291261		11885	69052	0.00703831		14550	54464	0.967556
1659	105525		12417	77270	0.00589603		13181	74060	0.00272176		11909	69409	0.00575241		14634	74129	0.372927
1660	105406		12425	74657	0.00512312		13183	74083	0.0036283		11910	69592	0.00604215		14635	65171	0.612099
1661	105188		12437	77160	0.00532136		13192	73697	0.00317964		11911	69392	0.00765996		14644	72699	0.911253
1662	105014		12443	74845	0.00805664		13194	73873	0.00286346		11914	69815	0.00473653		14645	66487	0.445775
1663	105015		12452	75823	0.00469842		13201	74129	0.0030409		11922	67776	0.011395		14655	71531	0.584925
1664	104672		12455	75896	0.00373794		13203	74258	0.00304826		11923	67965	0.00658878		14656	67939	0.413441
1665	104374		12470	76975	0.00494007		13216	77897	0.00328187		11924	67905	0.00571283		14663	70306	0.863916
1666	104272		12473	77082	0.00869343		13224	78298	0.00291561		11956	69361	0.00360803		14664	68636	0.788847
1667	104347		12477	76353	0.00606362		13227	74500	0.00247788		11969	69205	0.0029445		14679	67519	0.820821
1668	104582		12498	77051	0.00485911		13229	78374	0.00306864		11977	69328	0.00428088		14680	69062	0.703927
1669	104617		12504	77009	0.0104697		13235	78177	0.00295779		11981	69151	0.00392127		14682	67317	0.125313
1670	104730		12518	76678	0.00679144		13242	73959	0.00477806		11995	72280	0.005653		14683	69349	0.926308
1671	104835		12521	78059	0.00463594		13257	77738	0.00313758		12021	71802	0.00299062		14704	64874	0.898484
1672	104832		12526	77494	0.00645254		13265	73002	0.00289046		12024	72023	0.00447086		14705	68926	0.930584
1673	105285		12527	78359	0.00410195		13275	73023	0.00292601		12025	72038	0.00338909		14718	63002	0.761382
1674	105501		12538	78546	0.00504072		13285	77140	0.00405936		12028	71891	0.00440101		14719	69021	0.916465
1675	105446		12539	79187	0.0070265		13293	72729	0.00472014		12046	69365	0.00428039		14721	62716	0.171167
1676	105467		12557	79375	0.00918375		13297	72861	0.0034993		12047	69682	0.00319274		14722	68862	0.516214
1677	105524		12563	80206	0.00393643		13305	73117	0.00409859		12048	69946	0.0033534		14775	54632	0.687703
1678	105475		12568	80230	0.00505633		13307	77467	0.00251088		12066	70118	0.00318205		14776	64220	0.459692
1679	105414		12576	80243	0.00961433		13321	74654	0.00313404		12084	69983	0.0029686		14792	52114	0.802525
1680	105356		12584	79849	0.00615439		13326	75163	0.00277897		12090	68590	0.0029164		14793	63596	0.735425
1681	105518		12592	80165	0.00718092		13328	78282	0.00296281		12098	68884	0.0150994		14797	50879	0.838795
1682	105392		12594	79713	0.0061217		13332	78509	0.00319006		12099	74536	0.00428488		14798	63779	0.735893
1683	105299		12596	79794	0.00573784		13337	78967	0.00382126		12128	73860	0.00443936		14803	49934	0.628873
1684	105268		12604	79375	0.00486289		13346	77390	0.00279356		12170	74023	0.00366263		14804	63959	0.905345
1685	105368		12612	79214	0.0101392		13356	79206	0.00273274		12171	74036	0.00412342		14822	47363	0.96465
1686	105565		12618	79153	0.00778718		13361	78746	0.00321453		12193	71949	0.00279762		14823	64586	0.966281
1687	105559		12628	80113	0.00996515		13368	79530	0.00269946		12199	71068	0.0025205		14831	45482	0.61008
1688	105034		12636	79764	0.00395105		13385	80762	0.0040016		12205	71801	0.00334095		14832	67182	0.949638
1689	104940		12637	78621	0.00655197		13402	81101	0.00313604		12226	74867	0.00458256		14835	45207	0.952955
1690	101540		12641	79571	0.00486479		13417	82754	0.00282244		12241	73552	0.00501489		14836	67310	0.907563
1691	105026		12662	76818	0.00478988		13425	81383	0.00331617		12244	74421	0.00511425		14844	43589	0.830452
1692	104720		12667	79006	0.00357062		13450	81592	0.00307944		12273	73826	0.00307095		14845	68267	0.841787
1693	104847		12693	77541	0.00503934		13494	80177	0.00269027		12274	73870	0.00359548		14847	42437	0.217243
1694	106055		12705	76675	0.00443402		13496	80174	0.00236164		12282	73235	0.00335874		14848	68617	0.305531
1695	106067		12707	71612	0.00444514		13526	78163	0.00268227		12285	72546	0.00278205		14853	41425	0.951422
1696	106275		12715	76048	0.00467613		13527	87977	0.00253194		12286	73052	0.00302315		14854	69192	0.966557
1697	106592		12716	71093	0.00354146		13538	77304	0.00314574		12300	73264	0.00405794		14856	40796	0.336411
1698	106609		12722	75840	0.00495304		13543	87653	0.0028061		12309	72544	0.00337533		14857	69250	0.285367
1699	106437		12725	75745	0.00420236		13547	76293	0.00187325		12313	72646	0.00527241		14868	40709	0.352248
1700	105892		12730	75879	0.00364021		13551	76326	0.00438929		12324	73224	0.00455152		14869	69533	0.699415
1701	106182		12737	75487	0.0053634		13560	76153	0.00333135		12328	73095	0.002598		14922	39091	0.699256
1702	105806		12740	69994	0.00870441		13581	85642	0.00375773		12329	72712	0.00425095		14923	70372	0.625206
1703	106070		12744	69854	0.00564246		13589	74997	0.00266354		12359	72537	0.00320847		14926	39284	0.732553
1704	106931		12746	69875	0.00464881		13594	74754	0.00293291		12360	72478	0.00596904		14927	70265	0.866339
1705	107845		12754	75081	0.00525283		13596	84446	0.00258107		12364	72776	0.00259447		14940	40261	0.891967
1706	109071		12756	69557	0.00920413		13609	74369	0.00296274		12367	72944	0.0044911		14941	70947	0.948316
1707	109809		12766	69283	0.00726241		13611	82924	0.00268444		12373	72812	0.00367015		14946	41612	0.246058
1708	110600		12774	69419	0.0133249		13630	73349	0.00295407		12378	75433	0.00710847		14947	70672	0.960756
1709	111505		12777	74146	0.00536243		13644	80572	0.00371209		12379	75516	0.00452366		14949	41880	0.314802
1710	112520		12780	73887	0.0118943		13650	73200	0.00580828		12392	73573	0.00316413		14950	70437	0.349221
1711	113317		12783	69451	0.00437394		13654	80216	0.00278593		12409	76639	0.0057453		14979	44928	0.664069
1712	113897		12806	69729	0.00792148		13659	73223	0.00311385		12410	76700	0.0039952		14980	71229	0.681615
1713	114727		12810	70008	0.00643614		13669	73125	0.00208603		12430	76811	0.00341764		15015	47344	0.546993
1714	115924		12812	69947	0.00825086		13679	78896	0.00228454		12445	74614	0.00325057		15016	73036	0.324512
1715	116883		12816	69866	0.00457829		13686	76626	0.00420461		12448	76654	0.0027071		15033	48357	0.589564
1716	117699		12824	71981	0.00741973		13698	77615	0.00323424		12449	75108	0.00228122		15034	75278	0.347852
1717	118451		12830	71629	0.00894739		13710	73878	0.00295386		12458	75828	0.00418972		15066	49004	0.882518
1718	119303		12838	70046	0.00867621		13712	73897	0.00317142		12459	75869	0.00451367		15067	78752	0.942991
1719	120030		12854	71145	0.00457742		13718	76587	0.00355021		12460	75640	0.00473626		15084	48925	0.715166
1720	120672		12855	71173	0.00442613		13722	73066	0.00252914		12466	77084	0.00835467		15085	80775	0.214945
1721	121337		12860	71216	0.00439326		13723	76273	0.00222193		12467	77091	0.00441203		15087	48755	0.90517
1722	122112		12867	71608	0.010065		13737	73048	0.00315297		12474	77162	0.00275288		15088	80837	0.969668
1723	122726		12872	72610	0.00437865		13746	72987	0.00480278		12505	76931	0.00482008		15093	48704	0.531903
1724	123133		12878	72246	0.00561104		13753	72841	0.00273643		12513	77697	0.00476828		15094	81132	0.541154
1725	123612		12881	73690	0.0066889		13757	72923	0.0042964		12544	79621	0.00315934		15099	48819	0.892941
1726	124181		12891	73105	0.0051546		13759	76751	0.00277961		12549	78544	0.00247356		15100	81840	0.826678
1727	124464		12894	73386	0.00341947		13764	73147	0.00315038		12558	79326	0.00380193		15102	48800	0.896452
1728	124769		12895	75157	0.00436512		13775	77087	0.00276071		12577	80211	0.00325717		15103	82054	0.492556
1729	124826		12904	73675	0.00374142		13787	77533	0.00286121		12610	79353	0.00209349		15118	48048	0.915152
1730	124716		12910	73120	0.00930976		13794	77083	0.0036461		12611	79276	0.0034973		15119	83016	0.723481
1731	124713		12915	72794	0.00434096		13806	77167	0.00318815		12616	79156	0.00248919		15134	48368	0.939345
1732	124928		12916	75403	0.00606668		13810	77392	0.00531059		12617	79157	0.00286546		15135	84266	0.825619
1733	124958		12918	75494	0.00857731		13824	71553	0.00303231		12629	80077	0.003959		15139	48218	0.96859
1734	124872		12920	75573	0.00557741		13837	70736	0.0052488		12630	80072	0.00229899		15140	84584	0.829767
1735	124907		12930	75151	0.0109231		13846	70393	0.00354114		12631	80012	0.00215527		15145	48716	0.94074
1736	125231		12938	72410	0.00501337		13857	69757	0.00512865		12658	77357	0.00416837		15146	85569	0.721404
1737	125490		12943	72433	0.0074442		13866	69580	0.00363244		12659	77403	0.00604219		15148	48619	0.128172
1738	125483		12948	76335	0.00454694		13876	81632	0.0021546		12674	75558	0.00537585		15149	85963	0.873787
1739	125578		12954	76522	0.00953911		13879	68671	0.00190118		12696	77755	0.015277		15164	49095	0.921883
1740	126229		12965	72554	0.00844788		13882	68563	0.00239023		12697	77647	0.00481918		15165	87134	0.953006
1741	126374		12967	77303	0.00417071		13886	81725	0.00409097		12698	77345	0.0042566		15168	49160	0.0612072
1742	126322		12975	72770	0.00875686		13893	67773	0.00401858		12710	71455	0.00340213		15169	87325	0.816188
1743	126313		12981	78017	0.00490492		13895	81696	0.00249065		12727	70853	0.00394015		15226	47763	0.895766
1744	126356		12984	72830	0.00432817		13900	81827	0.00315718		12739	70051	0.0029556		15227	87248	0.948569
1745	126476		12987	72715	0.00404538		13906	66349	0.00193686		12743	75440	0.00415001		15247	47324	0.153587
1746	126548		12996	78466	0.0127034		13909	82281	0.00420443		12749	69851	0.00394281		15248	86642	0.260972
1747	126835		13000	72310	0.00464688		13913	82286	0.00324909		12755	69480	0.0036537		15273	46519	0.265024
1748	126866		13013	78631	0.0103341		13932	64587	0.00321344		12760	69297	0.00296754		15274	86602	0.95149
1749	126734		13023	78714	0.0102633		13955	83352	0.00256224		12773	69242	0.00490075		15291	45434	0.535276
1750	126803		13027	78745	0.0145025		13970	62368	0.0026704		12781	74047	0.00456292		15292	85970	0.24047
1751	126597		13029	78562	0.00495808		13975	83638	0.00296782		12782	74125	0.00328441		15293	45474	0.772867
1752	126379		13046	68394	0.0105109		13980	61778	0.00270347		12789	74162	0.00688299		15294	85698	0.965736
1753	126523		13060	67574	0.00717367		13999	60130	0.00336403		12790	74029	0.00389938		15303	44995	0.732537
1754	126494		13062	67598	0.00608586		14006	59260	0.00260477		12791	69568	0.00464852		15304	85760	0.956228
1755	126600		13072	78203	0.00833713		14008	82049	0.004401		12825	71904	0.00323215		15340	43751	0.611869
1756	126681		13074	78509	0.00570053		14022	82053	0.00312684		12826	71893	0.00306397		15341	84419	0.114531
1757	126665		13082	78354	0.00431998		14037	55758	0.00330992		12827	71741	0.00393537		15360	43254	0.835517
1758	126718		13092	78388	0.00937487		14039	82385	0.0036548		12831	71655	0.00456177		15361	83037	0.378907
1759	126750		13105	69865	0.0158911		14042	55183	0.00261549		12832	71505	0.00383978		15364	42969	0.633819
1760	126661		13112	78435	0.0046021		14044	82856	0.00349094		12837	70002	0.00352424		15365	82594	0.816996
1761	126739		13134	71918	0.00795036		14049	54238	0.00369501		12847	70873	0.0055229		15375	42593	0.543337
1762	126716		13139	72215	0.00525341		14053	83290	0.00333772		12848	71051	0.00394139		15376	81858	0.822676
1763	127022		13140	77964	0.00488333		14070	50913	0.00226957		12868	71656	0.00473365		15388	41960	0.93819
1764	126924		13162	77191	0.00373398		14076	49393	0.0043995		12884	72725	0.00497418		15389	81408	0.55187
1765	126963		13167	77038	0.00784366		14094	82827	0.00508946		12911	72998	0.00455		15390	41981	0.257305
1766	126945		13177	76690	0.014942		14104	44343	0.0043008		12928	75495	0.00218062		15391	81159	0.615707
1767	126891		13179	76672	0.00455392		14117	81887	0.00242017		12929	75211	0.00434896		15394	41888	0.87591
1768	127075		13186	76675	0.00699379		14128	80887	0.00376322		12944	72465	0.00320016		15395	80969	0.970019
1769	127300		13188	76682	0.00891211		14138	37640	0.00447881		12953	76346	0.00632782		15405	42016	0.620405
1770	127290		13190	76447	0.00781684		14152	35574	0.00306008		12966	72594	0.00430943		15406	80650	0.786352
1771	127534		13195	76691	0.00987503		14156	77876	0.00323545		12976	72766	0.00384267		15418	41845	0.954859
1772	127769		13199	77158	0.00619079		14161	35447	0.00219191		12995	78468	0.0033165		15419	80993	0.932588
1773	127866		13205	77527	0.00618041		14172	36077	0.00368558		13011	78506	0.00194043		15433	41912	0.913863
1774	127958		13208	74570	0.0135595		14177	31804	0.00355447		13012	78500	0.00334535		15434	81082	0.624218
1775	127875		13218	74297	0.00447827		14184	35159	0.00496934		13019	71199	0.00315083		15441	41738	0.942859
1776	128034		13231	74404	0.00454571		14188	34771	0.00294918		13022	78606	0.00354287		15442	80683	0.166065
1777	127950		13237	74181	0.00499669		14197	35787	0.00322662		13026	78680	0.00311456		15450	41210	0.930023
1778	127850		13246	73822	0.00570139		14201	74131	0.00729184		13036	78146	0.00254356		15451	80528	0.956802
1779	127733		13247	77741	0.00619376		14203	73865	0.00326664		13037	77912	0.00529869		15483	41996	0.386693
1780	127703		13256	73788	0.0138174		14209	73757	0.00439832		13047	68259	0.00390563		15484	80813	0.95178
1781	127683		13262	73286	0.00444127		14211	73483	0.00275764		13052	67971	0.004488		15521	44278	0.117387
1782	127577		13263	77211	0.00480853		14217	36913	0.00236168		13053	67936	0.00287006		15522	80711	0.753619
1783	127466		13272	77170	0.00348611		14219	37028	0.00255118		13054	67835	0.00211642		15526	45136	0.365031
1784	127656		13277	77213	0.0082116		14221	37176	0.00250054		13057	78103	0.00536047		15527	80924	0.0751565
1785	127709		13295	76996	0.00482381		14224	37284	0.00612361		13066	67331	0.00545685		15531	45692	0.936599
1786	127768		13309	73473	0.00464298		14236	37047	0.00259336		13067	67517	0.00385373		15532	81115	0.133065
1787	127578		13312	74232	0.00964525		14240	37155	0.00338274		13068	67411	0.00450416		15534	45512	0.780723
1788	127391		13318	74575	0.00360644		14269	66481	0.00402948		13091	78243	0.00506276		15535	81288	0.958873
1789	127410		13319	78031	0.00503042		14279	66079	0.00208214		13106	69887	0.00827319		15546	47153	0.956924
1790	127579		13324	78187	0.00504159		14285	65843	0.00304154		13117	71353	0.0124906		15547	80452	0.914141
1791	127621		13330	75400	0.0037706		14290	65988	0.00480735		13122	77989	0.00304248		15582	49953	0.516124
1792	127612		13334	78556	0.00524012		14294	66034	0.00289199		13161	74084	0.00314426		15583	79374	0.811256
1793	127756		13340	76964	0.0031741		14299	38460	0.00305039		13166	77053	0.00317445		15610	50788	0.839789
1794	127943		13342	78939	0.00354808		14301	65679	0.00480683		13176	76737	0.00355579		15611	77463	0.940523
1795	127988		13347	79310	0.00622402		14317	38803	0.00324522		13184	74037	0.00461088		15612	50986	0.960697
1796	128014		13350	77852	0.0132681		14326	39195	0.00428182		13185	73977	0.00351484		15613	77171	0.265735
1797	127861		13354	78160	0.0102812		14328	66832	0.00284202		13209	74418	0.0043542		15615	51179	0.348221
1798	127718		13370	78762	0.00473265		14338	39270	0.00226772		13210	74355	0.00377684		15616	77244	0.908263
1799	127439		13377	79771	0.00466313		14343	39070	0.0046946		13221	74156	0.00327145		15621	51837	0.964593
1800	127340		13391	80609	0.00816604		14349	38845	0.00371353		13269	72715	0.0048096		15622	76780	0.44725
1801	127577		13397	81053	0.00863849		14354	38908	0.0021836		13270	72986	0.00393566		15628	52405	0.97265
1802	127691		13405	80536	0.00636416		14368	39159	0.00204505		13271	72960	0.00375008		15629	76797	0.939941
1803	127797		13410	82067	0.00814356		14369	71245	0.00282588		13279	76997	0.00527148		15675	52894	0.921151
1804	128106		13428	81495	0.00320603		14373	39686	0.00483698		13284	77203	0.00275938		15676	75382	0.695834
1805	128131		13430	84163	0.00496398		14377	72099	0.00364188		13288	76552	0.00587085		15681	53436	0.964552
1806	128280		13436	81761	0.00476634		14384	40298	0.00272399		13294	72722	0.00343842		15682	75286	0.969963
1807	128323		13438	84756	0.00666943		14386	40423	0.00352961		13298	73029	0.00274572		15738	54882	0.970165
1808	128979		13447	85464	0.00665482		14400	41535	0.00272607		13300	76803	0.00556657		15739	75396	0.968509
1809	129200		13452	86245	0.00492118		14406	73749	0.0041581		13303	72787	0.00268058		15747	55311	0.199908
1810	129091		13456	81012	0.0103698		14408	73521	0.00207328		13306	73272	0.0029678		15748	75758	0.396811
1811	129082		13460	86579	0.00692593		14425	43617	0.00373975		13313	74100	0.00453944		15778	55774	0.311135
1812	129134		13464	80891	0.0062462		14431	44025	0.00292525		13351	77941	0.00384112		15779	75888	0.957557
1813	129076		13467	81089	0.0097733		14441	76704	0.00295776		13355	78029	0.00486549		15795	55231	0.817563
1814	129034		13483	88624	0.00682674		14444	45564	0.00422721		13362	79076	0.00405458		15796	75941	0.949294
1815	129006		13489	80365	0.0110764		14446	76863	0.00204308		13371	79514	0.00358141		15830	56110	0.940015
1816	128921		13492	72452	0.00772174		14451	46427	0.00402282		13372	79363	0.00560848		15831	76129	0.816429
1817	128925		13503	89055	0.00756781		14463	77261	0.00253641		13375	78850	0.00427337		15847	56999	0.581946
1818	128717		13505	89140	0.00685822		14468	48074	0.0029227		13383	80142	0.00425848		15848	75442	0.74774
1819	128649		13509	79699	0.00922331		14475	48721	0.00198944		13384	80654	0.00528006		15853	57619	0.421577
1820	128516		13516	78740	0.0120782		14476	78471	0.00336326		13390	80598	0.0034227		15854	75301	0.296862
1821	128004		13522	88380	0.00744376		14481	78888	0.00339568		13396	80881	0.0030758		15866	58405	0.185174
1822	127718		13524	88141	0.00847859		14483	79115	0.00392186		13408	81785	0.00235939		15867	74431	0.697782
1823	126855		13529	78010	0.0113025		14485	79239	0.00294061		13409	81915	0.00384703		15875	58659	0.967345
1824	126553		13536	87962	0.0118108		14489	50598	0.00318977		13440	84776	0.00496311		15876	73292	0.910992
1825	126698		13542	76779	0.00433155		14512	52892	0.00336496		13441	84675	0.00635788		15891	59914	0.475607
1826	127119		13545	76556	0.00525108		14516	80171	0.00378502		13468	81072	0.00310164		15892	72528	0.954548
1827	127105		13548	87342	0.0047155		14521	79923	0.00271751		13510	79581	0.00314441		15913	60171	0.637353
1828	127135		13578	85797	0.00394766		14529	53767	0.00624082		13517	78611	0.00519732		15914	70338	0.635141
1829	127406		13584	74647	0.00806104		14533	54030	0.00415092		13530	77878	0.00423265		15915	60591	0.903618
1830	127491		13592	84797	0.00564406		14542	54480	0.00285432		13535	87956	0.00439409		15916	69972	0.926001
1831	127370		13599	74503	0.00427191		14557	79791	0.00338456		13552	76299	0.00377165		15925	61347	0.971629
1832	127452		13601	74443	0.0121324		14565	55660	0.00216621		13553	76233	0.00368286		15926	69606	0.964252
1833	127496		13604	83415	0.00306983		14568	56076	0.00382605		13554	76207	0.00344767		15931	62166	0.300261
1834	127804		13624	81579	0.00456451		14573	56584	0.00242521		13555	76084	0.00266779		15932	69246	0.864588
1835	127768		13635	81070	0.0131912		14575	56720	0.00261481		13561	76088	0.00301523		15942	62930	0.369637
1836	127589		13637	80554	0.00412996		14577	56886	0.00240599		13572	86229	0.00289031		15943	68423	0.0865873
1837	127513		13641	80601	0.00411998		14585	78832	0.00292366		13573	86043	0.00274215		15945	62589	0.871496
1838	127761		13653	72960	0.00619893		14601	78330	0.002912		13574	85835	0.00443391		15946	67917	0.969503
1839	128033		13663	73334	0.0035628		14614	62826	0.00279003		13585	74742	0.00291126		15952	63509	0.966575
1840	127973		13665	73332	0.0222649		14616	76383	0.00404767		13602	74316	0.00274961		15953	67159	0.973139
1841	127929		13675	73140	0.00731065		14621	63742	0.00248416		13618	81428	0.00379315		15957	64154	0.149304
1842	128236		13677	73254	0.0127061		14625	64646	0.00276195		13632	81302	0.00320679		15958	67286	0.377734
1843	128313		13681	73376	0.00943796		14627	64917	0.00592948		13633	81344	0.00486847		15963	64713	0.334774
1844	128365		13695	77814	0.00947422		14647	67071	0.00544354		13634	81191	0.00369245		15964	67024	0.838729
1845	128545		13707	73868	0.00305528		14671	69143	0.00444827		13651	73219	0.00703865		15965	65105	0.955829
1846	128589		13708	76899	0.00488636		14690	66493	0.00303275		13666	73324	0.00276848		15966	66901	0.739242
1847	128787		13720	76222	0.00553613		14694	69337	0.00288668		13667	73318	0.00231462		15975	65971	0.936948
1848	128959		13728	76271	0.00505373		14696	66139	0.0037786		13673	72839	0.00408443		15976	66470	0.969525
1849	128857		13734	76305	0.00778184		14701	65249	0.00299776		13678	73209	0.00315668		15993	66530	0.922984
1850	128558		13743	76299	0.00346013		14709	69582	0.00260086		13682	73679	0.00536415		15994	65267	0.43247
1851	128579		13749	72950	0.0136839		14710	64651	0.00315137		13683	73785	0.0026599		15995	66668	0.384447
1852	128725		13755	76783	0.0101346		14714	64141	0.00281549		13692	78122	0.00256815		15996	65094	0.615721
1853	128852		13761	76908	0.00479541		14724	62611	0.0025617		13693	78067	0.00256407		15998	66869	0.851789
1854	128462		13768	73208	0.00439315		14727	69241	0.00243073		13694	77944	0.00329849		15999	64635	0.804452
1855	128547		13771	77140	0.0045972		14745	59567	0.0033026		13717	76615	0.00243491		16036	69761	0.891587
1856	128517		13792	72979	0.00389917		14752	66762	0.00310255		13732	76325	0.00216288		16037	63540	0.855653
1857	128546		13797	77128	0.00840331		14754	58398	0.00398535		13733	76328	0.00319809		16041	70418	0.882941
1858	128543		13801	72563	0.0044345		14759	66180	0.00272087		13738	73048	0.00267234		16042	63318	0.818348
1859	128639		13803	77119	0.00916947		14761	57270	0.00493625		13739	72969	0.00381531		16082	76033	0.967856
1860	128562		13812	72305	0.0129083		14771	55419	0.00248488		13740	72971	0.00372446		16083	60379	0.972873
1861	128597		13820	72162	0.00887682		14782	64710	0.00500285		13741	72881	0.00303771		16098	78176	0.662402
1862	128824		13822	78343	0.00505003		14791	64112	0.00366356		13747	73028	0.00509802		16099	58939	0.933806
1863	128846		13827	78684	0.003953		14800	64697	0.00513162		13750	72930	0.00361056		16107	79042	0.968445
1864	128460		13842	79975	0.00619765		14808	49491	0.00296238		13754	76788	0.00384763		16108	57240	0.941819
1865	128516		13844	80111	0.00734437		14811	49387	0.00275478		13758	72940	0.00376937		16112	79689	0.900926
1866	128586		13848	80252	0.00383031		14829	66671	0.00469758		13793	77009	0.00263073		16113	56495	0.510259
1867	128564		13851	80148	0.00482149		14842	44543	0.00375114		13796	77069	0.00295989		16114	79940	0.520386
1868	128422		13855	80549	0.0136726		14849	42415	0.00454612		13802	77051	0.00365177		16115	55941	0.700525
1869	128397		13860	80644	0.00729821		14867	70169	0.00694421		13813	72368	0.00460235		16177	84813	0.0511996
1870	128623		13862	81058	0.00449793		14871	40884	0.00361615		13814	72386	0.00317903		16178	48405	0.611798
1871	128809		13884	81710	0.00604499		14876	40109	0.00245847		13815	72319	0.00386477		16221	85333	0.757423
1872	128849		13891	67771	0.00410562		14881	69480	0.00297259		13821	72081	0.00399118		16222	42606	0.687508
1873	129004		13902	66848	0.0174898		14885	38823	0.00462739		13830	78658	0.00515401		16241	84845	0.538016
1874	129107		13911	66069	0.00488039		14889	69721	0.00388571		13838	70682	0.00514539		16242	41226	0.96448
1875	129445		13923	64766	0.0087483		14895	38673	0.00711074		13854	80405	0.00423834		16251	84883	0.768501
1876	129333		13929	83504	0.00489551		14897	39054	0.00421449		13858	69662	0.00505769		16252	40571	0.816758
1877	129600		13945	63785	0.00895584		14901	39068	0.00247222		13859	69500	0.00332084		16260	84111	0.968028
1878	129752		13950	63578	0.00669303		14904	39126	0.00247842		13867	69527	0.00233585		16261	39828	0.856263
1879	129624		13957	62931	0.00206742		14913	70435	0.00320364		13894	67587	0.00429281		16310	84855	0.64208
1880	129619		13962	62749	0.00852803		14919	38912	0.00437873		13903	66810	0.00304703		16311	39036	0.924268
1881	129542		13965	62670	0.00834554		14930	40006	0.00429615		13904	66672	0.00244135		16325	84474	0.789893
1882	129402		13967	62552	0.00557769		14937	71140	0.00600376		13907	82042	0.00382719		16326	39464	0.922915
1883	129542		13977	83589	0.00685758		14952	42640	0.0045155		13908	82211	0.00643099		16335	84170	0.896671
1884	129603		13981	83288	0.00990922		14957	43234	0.00505066		13918	65076	0.00349959		16336	39918	0.537375
1885	129875		13983	82546	0.00794995		14972	44893	0.0025006		13919	81943	0.00397896		16362	84084	0.959153
1886	129918		13990	60957	0.00425216		14976	71516	0.00305292		13924	64703	0.00393833		16363	41140	0.948504
1887	129978		13995	82170	0.00492678		14986	71669	0.0031858		13946	63670	0.00437565		16377	85314	0.834408
1888	130001		14001	82063	0.00529556		14988	45924	0.00328613		13951	63663	0.00320874		16378	41971	0.964345
1889	129980		14010	58976	0.0101028		14994	72259	0.0025988		13952	63669	0.0027505		16388	86293	0.834663
1890	129898		14013	82262	0.00435392		14996	46689	0.00275958		13953	63422	0.00266816		16389	42683	0.465829
1891	130275		14017	58281	0.00459119		15009	72526	0.00292297		13954	63171	0.0026109		16392	86542	0.241058
1892	130765		14025	57206	0.00503956		15014	73073	0.00389867		13958	83596	0.00338455		16393	43031	0.480442
1893	130639		14029	56554	0.00489866		15026	48370	0.00289624		13963	62729	0.00577187		16395	86834	0.954661
1894	130493		14034	82056	0.00871457		15028	48452	0.00298722		13994	60329	0.00298514		16396	43137	0.473701
1895	130519		14046	82912	0.0050047		15040	76414	0.00324605		14007	81918	0.00362442		16426	88841	0.445565
1896	130582		14055	53253	0.00492652		15054	49648	0.00413453		14011	58839	0.00364231		16427	45056	0.153532
1897	130448		14058	52936	0.00917487		15092	81333	0.004362		14033	81842	0.00495468		16453	90659	0.523918
1898	130470		14064	50823	0.00481504		15095	49028	0.00332391		14050	54076	0.00327342		16454	46270	0.943341
1899	130608		14080	48429	0.0084507		15108	82879	0.00458969		14059	52668	0.00367012		16502	91662	0.9086
1900	130685		14088	82907	0.00510778		15116	83078	0.00213054		14081	48232	0.00409116		16503	46604	0.30068
1901	130803		14109	82298	0.0044877		15121	83730	0.00304816		14084	47558	0.00281136		16525	90473	0.966058
1902	131022		14130	39263	0.0174726		15123	84156	0.00370601		14093	82933	0.00406338		16526	45449	0.900558
1903	130967		14133	80074	0.00390241		15126	48955	0.00342562		14108	43228	0.00380399		16550	89507	0.963434
1904	131144		14136	80018	0.00512825		15128	48943	0.00316104		14127	81005	0.0027999		16551	44909	0.854102
1905	131312		14142	37110	0.00700114		15154	49325	0.00432537		14131	39025	0.0036286		16552	89455	0.197748
1906	131226		14146	36549	0.00807084		15156	49307	0.00373833		14132	38725	0.00212054		16553	44741	0.663474
1907	131230		14149	78567	0.0031828		15160	49481	0.00251611		14139	37567	0.00942771		16565	88987	0.590751
1908	131315		14158	35995	0.00841804		15162	49376	0.0029229		14140	37320	0.00678931		16566	44507	0.196508
1909	131103		14163	77738	0.0105401		15170	49334	0.00266142		14147	36347	0.00293015		16609	87349	0.886601
1910	131000		14175	76923	0.00468429		15187	88612	0.00392955		14159	35859	0.00325716		16610	42412	0.974804
1911	130666		14205	35932	0.0102268		15192	49249	0.00275866		14162	77612	0.00467684		16615	87315	0.639223
1912	130590		14214	32392	0.00573183		15198	48722	0.0019722		14173	35981	0.0032134		16616	42163	0.0985417
1913	130412		14227	71682	0.00458437		15225	87397	0.00293949		14178	35568	0.00321012		16627	87373	0.116299
1914	130364		14238	69968	0.00443337		15242	47792	0.00316144		14179	35459	0.00230283		16628	42203	0.899449
1915	130337		14253	37152	0.00814861		15246	87182	0.00340731		14185	35051	0.00374756		16636	87434	0.936131
1916	130629		14256	37448	0.00514857		15250	47364	0.00355052		14189	74818	0.00863977		16637	42116	0.0978995
1917	130791		14260	66991	0.00437738		15261	47260	0.00313208		14192	74631	0.00317063		16676	88857	0.867915
1918	131038		14271	37818	0.0206823		15263	47093	0.00262055		14200	35690	0.0252771		16677	42373	0.924769
1919	131143		14281	38087	0.0100018		15284	46535	0.00264448		14206	36011	0.00390027		16689	88540	0.966124
1920	131320		14287	38113	0.00562009		15288	86472	0.00303783		14207	73720	0.00319225		16690	42088	0.970406
1921	131240		14292	38379	0.00472759		15300	45318	0.00287195		14208	73847	0.00449188		16741	87986	0.880098
1922	131325		14296	38449	0.00534015		15306	45195	0.00253597		14225	37062	0.00854439		16742	43102	0.871743
1923	131497		14310	65588	0.0103039		15315	85700	0.00244492		14232	70593	0.00358758		16801	85546	0.640036
1924	131435		14313	38409	0.0203184		15318	85308	0.00246006		14242	69379	0.00411791		16802	44492	0.770079
1925	131498		14322	66343	0.0162708		15319	44410	0.00261738		14243	69095	0.00628672		16803	85338	0.507469
1926	131224		14324	66651	0.00687773		15321	44430	0.00343103		14263	66798	0.00435016		16804	44374	0.921466
1927	131162		14334	39333	0.00949148		15327	44164	0.00477808		14264	66494	0.00546782		16806	85222	0.451085
1928	131380		14341	39096	0.00414906		15334	44081	0.00269925		14267	66453	0.00281561		16807	44466	0.947387
1929	131464		14346	38890	0.00383431		15336	43976	0.00295569		14268	66518	0.00357346		16814	85392	0.93276
1930	131301		14347	69402	0.00882319		15339	84492	0.00312346		14272	37874	0.00445781		16815	45167	0.557498
1931	131463		14361	70448	0.00449541		15350	84026	0.00315356		14273	37823	0.00384747		16822	85512	0.964004
1932	131381		14366	70828	0.00325432		15355	43572	0.00293349		14274	66143	0.0033703		16823	45627	0.969352
1933	131656		14371	71550	0.00667918		15367	42962	0.00478773		14275	65964	0.00553298		16879	82781	0.597739
1934	132233		14379	40058	0.00998215		15372	82347	0.00347252		14282	38107	0.0051311		16880	45917	0.603452
1935	132333		14382	72555	0.0101163		15374	82165	0.00921246		14289	66013	0.00385198		16910	80183	0.701842
1936	132258		14390	72888	0.00963136		15377	42564	0.00321644		14300	65778	0.00407389		16911	44977	0.911498
1937	132164		14410	42123	0.00297302		15380	42705	0.00252784		14308	38037	0.003595		16912	80189	0.737665
1938	132027		14415	42832	0.00854037		15392	42147	0.00409354		14309	65437	0.00403772		16913	42681	0.151774
1939	132044		14421	43272	0.00894809		15400	42267	0.00487902		14314	38511	0.00317765		16929	78807	0.921851
1940	132084		14428	43769	0.012877		15409	81194	0.00458812		14315	38681	0.00242514		16930	44937	0.262614
1941	132222		14436	76147	0.00404059		15414	42260	0.00280308		14318	38855	0.00489336		16965	77005	0.307108
1942	132297		14448	77184	0.00443089		15423	81235	0.00286815		14319	38847	0.00224133		16966	45086	0.673373
1943	132164		14460	47241	0.00806282		15424	42009	0.00248589		14321	66250	0.00562843		17035	76298	0.881875
1944	131993		14473	48586	0.00648963		15428	42290	0.00402605		14335	39362	0.00321637		17036	48726	0.830383
1945	132242		14478	49042	0.00779855		15440	81215	0.00403042		14336	39401	0.00212894		17044	75938	0.763926
1946	132304		14487	50398	0.00671424		15445	42105	0.00452372		14344	38929	0.00777062		17045	49305	0.970057
1947	132097		14494	51232	0.00534085		15459	80756	0.00261291		14350	39063	0.00479582		17055	76138	0.914337
1948	132090		14497	79845	0.0047318		15478	42383	0.00479185		14351	39044	0.00256564		17056	49874	0.21694
1949	131969		14505	80545	0.00405564		15486	42301	0.00189945		14357	38713	0.00356292		17082	75910	0.534983
1950	131434		14510	80376	0.0035744		15489	42437	0.00277948		14358	39097	0.00352662		17083	51022	0.963403
1951	131352		14514	80171	0.00659764		15501	81633	0.00302475		14359	39096	0.00359599		17098	76127	0.685688
1952	131396		14520	53167	0.00442633		15503	43255	0.00229935		14360	38979	0.00327071		17099	52487	0.78051
1953	131220		14523	53146	0.0042212		15507	43431	0.00229195		14365	39011	0.00279342		17103	76044	0.264251
1954	130994		14526	79969	0.00303248		15509	43570	0.00267953		14374	39758	0.00461738		17104	52799	0.962414
1955	130763		14535	54058	0.00744844		15513	43875	0.00241342		14380	40121	0.00322335		17122	77048	0.884141
1956	130440		14544	79818	0.0143423		15516	44160	0.00293915		14381	72428	0.00418559		17123	54322	0.55429
1957	130285		14553	79756	0.0089506		15523	44726	0.00305232		14389	72733	0.00487689		17142	77198	0.304725
1958	130484		14559	55487	0.0101206		15541	81248	0.00335133		14393	72929	0.00396704		17143	56302	0.792037
1959	130410		14571	56266	0.00777125		15551	81251	0.00235761		14396	40968	0.0041216		17149	77525	0.965661
1960	130411		14578	78849	0.00561275		15553	48185	0.00331857		14404	73606	0.00494659		17150	57101	0.717985
1961	130412		14583	57729	0.00944222		15561	80905	0.00752762		14405	73760	0.00562693		17154	77746	0.358527
1962	130305		14587	58034	0.00529851		15563	48853	0.0023741		14411	73673	0.00282962		17155	57436	0.917254
1963	130385		14588	78700	0.00423852		15566	49006	0.00297768		14416	42799	0.00374659		17163	77519	0.541595
1964	130358		14604	61260	0.00500318		15573	49431	0.00353383		14422	43387	0.00374779		17164	57547	0.972201
1965	130320		14605	77677	0.00423735		15575	49599	0.00234589		14426	43670	0.00455081		17167	77838	0.9066
1966	130641		14612	77059	0.0039617		15578	79903	0.00456956		14429	43861	0.00310317		17168	57997	0.202282
1967	130513		14640	65794	0.012742		15593	79753	0.00193115		14445	45622	0.00329666		17202	78730	0.933633
1968	130387		14643	66430	0.00537659		15595	79713	0.00407782		14452	46562	0.00246958		17203	60819	0.961701
1969	130554		14650	72200	0.0148338		15604	51129	0.00328025		14461	47234	0.00371032		17209	79180	0.152211
1970	130735		14661	70943	0.00356333		15608	51048	0.00278477		14469	48309	0.00430391		17210	61440	0.621246
1971	130759		14666	69866	0.00644202		15646	76657	0.0027232		14470	48394	0.00413873		17230	81420	0.902227
1972	130828		14668	69519	0.0081536		15648	76587	0.00297787		14471	48491	0.00487182		17231	63884	0.864542
1973	130755		14673	68753	0.0044235		15655	53655	0.00388784		14479	49188	0.0025408		17257	83617	0.281683
1974	130712		14677	68172	0.00424646		15671	53160	0.00372878		14530	53937	0.00389621		17258	65932	0.525506
1975	130772		14687	66876	0.00865297		15678	53338	0.00486482		14531	53957	0.00281443		17260	84139	0.952599
1976	130520		14692	66224	0.00480727		15690	75483	0.00463243		14536	79889	0.00385878		17261	66374	0.400164
1977	130647		14698	69539	0.0202947		15707	75785	0.00227192		14537	79814	0.00814402		17266	85195	0.841217
1978	131123		14717	69241	0.00406805		15720	54917	0.00292803		14543	79807	0.00469389		17267	67457	0.756281
1979	131063		14739	68396	0.00486821		15730	55128	0.00450511		14546	79295	0.00410737		17269	86071	0.304112
1980	131030		14740	60392	0.00363717		15732	55131	0.00274664		14551	54496	0.00263631		17270	67971	0.119131
1981	130931		14750	58744	0.00805427		15734	54860	0.00232427		14552	79554	0.00425792		17296	88097	0.973094
1982	130822		14768	55897	0.0101578		15746	75935	0.00387969		14560	55505	0.00376914		17297	69942	0.94747
1983	130858		14773	64858	0.00937735		15750	55571	0.0023742		14569	56236	0.00721851		17315	89651	0.192078
1984	130639		14784	64406	0.00641066		15753	76139	0.0020111		14584	57718	0.00431486		17316	71302	0.830033
1985	130563		14787	53102	0.0120903		15755	76304	0.00362183		14615	76638	0.00349041		17322	89848	0.831685
1986	130529		14795	64559	0.00514386		15762	55910	0.00549143		14628	64773	0.00657222		17323	71611	0.652105
1987	130677		14806	49713	0.00739041		15767	76464	0.00237813		14648	67257	0.00458403		17337	92197	0.663796
1988	130601		14810	64636	0.00732063		15769	55996	0.00387137		14670	69327	0.00693603		17338	73001	0.0933311
1989	130305		14815	48758	0.00902091		15773	76441	0.002542		14686	67019	0.00269419		17439	90456	0.975008
1990	130359		14827	67409	0.00765281		15775	76489	0.00248375		14695	66158	0.00328454		17440	68891	0.858256
1991	130214		14838	67898	0.00354045		15785	55842	0.00236141		14699	69529	0.00370051		17449	89560	0.952035
1992	129855		14851	42209	0.00660634		15788	76209	0.00224376		14700	69359	0.00266097		17450	67947	0.963995
1993	129748		14860	40123	0.00710448		15791	76091	0.00272347		14703	64823	0.00302589		17457	89401	0.835073
1994	129994		14863	69920	0.0107945		15793	76283	0.00507206		14720	68902	0.00366934		17458	67188	0.138158
1995	129880		14865	70036	0.0113573		15798	55548	0.00229048		14744	59810	0.00242006		17472	88661	0.973358
1996	129856		14879	39642	0.0101962		15801	55797	0.00216827		14747	59252	0.00181163		17473	66348	0.971669
1997	129825		14882	39058	0.00652752		15811	56396	0.00399234		14748	59157	0.00223192		17478	88008	0.521666
1998	129806		14887	38569	0.00514283		15822	56847	0.0029404		14749	58965	0.00312221		17479	65776	0.841625
[truncated: 97,030 more rows]

## Sheet: Figure 2
A								B								C									D					E								F				G
Cytosine types	Sample 1	Sample 2	Sample 3	Sample 4	Mean	SD		Cytosine types	Sample 1	Sample 2	Sample 3	Sample 4	Mean	SD		Cytosine types	Target	Sample 1	Sample 2	Sample 3	Sample 4	Mean	SD		Target	Position (bp)	Cytosine types	Methylation level		Cytosine types	Sample 1	Sample 2	Sample 3	Sample 4	Mean	SD		Position (bp)	Cytosine types	Methylation level		Cytosine types	Sample 1	Sample 2	Sample 3	Sample 4	Mean	SD
Methylated CA	0.0018657	0.00188185	0.00194429	0.00205204	0.00193597	8.44768e-05		Methylated CA	0.00165255	0.00183829	0.00176893	0.00189471	0.00178862	0.000104282		CA	MRV genome	0.00678673	0.00692201	0.00715698	0.00764308	0.0071272	0.000376406		MRV genome	1	CA	0.00810367		ACA	0.00474915	0.00504077	0.0052437	0.00609185	0.00528137	0.000577191		23	TCG	0.536383		CAA	0.00575429	0.00585122	0.00606805	0.00656407	0.00605941	0.000361111
Methylated CT	0.000779738	0.000804079	0.000828117	0.000937131	0.000837266	6.94442e-05		Methylated CT	0.000631427	0.000660093	0.000689259	0.000774345	0.000688781	6.17357e-05		CA	λDNA	0.00538535	0.00591997	0.00570654	0.00631188	0.00583093	0.000388696		MRV genome	5	CA	0.0067668		TCA	0.00506423	0.0051861	0.00540619	0.00573487	0.00534785	0.000294275		24	ACG	0.816917		CAT	0.00675264	0.00688634	0.00712295	0.0076874	0.00711233	0.000412825
Methylated CC	0.00104198	0.00109304	0.00112815	0.00126777	0.00113273	9.67261e-05		Methylated CC	0.000704849	0.000718499	0.00077728	0.000878076	0.000769676	7.88034e-05		CT	MRV genome	0.00319671	0.00332201	0.00342169	0.00382736	0.00344194	0.000272936		MRV genome	8	CA	0.00970113		CCA	0.0106165	0.0107056	0.0110188	0.0114006	0.0109354	0.000354914		29	TCG	0.320306		CAC	0.00848871	0.00858721	0.00888684	0.00943069	0.00884836	0.00042353
Methylated CG	0.16174	0.16098	0.161031	0.157979	0.160433	0.00167208		Methylated CG	0.000886709	0.000923425	0.00100585	0.00109625	0.00097806	9.32243e-05		CT	λDNA	0.00274783	0.00288057	0.00302709	0.00343887	0.00302359	0.000299424		MRV genome	13	CT	0.00415066		GCA	0.00573222	0.0056715	0.00585113	0.00621774	0.00586815	0.000244711		30	GCG	0.811439		CAG	0.00679358	0.0069549	0.00716511	0.00753674	0.00711258	0.000321087
Unmethylated CA	0.273038	0.269983	0.26972	0.266431	0.269793	0.00270005		Unmethylated CA	0.305209	0.308685	0.308215	0.298288	0.305099	0.00479487		CC	MRV genome	0.00409685	0.00423801	0.00437253	0.00488596	0.00439834	0.000344017		MRV genome	16	CA	0.00469788		ACT	0.00299962	0.0032766	0.00340535	0.00433165	0.0035033	0.000577594		34	ACG	0.686081		CCA	0.00381609	0.00400645	0.00415639	0.00475294	0.00418297	0.000404694
Unmethylated CT	0.243139	0.241242	0.241192	0.243913	0.242372	0.00137019		Unmethylated CT	0.22916	0.228493	0.227008	0.2244	0.227265	0.00211125		CC	λDNA	0.00323383	0.00332137	0.00357487	0.0039223	0.00351309	0.000308767		MRV genome	18	CT	0.0052772		TCT	0.0027605	0.00286418	0.00294667	0.00320056	0.00294298	0.000187854		35	ACG	0.82214		CCT	0.0042976	0.00443059	0.00456448	0.00499428	0.00457174	0.000302034
Unmethylated CC	0.253294	0.25682	0.25688	0.258204	0.2563	0.00210291		Unmethylated CC	0.217256	0.215608	0.216652	0.22299	0.218126	0.00331292		CG	MRV genome	0.713009	0.70551	0.705324	0.695347	0.704798	0.00724667		MRV genome	21	CA	0.00415724		CCT	0.00425082	0.00433997	0.00448331	0.00475483	0.00445723	0.0002203		55	TCG	0.261622		CCC	0.00333964	0.00354923	0.00366527	0.004207	0.00369029	0.000369893
Unmethylated CG	0.0651014	0.0671954	0.0672768	0.0692157	0.0671973	0.00168058		Unmethylated CG	0.2445	0.243074	0.243885	0.249679	0.245285	0.00298756		CG	λDNA	0.00361352	0.00378457	0.00410734	0.00437146	0.00396922	0.000337389		MRV genome	23	CG	0.536383		GCT	0.002917	0.00296167	0.00301849	0.00332046	0.0030544	0.000182168		56	ACG	0.880187		CCG	0.00510521	0.00510039	0.00523319	0.00568635	0.00528129	0.000276958
																									MRV genome	24	CG	0.816917		ACC	0.00420491	0.00460575	0.00475044	0.00581749	0.00484465	0.000688388		59	TCG	0.451052		CTA	0.00307308	0.00323711	0.00335222	0.00389947	0.00339047	0.000358142
																									MRV genome	27	CA	0.00582338		TCC	0.00294876	0.00306614	0.00319517	0.00348515	0.0031738	0.000230672		60	CCG	0.950548		CTT	0.00325506	0.00339372	0.00351648	0.00391112	0.0035191	0.000282327
																									MRV genome	29	CG	0.320306		CCC	0.00490126	0.00495514	0.00511676	0.00548394	0.00511427	0.000262904		67	ACG	0.925937		CTC	0.00311043	0.00326471	0.00335428	0.00380057	0.0033825	0.000296355
																									MRV genome	30	CG	0.811439		GCC	0.00424835	0.00426894	0.00437671	0.00475678	0.00441269	0.000236194		68	GCG	0.747977		CTG	0.00327523	0.00334898	0.00343203	0.0037522	0.00345211	0.000210064
																									MRV genome	31	CA	0.00777315		ACG	0.716946	0.704549	0.704406	0.693768	0.704917	0.00947643		109	CCG	0.966679		CGA	0.831029	0.831621	0.831317	0.824765	0.829683	0.00328759
																									MRV genome	34	CG	0.686081		TCG	0.533217	0.520239	0.519914	0.507716	0.520271	0.0104138		110	ACG	0.931291		CGT	0.67621	0.667719	0.66784	0.656174	0.666986	0.00823083
																									MRV genome	35	CG	0.82214		CCG	0.93515	0.947236	0.94729	0.943045	0.94318	0.00571051		137	ACG	0.492514		CGC	0.601721	0.590388	0.590357	0.580273	0.590685	0.00876354
																									MRV genome	39	CT	0.00291407		GCG	0.620689	0.598581	0.597943	0.584639	0.600463	0.0149377		138	GCG	0.347891		CGG	0.771957	0.766557	0.766101	0.756682	0.765324	0.00634571
																									MRV genome	45	CC	0.0033628										140	CCG	0.969186
																									MRV genome	46	CC	0.00293029										141	CCG	0.963565
																									MRV genome	47	CC	0.00406463										152	CCG	0.963088
																									MRV genome	48	CT	0.00395419										153	GCG	0.687408
																									MRV genome	50	CA	0.011376										155	CCG	0.958841
																									MRV genome	51	CC	0.0027366										156	ACG	0.792444
																									MRV genome	52	CC	0.00301585										172	ACG	0.624913
																									MRV genome	55	CG	0.261622										173	CCG	0.953458
																									MRV genome	56	CG	0.880187										178	TCG	0.528794
																									MRV genome	59	CG	0.451052										179	CCG	0.96582
																									MRV genome	60	CG	0.950548										215	ACG	0.956243
																									MRV genome	61	CC	0.00253158										216	ACG	0.897793
																									MRV genome	64	CC	0.00312705										224	ACG	0.850884
																									MRV genome	65	CA	0.0102234										225	TCG	0.857853
																									MRV genome	67	CG	0.925937										227	ACG	0.379147
																									MRV genome	68	CG	0.747977										228	TCG	0.149286
																									MRV genome	69	CA	0.00714216										233	ACG	0.277557
																									MRV genome	71	CT	0.0023327										234	CCG	0.957035
																									MRV genome	76	CT	0.00303577										236	GCG	0.43133
																									MRV genome	78	CA	0.00639599										237	TCG	0.113751
																									MRV genome	81	CT	0.00387857										253	ACG	0.339485
																									MRV genome	83	CA	0.00633881										254	ACG	0.395363
																									MRV genome	85	CT	0.00376443										269	ACG	0.797285
																									MRV genome	87	CA	0.00315461										270	GCG	0.351094
																									MRV genome	90	CT	0.00296169										274	TCG	0.559596
																									MRV genome	91	CC	0.00911427										275	TCG	0.464268
																									MRV genome	92	CC	0.00413523										289	TCG	0.0382026
																									MRV genome	93	CC	0.00663369										290	GCG	0.752018
																									MRV genome	94	CC	0.00288111										302	GCG	0.910485
																									MRV genome	95	CC	0.00252137										303	TCG	0.270655
																									MRV genome	96	CA	0.00408474										305	ACG	0.0933168
																									MRV genome	99	CT	0.00322809										306	GCG	0.5041
																									MRV genome	101	CA	0.00642099										320	ACG	0.514278
																									MRV genome	103	CC	0.00564493										321	GCG	0.305686
																									MRV genome	104	CA	0.0145257										337	GCG	0.88607
																									MRV genome	107	CA	0.0043028										338	ACG	0.400331
																									MRV genome	108	CC	0.00327098										352	CCG	0.972509
																									MRV genome	109	CG	0.966679										353	CCG	0.969877
																									MRV genome	110	CG	0.931291										356	GCG	0.805569
																									MRV genome	112	CA	0.00383107										357	ACG	0.794425
																									MRV genome	113	CA	0.00468379										370	ACG	0.693245
																									MRV genome	118	CA	0.00956154										371	TCG	0.782415
																									MRV genome	119	CC	0.0038341										373	ACG	0.212011
																									MRV genome	121	CA	0.00476399										374	GCG	0.190919
																									MRV genome	123	CT	0.00204467										379	ACG	0.420461
																									MRV genome	124	CA	0.00404201										380	ACG	0.47181
																									MRV genome	129	CT	0.00364114										410	ACG	0.860877
																									MRV genome	131	CA	0.00692759										411	CCG	0.906391
																									MRV genome	133	CC	0.00349888										427	ACG	0.576702
																									MRV genome	134	CA	0.00783405										428	ACG	0.818178
																									MRV genome	137	CG	0.492514										442	ACG	0.911528
																									MRV genome	138	CG	0.347891										443	CCG	0.954901
																									MRV genome	139	CC	0.00549253										449	GCG	0.747453
																									MRV genome	140	CG	0.969186										450	TCG	0.104542
																									MRV genome	141	CG	0.963565										500	CCG	0.931143
																									MRV genome	142	CC	0.0109002										501	CCG	0.957562
																									MRV genome	145	CA	0.00506097										508	CCG	0.935246
																									MRV genome	147	CT	0.00300275										509	ACG	0.927388
																									MRV genome	150	CC	0.00342932										519	ACG	0.842322
																									MRV genome	151	CC	0.00615422										520	ACG	0.262552
																									MRV genome	152	CG	0.963088										530	CCG	0.96271
																									MRV genome	153	CG	0.687408										531	ACG	0.672602
																									MRV genome	154	CC	0.00402188										557	ACG	0.576069
																									MRV genome	155	CG	0.958841										558	GCG	0.623317
																									MRV genome	156	CG	0.792444										571	TCG	0.41501
																									MRV genome	158	CA	0.0105185										572	GCG	0.916962
																									MRV genome	159	CC	0.00626762										577	ACG	0.902975
																									MRV genome	161	CA	0.00759329										578	ACG	0.900033
																									MRV genome	163	CA	0.0204633										602	ACG	0.748143
																									MRV genome	164	CC	0.0026826										603	ACG	0.291874
																									MRV genome	167	CT	0.00282537										614	ACG	0.167062
																									MRV genome	172	CG	0.624913										615	ACG	0.277438
																									MRV genome	173	CG	0.953458										617	TCG	0.207654
																									MRV genome	174	CC	0.00408533										618	ACG	0.877784
																									MRV genome	175	CT	0.00269938										623	GCG	0.717394
																									MRV genome	178	CG	0.528794										624	TCG	0.212398
																									MRV genome	179	CG	0.96582										650	CCG	0.965586
																									MRV genome	180	CC	0.00429215										651	ACG	0.395293
																									MRV genome	181	CC	0.00273879										656	TCG	0.158124
																									MRV genome	183	CT	0.00462548										657	ACG	0.962358
																									MRV genome	184	CC	0.00376524										661	TCG	0.236714
																									MRV genome	187	CA	0.00384987										662	CCG	0.964416
																									MRV genome	189	CT	0.00298699										681	CCG	0.966847
																									MRV genome	191	CA	0.0036637										682	ACG	0.810506
																									MRV genome	197	CT	0.00186735										739	GCG	0.75012
																									MRV genome	199	CC	0.00348415										740	CCG	0.913591
																									MRV genome	200	CA	0.00851557										746	TCG	0.337195
																									MRV genome	206	CT	0.00392346										747	GCG	0.868037
																									MRV genome	207	CC	0.00424146										751	GCG	0.296234
																									MRV genome	208	CC	0.00358906										752	CCG	0.963422
																									MRV genome	211	CC	0.00474145										761	ACG	0.528114
																									MRV genome	212	CA	0.0129971										762	GCG	0.807791
																									MRV genome	215	CG	0.956243										763	GCG	0.847179
																									MRV genome	216	CG	0.897793										764	ACG	0.670771
																									MRV genome	218	CA	0.00476389										780	TCG	0.373261
																									MRV genome	224	CG	0.850884										781	GCG	0.749546
																									MRV genome	225	CG	0.857853										815	ACG	0.894714
																									MRV genome	227	CG	0.379147										816	CCG	0.95411
																									MRV genome	228	CG	0.149286										857	ACG	0.743488
																									MRV genome	231	CA	0.0047249										858	CCG	0.938046
																									MRV genome	233	CG	0.277557										923	ACG	0.80533
																									MRV genome	234	CG	0.957035										924	CCG	0.877764
																									MRV genome	235	CC	0.00388801										947	ACG	0.450062
																									MRV genome	236	CG	0.43133										948	GCG	0.776632
																									MRV genome	237	CG	0.113751										955	GCG	0.13795
																									MRV genome	242	CA	0.00646362										956	ACG	0.609941
																									MRV genome	244	CA	0.00589046										990	CCG	0.968607
																									MRV genome	248	CA	0.00577494										991	ACG	0.805165
																									MRV genome	250	CT	0.00286111										1026	TCG	0.909973
																									MRV genome	253	CG	0.339485										1027	ACG	0.94172
																									MRV genome	254	CG	0.395363										1047	ACG	0.94106
																									MRV genome	259	CT	0.0026078										1048	TCG	0.907833
																									MRV genome	260	CC	0.00290745										1056	ACG	0.651873
																									MRV genome	261	CC	0.00462942										1057	GCG	0.162768
																									MRV genome	262	CT	0.00408134										1059	CCG	0.895839
																									MRV genome	267	CT	0.00283352										1060	ACG	0.822036
																									MRV genome	269	CG	0.797285										1082	CCG	0.95336
																									MRV genome	270	CG	0.351094										1083	ACG	0.761633
																									MRV genome	271	CA	0.00520448										1094	ACG	0.791247
																									MRV genome	274	CG	0.559596										1095	GCG	0.960265
																									MRV genome	275	CG	0.464268										1096	GCG	0.946759
																									MRV genome	277	CT	0.00295524										1097	TCG	0.772578
																									MRV genome	284	CT	0.00352692										1136	ACG	0.460055
																									MRV genome	286	CA	0.00628593										1137	TCG	0.391762
																									MRV genome	289	CG	0.0382026										1142	GCG	0.180613
																									MRV genome	290	CG	0.752018										1143	GCG	0.27281
																									MRV genome	291	CT	0.00328845										1152	CCG	0.939539
																									MRV genome	293	CA	0.0112929										1153	GCG	0.812557
																									MRV genome	294	CC	0.00622674										1154	GCG	0.814234
																									MRV genome	296	CA	0.00748923										1155	TCG	0.45219
																									MRV genome	299	CA	0.0047926										1167	CCG	0.966852
																									MRV genome	301	CT	0.00407192										1168	GCG	0.74202
																									MRV genome	302	CG	0.910485										1169	GCG	0.64834
																									MRV genome	303	CG	0.270655										1170	CCG	0.956103
																									MRV genome	305	CG	0.0933168										1199	ACG	0.70798
																									MRV genome	306	CG	0.5041										1200	ACG	0.824867
																									MRV genome	307	CT	0.00438198										1205	CCG	0.932009
																									MRV genome	310	CT	0.00672989										1206	CCG	0.975279
																									MRV genome	311	CC	0.00606533										1215	TCG	0.809907
																									MRV genome	314	CC	0.00296741										1216	CCG	0.970219
																									MRV genome	315	CT	0.0040145										1224	ACG	0.923996
																									MRV genome	317	CA	0.00844648										1225	CCG	0.943864
																									MRV genome	318	CC	0.0032817										1236	ACG	0.0956375
																									MRV genome	320	CG	0.514278										1237	ACG	0.760078
																									MRV genome	321	CG	0.305686										1263	CCG	0.965205
																									MRV genome	322	CC	0.0036431										1264	TCG	0.80081
																									MRV genome	323	CC	0.00449255										1266	ACG	0.151473
																									MRV genome	324	CA	0.0082748										1267	ACG	0.277817
																									MRV genome	328	CT	0.00337865										1274	GCG	0.747221
																									MRV genome	333	CA	0.00504943										1275	CCG	0.968189
																									MRV genome	335	CT	0.00563601										1287	GCG	0.57556
																									MRV genome	336	CC	0.00613873										1288	ACG	0.639928
																									MRV genome	337	CG	0.88607										1302	GCG	0.518056
																									MRV genome	338	CG	0.400331										1303	ACG	0.285512
																									MRV genome	341	CA	0.00310328										1322	ACG	0.855793
																									MRV genome	344	CC	0.00339381										1323	CCG	0.743427
																									MRV genome	345	CT	0.00396451										1341	TCG	0.70694
																									MRV genome	348	CA	0.00589257										1342	TCG	0.520681
																									MRV genome	350	CC	0.00418494										1359	ACG	0.810703
																									MRV genome	351	CC	0.00578221										1360	TCG	0.106936
																									MRV genome	352	CG	0.972509										1368	ACG	0.747882
																									MRV genome	353	CG	0.969877										1369	CCG	0.945792
																									MRV genome	354	CC	0.00577976										1371	GCG	0.112917
																									MRV genome	355	CC	0.00413812										1372	GCG	0.18742
																									MRV genome	356	CG	0.805569										1386	GCG	0.565596
																									MRV genome	357	CG	0.794425										1387	GCG	0.326437
																									MRV genome	359	CA	0.00539445										1388	GCG	0.773725
																									MRV genome	361	CT	0.00461595										1389	CCG	0.975743
																									MRV genome	362	CC	0.00526739										1410	CCG	0.963641
																									MRV genome	363	CC	0.0029137										1411	CCG	0.960204
																									MRV genome	365	CA	0.010459										1424	GCG	0.41506
																									MRV genome	367	CT	0.00702										1425	ACG	0.644823
																									MRV genome	370	CG	0.693245										1462	GCG	0.7582
																									MRV genome	371	CG	0.782415										1463	CCG	0.938593
																									MRV genome	373	CG	0.212011										1507	TCG	0.206892
																									MRV genome	374	CG	0.190919										1508	TCG	0.448317
																									MRV genome	375	CA	0.0061341										1510	ACG	0.8851
																									MRV genome	379	CG	0.420461										1511	TCG	0.398904
																									MRV genome	380	CG	0.47181										1537	GCG	0.835299
																									MRV genome	389	CA	0.00494854										1538	TCG	0.223662
																									MRV genome	391	CT	0.00313711										1543	GCG	0.298269
																									MRV genome	392	CT	0.00303574										1544	CCG	0.968264
																									MRV genome	395	CA	0.00372465										1550	ACG	0.962228
																									MRV genome	398	CT	0.00310923										1551	TCG	0.948939
																									MRV genome	399	CT	0.00307795										1555	ACG	0.919304
																									MRV genome	401	CA	0.00508058										1556	CCG	0.964582
																									MRV genome	405	CT	0.00300923										1585	CCG	0.914099
																									MRV genome	410	CG	0.860877										1586	ACG	0.791058
																									MRV genome	411	CG	0.906391										1703	GCG	0.743111
																									MRV genome	412	CC	0.00360839										1704	CCG	0.926892
																									MRV genome	413	CT	0.00290724										1713	ACG	0.858919
																									MRV genome	416	CA	0.00821365										1714	TCG	0.162526
																									MRV genome	417	CC	0.00315081										1760	TCG	0.105868
																									MRV genome	419	CC	0.00406092										1761	GCG	0.554863
																									MRV genome	420	CA	0.00934893										1778	ACG	0.35664
																									MRV genome	427	CG	0.576702										1779	CCG	0.937397
																									MRV genome	428	CG	0.818178										1799	ACG	0.962502
																									MRV genome	434	CT	0.00327328										1800	TCG	0.62859
																									MRV genome	436	CA	0.00573931										1855	CCG	0.938956
																									MRV genome	437	CT	0.0023638										1856	CCG	0.968281
																									MRV genome	439	CA	0.00582656										1889	ACG	0.759852
																									MRV genome	442	CG	0.911528										1890	CCG	0.845599
																									MRV genome	443	CG	0.954901										1910	GCG	0.725624
																									MRV genome	444	CC	0.00669404										1911	ACG	0.226146
																									MRV genome	445	CC	0.00343771										1957	GCG	0.444565
																									MRV genome	446	CA	0.00554807										1958	CCG	0.958873
																									MRV genome	448	CT	0.0024765										1975	CCG	0.925112
																									MRV genome	449	CG	0.747453										1976	GCG	0.934231
																									MRV genome	450	CG	0.104542										2021	GCG	0.371148
																									MRV genome	452	CC	0.00431308										2022	GCG	0.258816
																									MRV genome	453	CT	0.0042989										2036	GCG	0.36347
																									MRV genome	455	CA	0.00456394										2037	ACG	0.703577
																									MRV genome	457	CT	0.00259477										2068	CCG	0.964057
																									MRV genome	462	CT	0.00297682										2069	CCG	0.935439
																									MRV genome	464	CT	0.00250515										2083	TCG	0.104354
																									MRV genome	468	CT	0.00338482										2084	GCG	0.747396
																									MRV genome	472	CT	0.00195069										2107	ACG	0.579476
																									MRV genome	475	CC	0.00296611										2108	GCG	0.387645
																									MRV genome	476	CA	0.012037										2189	ACG	0.645249
																									MRV genome	478	CT	0.0024469										2190	CCG	0.866888
																									MRV genome	480	CA	0.00486301										2197	ACG	0.825454
																									MRV genome	481	CC	0.00333593										2198	TCG	0.0926647
																									MRV genome	482	CA	0.00804843										2219	GCG	0.291566
																									MRV genome	487	CA	0.00555449										2220	GCG	0.313219
																									MRV genome	489	CT	0.00281765										2258	CCG	0.973965
																									MRV genome	494	CT	0.0038034										2259	TCG	0.857738
																									MRV genome	499	CC	0.00246983										2270	CCG	0.828506
																									MRV genome	500	CG	0.931143										2271	ACG	0.307764
																									MRV genome	501	CG	0.957562										2273	TCG	0.739344
																									MRV genome	502	CC	0.00359257										2274	CCG	0.972893
																									MRV genome	503	CT	0.00184682										2296	ACG	0.968563
																									MRV genome	505	CC	0.00296689										2297	TCG	0.645019
																									MRV genome	506	CC	0.00329481										2305	TCG	0.090186
																									MRV genome	507	CC	0.00623782										2306	ACG	0.651393
																									MRV genome	508	CG	0.935246										2308	TCG	0.348894
																									MRV genome	509	CG	0.927388										2309	GCG	0.9276
																									MRV genome	514	CA	0.00863061										2321	ACG	0.365145
																									MRV genome	515	CC	0.00363987										2322	ACG	0.278477
																									MRV genome	516	CC	0.00257212										2343	ACG	0.834551
																									MRV genome	519	CG	0.842322										2344	CCG	0.804899
																									MRV genome	520	CG	0.262552										2349	ACG	0.728951
																									MRV genome	525	CA	0.00444387										2350	GCG	0.239536
																									MRV genome	527	CT	0.00271193										2355	ACG	0.96286
																									MRV genome	529	CC	0.00309185										2356	TCG	0.618849
																									MRV genome	530	CG	0.96271										2392	TCG	0.460588
																									MRV genome	531	CG	0.672602										2393	CCG	0.963297
																									MRV genome	535	CC	0.00451787										2402	ACG	0.870077
																									MRV genome	536	CA	0.00985566										2403	TCG	0.207696
																									MRV genome	539	CA	0.0041227										2409	CCG	0.966847
																									MRV genome	542	CA	0.00489293										2410	TCG	0.284873
																									MRV genome	544	CT	0.00614072										2435	GCG	0.348409
																									MRV genome	545	CC	0.00532612										2436	GCG	0.648691
																									MRV genome	550	CT	0.00311911										2591	CCG	0.972021
																									MRV genome	554	CA	0.00382595										2592	TCG	0.848443
																									MRV genome	557	CG	0.576069										2596	TCG	0.932434
																									MRV genome	558	CG	0.623317										2597	CCG	0.968812
																									MRV genome	559	CC	0.00415984										2636	ACG	0.299664
																									MRV genome	560	CT	0.00406886										2637	ACG	0.545914
																									MRV genome	562	CT	0.00216998										2657	CCG	0.970327
																									MRV genome	564	CA	0.00565282										2658	TCG	0.704011
																									MRV genome	565	CC	0.00332125										2662	ACG	0.5806
																									MRV genome	566	CA	0.00840365										2663	GCG	0.675502
																									MRV genome	569	CT	0.00303022										2735	CCG	0.973673
																									MRV genome	571	CG	0.41501										2736	TCG	0.833418
																									MRV genome	572	CG	0.916962										2741	ACG	0.27616
																									MRV genome	573	CT	0.00325429										2742	GCG	0.741233
																									MRV genome	575	CA	0.00550827										2744	CCG	0.932943
																									MRV genome	577	CG	0.902975										2745	GCG	0.350155
																									MRV genome	578	CG	0.900033										2784	ACG	0.964439
																									MRV genome	581	CA	0.00570142										2785	TCG	0.815143
																									MRV genome	583	CT	0.00288316										2814	GCG	0.81403
																									MRV genome	587	CT	0.00370028										2815	TCG	0.127364
																									MRV genome	590	CA	0.00537207										2854	GCG	0.53848
																									MRV genome	592	CT	0.0028083										2855	GCG	0.502017
																									MRV genome	593	CA	0.00812635										2869	GCG	0.791807
																									MRV genome	595	CA	0.0046468										2870	CCG	0.915274
																									MRV genome	598	CT	0.00297624										2883	GCG	0.93868
																									MRV genome	600	CA	0.00527102										2884	ACG	0.955984
																									MRV genome	602	CG	0.748143										2897	ACG	0.795498
																									MRV genome	603	CG	0.291874										2898	TCG	0.305436
																									MRV genome	606	CT	0.00442707										2902	CCG	0.962993
																									MRV genome	607	CC	0.0033932										2903	GCG	0.6804
																									MRV genome	608	CC	0.00504228										2909	ACG	0.910106
																									MRV genome	609	CA	0.00951523										2910	TCG	0.14434
																									MRV genome	614	CG	0.167062										2935	GCG	0.743014
																									MRV genome	615	CG	0.277438										2936	CCG	0.928169
																									MRV genome	617	CG	0.207654										2996	CCG	0.92868
																									MRV genome	618	CG	0.877784										2997	ACG	0.72585
																									MRV genome	620	CA	0.00493346										3038	CCG	0.951906
																									MRV genome	622	CT	0.0027865										3039	ACG	0.90988
																									MRV genome	623	CG	0.717394										3059	ACG	0.851387
																									MRV genome	624	CG	0.212398										3060	TCG	0.190419
																									MRV genome	628	CT	0.00283319										3074	ACG	0.846779
																									MRV genome	631	CT	0.00304803										3075	TCG	0.308836
																									MRV genome	633	CT	0.00305747										3092	ACG	0.918535
																									MRV genome	638	CA	0.00703275										3093	TCG	0.269167
																									MRV genome	640	CC	0.00613797										3112	GCG	0.679609
																									MRV genome	641	CA	0.010215										3113	ACG	0.591613
																									MRV genome	645	CT	0.00305182										3167	CCG	0.969632
																									MRV genome	647	CA	0.00604757										3168	TCG	0.783412
																									MRV genome	649	CC	0.00420322										3194	ACG	0.753819
																									MRV genome	650	CG	0.965586										3195	GCG	0.147056
																									MRV genome	651	CG	0.395293										3227	TCG	0.897474
																									MRV genome	654	CT	0.00274624										3228	CCG	0.960516
																									MRV genome	656	CG	0.158124										3230	GCG	0.160013
																									MRV genome	657	CG	0.962358										3231	GCG	0.439403
																									MRV genome	661	CG	0.236714										3288	ACG	0.903096
																									MRV genome	662	CG	0.964416										3289	ACG	0.706086
																									MRV genome	663	CC	0.00581914										3303	CCG	0.972654
																									MRV genome	665	CA	0.00600657										3304	CCG	0.971744
																									MRV genome	672	CT	0.00411156										3312	TCG	0.825158
																									MRV genome	673	CC	0.00327577										3313	TCG	0.465088
																									MRV genome	675	CC	0.00360109										3345	GCG	0.848977
																									MRV genome	676	CC	0.00481237										3346	GCG	0.227192
																									MRV genome	677	CA	0.0144266										3347	GCG	0.314176
																									MRV genome	679	CC	0.00422311										3348	GCG	0.802587
																									MRV genome	680	CC	0.00705536										3354	TCG	0.823391
																									MRV genome	681	CG	0.966847										3355	ACG	0.966652
																									MRV genome	682	CG	0.810506										3372	TCG	0.291585
																									MRV genome	687	CC	0.00419003										3373	GCG	0.507824
																									MRV genome	688	CT	0.00468679										3438	CCG	0.9156
																									MRV genome	690	CT	0.0025851										3439	GCG	0.823533
																									MRV genome	693	CA	0.00461927										3444	GCG	0.823206
																									MRV genome	697	CT	0.00375372										3445	CCG	0.901627
																									MRV genome	702	CA	0.00455524										3459	ACG	0.310372
																									MRV genome	703	CT	0.00306223										3460	GCG	0.724875
																									MRV genome	705	CA	0.00573579										3462	CCG	0.93684
																									MRV genome	709	CA	0.00476612										3463	TCG	0.254379
																									MRV genome	712	CA	0.0048092										3513	ACG	0.582684
																									MRV genome	714	CT	0.00406123										3514	GCG	0.772393
																									MRV genome	715	CC	0.00339251										3526	CCG	0.958788
																									MRV genome	718	CT	0.00377546										3527	GCG	0.760237
																									MRV genome	719	CC	0.0025406										3529	CCG	0.912642
																									MRV genome	725	CT	0.0035363										3530	CCG	0.926015
																									MRV genome	730	CA	0.00915832										3535	CCG	0.952367
																									MRV genome	731	CC	0.00341875										3536	TCG	0.931163
																									MRV genome	734	CA	0.0073953										3605	ACG	0.793554
																									MRV genome	735	CT	0.00333968										3606	GCG	0.927422
																									MRV genome	738	CA	0.00635404										3610	CCG	0.925262
																									MRV genome	739	CG	0.75012										3611	GCG	0.597172
																									MRV genome	740	CG	0.913591										3616	ACG	0.510891
																									MRV genome	741	CC	0.00275278										3617	ACG	0.212115
																									MRV genome	742	CA	0.00755399										3619	TCG	0.246895
																									MRV genome	744	CT	0.00407428										3620	GCG	0.810017
																									MRV genome	746	CG	0.337195										3636	GCG	0.759831
																									MRV genome	747	CG	0.868037										3637	TCG	0.0835038
																									MRV genome	748	CT	0.00374404										3654	GCG	0.610469
																									MRV genome	750	CA	0.0117751										3655	GCG	0.246316
																									MRV genome	751	CG	0.296234										3668	TCG	0.0676897
																									MRV genome	752	CG	0.963422										3669	GCG	0.842812
																									MRV genome	753	CC	0.0028597										3693	ACG	0.887792
																									MRV genome	754	CT	0.00366878										3694	TCG	0.0581707
																									MRV genome	756	CT	0.002982										3696	ACG	0.548455
																									MRV genome	758	CA	0.00506987										3697	ACG	0.81313
																									MRV genome	761	CG	0.528114										3702	ACG	0.894387
																									MRV genome	762	CG	0.807791										3703	TCG	0.204802
																									MRV genome	763	CG	0.847179										3717	ACG	0.446541
																									MRV genome	764	CG	0.670771										3718	GCG	0.19601
																									MRV genome	771	CT	0.00342548										3720	CCG	0.967265
																									MRV genome	780	CG	0.373261										3721	CCG	0.969536
																									MRV genome	781	CG	0.749546										3738	ACG	0.380074
																									MRV genome	782	CA	0.00960525										3739	CCG	0.973289
																									MRV genome	784	CA	0.00520231										3762	ACG	0.821816
																									MRV genome	790	CT	0.00381628										3763	TCG	0.178838
																									MRV genome	791	CC	0.00280375										3783	CCG	0.969409
																									MRV genome	796	CT	0.00405149										3784	CCG	0.973399
																									MRV genome	798	CT	0.00655316										3798	TCG	0.0957462
																									MRV genome	800	CA	0.00610853										3799	GCG	0.733864
																									MRV genome	802	CA	0.00627241										3834	GCG	0.378982
																									MRV genome	806	CA	0.00448899										3835	GCG	0.263082
																									MRV genome	807	CA	0.00462781										3885	GCG	0.928523
																									MRV genome	810	CA	0.00528132										3886	CCG	0.963892
																									MRV genome	813	CT	0.00267606										3891	ACG	0.867119
																									MRV genome	815	CG	0.894714										3892	CCG	0.850834
																									MRV genome	816	CG	0.95411										3897	ACG	0.885004
																									MRV genome	817	CC	0.00417439										3898	CCG	0.802963
																									MRV genome	818	CC	0.00291569										3917	CCG	0.944741
																									MRV genome	826	CC	0.00333517										3918	ACG	0.872383
																									MRV genome	827	CC	0.00448939										3926	TCG	0.925635
																									MRV genome	828	CA	0.0108978										3927	CCG	0.968112
																									MRV genome	830	CT	0.00201072										3951	GCG	0.320878
																									MRV genome	831	CA	0.00387982										3952	GCG	0.155489
																									MRV genome	834	CT	0.00401138										3971	GCG	0.582741
																									MRV genome	835	CC	0.0039146										3972	TCG	0.105455
																									MRV genome	841	CT	0.00262879										3986	ACG	0.504389
																									MRV genome	842	CC	0.00354178										3987	GCG	0.458298
																									MRV genome	843	CA	0.00968076										3991	CCG	0.869321
																									MRV genome	845	CT	0.00185257										3992	ACG	0.813645
																									MRV genome	846	CT	0.00263851										4006	CCG	0.928136
																									MRV genome	848	CA	0.00576874										4007	GCG	0.298445
																									MRV genome	851	CA	0.00541446										4018	CCG	0.942672
																									MRV genome	857	CG	0.743488										4019	TCG	0.330101
																									MRV genome	858	CG	0.938046										4033	CCG	0.967651
																									MRV genome	859	CC	0.00296953										4034	CCG	0.941957
																									MRV genome	863	CA	0.00382569										4040	ACG	0.958641
																									MRV genome	864	CT	0.00287924										4041	TCG	0.851674
																									MRV genome	866	CA	0.0125136										4051	CCG	0.970547
																									MRV genome	867	CC	0.00445228										4052	CCG	0.961072
																									MRV genome	868	CC	0.00338625										4056	CCG	0.958092
																									MRV genome	870	CT	0.00317772										4057	CCG	0.94084
																									MRV genome	872	CA	0.00930811										4078	ACG	0.934515
																									MRV genome	873	CC	0.00466955										4079	CCG	0.917369
																									MRV genome	875	CA	0.0141389										4093	ACG	0.39266
																									MRV genome	876	CC	0.00297077										4094	ACG	0.429609
																									MRV genome	877	CA	0.00510718										4117	ACG	0.705843
																									MRV genome	879	CT	0.00224967										4118	CCG	0.938875
																									MRV genome	882	CT	0.00276182										4120	GCG	0.465966
																									MRV genome	884	CA	0.0196189										4121	TCG	0.0989991
																									MRV genome	885	CC	0.00324776										4124	TCG	0.707083
																									MRV genome	886	CC	0.00252847										4125	CCG	0.967799
																									MRV genome	888	CT	0.00351339										4141	CCG	0.967557
																									MRV genome	889	CC	0.0046605										4142	TCG	0.947702
																									MRV genome	891	CT	0.00308516										4158	CCG	0.940086
																									MRV genome	893	CA	0.00484592										4159	GCG	0.533452
																									MRV genome	896	CA	0.0102371										4167	CCG	0.967575
																									MRV genome	897	CC	0.00505516										4168	GCG	0.876331
																									MRV genome	902	CA	0.00435985										4180	GCG	0.466127
																									MRV genome	905	CT	0.00282789										4181	CCG	0.931521
																									MRV genome	908	CT	0.0029597										4189	ACG	0.861498
																									MRV genome	911	CT	0.00312851										4190	CCG	0.961074
																									MRV genome	914	CA	0.00344556										4194	CCG	0.965734
																									MRV genome	917	CT	0.00435299										4195	CCG	0.962296
																									MRV genome	918	CC	0.00321163										4251	CCG	0.967183
																									MRV genome	919	CC	0.00222816										4252	ACG	0.62543
																									MRV genome	923	CG	0.80533										4255	ACG	0.618731
																									MRV genome	924	CG	0.877764										4256	CCG	0.96513
																									MRV genome	925	CC	0.00301523										4273	TCG	0.472718
																									MRV genome	928	CT	0.00443672										4274	TCG	0.29032
																									MRV genome	929	CC	0.00563244										4279	ACG	0.880108
																									MRV genome	930	CC	0.00396044										4280	CCG	0.968889
																									MRV genome	932	CA	0.00637331										4282	GCG	0.868321
																									MRV genome	934	CA	0.0053594										4283	TCG	0.28552
																									MRV genome	938	CT	0.0031807										4291	GCG	0.71979
																									MRV genome	940	CT	0.00224022										4292	TCG	0.0633446
																									MRV genome	943	CT	0.00530141										4300	GCG	0.894153
																									MRV genome	944	CT	0.00251724										4301	TCG	0.0729535
																									MRV genome	947	CG	0.450062										4314	CCG	0.973012
																									MRV genome	948	CG	0.776632										4315	CCG	0.970292
																									MRV genome	949	CC	0.0048033										4318	GCG	0.891234
																									MRV genome	950	CA	0.0142634										4319	TCG	0.317739
																									MRV genome	952	CT	0.0033127										4323	ACG	0.924162
																									MRV genome	954	CA	0.0244682										4324	CCG	0.971203
																									MRV genome	955	CG	0.13795										4330	ACG	0.934541
																									MRV genome	956	CG	0.609941										4331	TCG	0.838291
																									MRV genome	959	CA	0.00716418										4342	CCG	0.962831
																									MRV genome	961	CA	0.00594173										4343	ACG	0.899109
																									MRV genome	965	CT	0.00266016										4361	TCG	0.726689
																									MRV genome	972	CA	0.00509885										4362	GCG	0.928039
																									MRV genome	976	CA	0.0053498										4363	GCG	0.955151
																									MRV genome	978	CT	0.00410438										4364	CCG	0.967937
																									MRV genome	982	CC	0.00352146										4378	ACG	0.126458
																									MRV genome	983	CT	0.00484673										4379	ACG	0.156057
																									MRV genome	988	CC	0.00300602										4381	TCG	0.269276
																									MRV genome	989	CC	0.00618043										4382	CCG	0.96419
																									MRV genome	990	CG	0.968607										4384	GCG	0.319994
																									MRV genome	991	CG	0.805165										4385	GCG	0.238027
																									MRV genome	999	CT	0.00357879										4390	CCG	0.961207
																									MRV genome	1000	CC	0.0026786										4391	CCG	0.958503
																									MRV genome	1005	CT	0.00334699										4413	CCG	0.947757
																									MRV genome	1011	CA	0.00868151										4414	CCG	0.945532
																									MRV genome	1012	CC	0.00342069										4417	CCG	0.938723
																									MRV genome	1015	CA	0.00585615										4418	CCG	0.924083
																									MRV genome	1017	CT	0.00283256										4449	CCG	0.957131
																									MRV genome	1019	CT	0.00366465										4450	GCG	0.498665
																									MRV genome	1026	CG	0.909973										4453	CCG	0.96405
																									MRV genome	1027	CG	0.94172										4454	CCG	0.967452
																									MRV genome	1029	CA	0.00524842										4458	CCG	0.96063
																									MRV genome	1032	CT	0.00236755										4459	GCG	0.473034
																									MRV genome	1033	CT	0.00331366										4462	CCG	0.965052
																									MRV genome	1035	CA	0.0149889										4463	CCG	0.969076
																									MRV genome	1036	CC	0.00350516										4467	CCG	0.959051
																									MRV genome	1037	CC	0.00277826										4468	GCG	0.468887
																									MRV genome	1039	CC	0.00368717										4471	CCG	0.965558
																									MRV genome	1040	CA	0.0105454										4472	CCG	0.97043
																									MRV genome	1042	CT	0.00241073										4495	TCG	0.734709
																									MRV genome	1043	CC	0.00356412										4496	CCG	0.967603
																									MRV genome	1044	CT	0.00557668										4516	GCG	0.828014
																									MRV genome	1047	CG	0.94106										4517	TCG	0.0529273
																									MRV genome	1048	CG	0.907833										4558	GCG	0.587253
																									MRV genome	1050	CT	0.00377826										4559	CCG	0.813551
																									MRV genome	1052	CC	0.00252466										4566	TCG	0.866609
																									MRV genome	1053	CA	0.00915192										4567	CCG	0.968075
																									MRV genome	1056	CG	0.651873										4584	ACG	0.77214
																									MRV genome	1057	CG	0.162768										4585	CCG	0.967569
																									MRV genome	1058	CC	0.00376344										4620	ACG	0.924824
																									MRV genome	1059	CG	0.895839										4621	CCG	0.957597
																									MRV genome	1060	CG	0.822036										4652	GCG	0.808788
																									MRV genome	1062	CT	0.00230453										4653	GCG	0.220807
																									MRV genome	1064	CT	0.0023478										4672	ACG	0.800019
																									MRV genome	1066	CA	0.00682359										4673	TCG	0.804808
																									MRV genome	1068	CA	0.00507573										4702	ACG	0.392986
																									MRV genome	1072	CA	0.00786536										4703	ACG	0.879174
																									MRV genome	1074	CA	0.00899308										4711	ACG	0.782971
																									MRV genome	1076	CT	0.00626891										4712	CCG	0.832855
																									MRV genome	1077	CC	0.00547875										4752	CCG	0.971315
																									MRV genome	1081	CC	0.00382857										4753	GCG	0.715812
																									MRV genome	1082	CG	0.95336										4763	ACG	0.92946
																									MRV genome	1083	CG	0.761633										4764	CCG	0.948832
																									MRV genome	1091	CC	0.0047972										4781	TCG	0.733256
																									MRV genome	1092	CA	0.0115512										4782	GCG	0.801383
																									MRV genome	1094	CG	0.791247										4783	GCG	0.892478
																									MRV genome	1095	CG	0.960265										4784	CCG	0.957803
																									MRV genome	1096	CG	0.946759										4789	ACG	0.374495
																									MRV genome	1097	CG	0.772578										4790	GCG	0.621185
																									MRV genome	1099	CT	0.00336473										4791	GCG	0.947357
																									MRV genome	1101	CA	0.00457695										4792	CCG	0.974959
																									MRV genome	1103	CT	0.00443939										4824	CCG	0.960792
																									MRV genome	1104	CC	0.00617491										4825	TCG	0.648234
																									MRV genome	1106	CA	0.0123434										4840	GCG	0.923679
																									MRV genome	1107	CC	0.00328888										4841	TCG	0.121515
																									MRV genome	1108	CC	0.00365457										4849	GCG	0.688326
																									MRV genome	1109	CT	0.00487867										4850	GCG	0.140565
																									MRV genome	1111	CA	0.00544184										4863	ACG	0.849069
																									MRV genome	1113	CA	0.0123774										4864	CCG	0.96604
																									MRV genome	1114	CC	0.00264275										4887	CCG	0.96128
																									MRV genome	1122	CA	0.00424233										4888	CCG	0.957353
																									MRV genome	1126	CA	0.00672433										4945	GCG	0.640374
																									MRV genome	1128	CA	0.0080924										4946	CCG	0.75138
																									MRV genome	1130	CT	0.0040428										4951	ACG	0.465835
																									MRV genome	1134	CA	0.00456311										4952	ACG	0.420238
																									MRV genome	1136	CG	0.460055										4957	ACG	0.531089
																									MRV genome	1137	CG	0.391762										4958	GCG	0.710304
																									MRV genome	1141	CT	0.0036463										4976	ACG	0.487919
																									MRV genome	1142	CG	0.180613										4977	GCG	0.85806
																									MRV genome	1143	CG	0.27281										4986	ACG	0.58721
																									MRV genome	1144	CT	0.00423116										4987	ACG	0.430993
																									MRV genome	1146	CA	0.00670503										5028	TCG	0.144228
																									MRV genome	1148	CT	0.00244114										5029	ACG	0.522769
																									MRV genome	1150	CA	0.00390758										5031	TCG	0.350897
																									MRV genome	1151	CC	0.00328892										5032	ACG	0.854767
																									MRV genome	1152	CG	0.939539										5035	CCG	0.9587
																									MRV genome	1153	CG	0.812557										5036	GCG	0.779314
																									MRV genome	1154	CG	0.814234										5043	TCG	0.697955
																									MRV genome	1155	CG	0.45219										5044	ACG	0.948491
																									MRV genome	1157	CA	0.00380454										5052	GCG	0.622475
																									MRV genome	1165	CC	0.00319903										5053	ACG	0.523455
																									MRV genome	1166	CC	0.00552821										5076	TCG	0.619329
																									MRV genome	1167	CG	0.966852										5077	CCG	0.966922
																									MRV genome	1168	CG	0.74202										5082	TCG	0.839642
																									MRV genome	1169	CG	0.64834										5083	CCG	0.966502
																									MRV genome	1170	CG	0.956103										5142	ACG	0.951262
																									MRV genome	1171	CC	0.00595908										5143	TCG	0.564795
																									MRV genome	1173	CA	0.0163439										5146	GCG	0.728598
																									MRV genome	1174	CC	0.00567979										5147	ACG	0.650117
																									MRV genome	1176	CA	0.00650311										5156	ACG	0.331322
																									MRV genome	1177	CA	0.00578565										5157	GCG	0.798771
																									MRV genome	1179	CT	0.00283494										5160	TCG	0.568448
																									MRV genome	1180	CT	0.00305052										5161	GCG	0.919098
																									MRV genome	1182	CA	0.0048144										5184	ACG	0.815879
																									MRV genome	1185	CT	0.0029965										5185	ACG	0.847174
																									MRV genome	1188	CC	0.00342159										5247	TCG	0.300252
																									MRV genome	1189	CA	0.0163436										5248	GCG	0.751383
																									MRV genome	1191	CA	0.00492248										5335	CCG	0.973972
																									MRV genome	1194	CA	0.00519964										5336	CCG	0.970365
																									MRV genome	1197	CA	0.00452005										5391	ACG	0.967392
																									MRV genome	1199	CG	0.70798										5392	CCG	0.9723
																									MRV genome	1200	CG	0.824867										5397	ACG	0.634066
																									MRV genome	1202	CA	0.00348647										5398	GCG	0.107359
																									MRV genome	1204	CC	0.00263253										5400	CCG	0.799914
																									MRV genome	1205	CG	0.932009										5401	ACG	0.794464
																									MRV genome	1206	CG	0.975279										5464	CCG	0.971584
																									MRV genome	1207	CC	0.00304293										5465	ACG	0.963752
																									MRV genome	1210	CT	0.00259926										5481	GCG	0.705099
																									MRV genome	1215	CG	0.809907										5482	CCG	0.96316
																									MRV genome	1216	CG	0.970219										5514	TCG	0.841881
																									MRV genome	1217	CC	0.00450193										5515	TCG	0.829767
																									MRV genome	1218	CC	0.00409585										5527	ACG	0.726007
																									MRV genome	1219	CC	0.00343208										5528	GCG	0.582823
																									MRV genome	1220	CA	0.00328681										5542	CCG	0.964482
																									MRV genome	1224	CG	0.923996										5543	ACG	0.881846
																									MRV genome	1225	CG	0.943864										5571	ACG	0.123254
																									MRV genome	1226	CC	0.00518298										5572	ACG	0.0679967
																									MRV genome	1227	CC	0.00268349										5620	ACG	0.932532
																									MRV genome	1230	CC	0.00521802										5621	ACG	0.791637
																									MRV genome	1231	CA	0.0116352										5634	GCG	0.346086
																									MRV genome	1236	CG	0.0956375										5635	GCG	0.226112
																									MRV genome	1237	CG	0.760078										5656	GCG	0.897315
																									MRV genome	1243	CA	0.00556955										5657	ACG	0.826458
																									MRV genome	1245	CA	0.00761928										5665	ACG	0.954393
																									MRV genome	1246	CT	0.00218651										5666	TCG	0.548879
																									MRV genome	1248	CA	0.00516552										5700	TCG	0.529845
																									MRV genome	1250	CT	0.00238296										5701	ACG	0.681802
																									MRV genome	1251	CT	0.00269958										5705	ACG	0.714598
																									MRV genome	1253	CC	0.00310875										5706	TCG	0.514493
																									MRV genome	1254	CA	0.00866716										5748	ACG	0.769528
																									MRV genome	1257	CT	0.00643337										5749	CCG	0.96002
																									MRV genome	1258	CC	0.00528674										5768	GCG	0.923657
																									MRV genome	1262	CC	0.00415818										5769	TCG	0.934989
																									MRV genome	1263	CG	0.965205										5778	TCG	0.534746
																									MRV genome	1264	CG	0.80081										5779	TCG	0.804203
																									MRV genome	1266	CG	0.151473										5832	CCG	0.726939
																									MRV genome	1267	CG	0.277817										5833	ACG	0.908577
																									MRV genome	1270	CA	0.00490586										5923	CCG	0.961034
																									MRV genome	1272	CT	0.00455105										5924	TCG	0.78553
																									MRV genome	1273	CC	0.00406644										5938	TCG	0.334724
																									MRV genome	1274	CG	0.747221										5939	GCG	0.780129
																									MRV genome	1275	CG	0.968189										5940	GCG	0.65344
																									MRV genome	1276	CC	0.00410922										5941	CCG	0.926857
																									MRV genome	1281	CA	0.00522261										5951	GCG	0.294371
																									MRV genome	1283	CT	0.00502836										5952	GCG	0.738932
																									MRV genome	1284	CC	0.00864941										5963	CCG	0.942062
																									MRV genome	1286	CA	0.00871399										5964	CCG	0.962937
																									MRV genome	1287	CG	0.57556										5976	ACG	0.214556
																									MRV genome	1288	CG	0.639928										5977	GCG	0.68598
																									MRV genome	1292	CA	0.00517857										6026	CCG	0.940096
																									MRV genome	1294	CC	0.00531386										6027	CCG	0.947926
																									MRV genome	1295	CC	0.0035394										6032	ACG	0.803475
																									MRV genome	1296	CC	0.00455608										6033	GCG	0.860234
																									MRV genome	1297	CC	0.00333472										6053	TCG	0.338841
																									MRV genome	1298	CT	0.0047802										6054	ACG	0.81982
																									MRV genome	1301	CA	0.00583167										6059	GCG	0.480561
																									MRV genome	1302	CG	0.518056										6060	CCG	0.920219
																									MRV genome	1303	CG	0.285512										6062	GCG	0.826589
																									MRV genome	1305	CA	0.0068851										6063	TCG	0.208839
																									MRV genome	1307	CA	0.00465754										6086	GCG	0.931384
																									MRV genome	1310	CT	0.00353551										6087	TCG	0.699599
																									MRV genome	1311	CC	0.00359383										6092	ACG	0.645911
																									MRV genome	1312	CC	0.00238304										6093	GCG	0.115505
																									MRV genome	1322	CG	0.855793										6107	ACG	0.911755
																									MRV genome	1323	CG	0.743427										6108	ACG	0.790018
																									MRV genome	1324	CC	0.00340991										6114	CCG	0.968624
																									MRV genome	1329	CA	0.00508766										6115	TCG	0.224684
																									MRV genome	1331	CT	0.00295269										6119	TCG	0.504925
																									MRV genome	1332	CT	0.00190306										6120	CCG	0.969843
																									MRV genome	1335	CT	0.0027151										6139	ACG	0.929467
																									MRV genome	1337	CT	0.00297948										6140	CCG	0.946656
																									MRV genome	1341	CG	0.70694										6154	CCG	0.964243
																									MRV genome	1342	CG	0.520681										6155	GCG	0.625433
																									MRV genome	1344	CT	0.00295851										6157	CCG	0.883873
																									MRV genome	1348	CA	0.00941644										6158	ACG	0.693154
																									MRV genome	1349	CC	0.00572096										6172	ACG	0.782569
																									MRV genome	1351	CT	0.00262279										6173	ACG	0.933315
																									MRV genome	1356	CA	0.00374409										6176	TCG	0.138352
																									MRV genome	1359	CG	0.810703										6177	ACG	0.797374
																									MRV genome	1360	CG	0.106936										6185	TCG	0.680273
																									MRV genome	1368	CG	0.747882										6186	TCG	0.604849
																									MRV genome	1369	CG	0.945792										6191	ACG	0.841715
																									MRV genome	1370	CC	0.00318468										6192	ACG	0.958942
																									MRV genome	1371	CG	0.112917										6196	GCG	0.538477
																									MRV genome	1372	CG	0.18742										6197	CCG	0.954037
																									MRV genome	1373	CT	0.00378961										6209	TCG	0.887647
																									MRV genome	1375	CA	0.00441998										6210	ACG	0.949479
																									MRV genome	1380	CA	0.00449522										6217	CCG	0.960967
																									MRV genome	1384	CA	0.00932826										6218	GCG	0.955431
																									MRV genome	1385	CC	0.00470574										6265	GCG	0.379301
																									MRV genome	1386	CG	0.565596										6266	CCG	0.968537
																									MRV genome	1387	CG	0.326437										6273	GCG	0.57936
																									MRV genome	1388	CG	0.773725										6274	GCG	0.244516
																									MRV genome	1389	CG	0.975743										6280	TCG	0.72357
																									MRV genome	1390	CC	0.00307165										6281	TCG	0.788491
																									MRV genome	1393	CA	0.00508573										6296	GCG	0.696051
																									MRV genome	1396	CT	0.0023024										6297	ACG	0.137401
																									MRV genome	1397	CA	0.0117454										6329	GCG	0.49499
																									MRV genome	1399	CT	0.00257105										6330	ACG	0.82838
																									MRV genome	1402	CA	0.00529489										6346	TCG	0.937525
																									MRV genome	1407	CA	0.00775065										6347	TCG	0.866263
																									MRV genome	1408	CC	0.0038367										6368	TCG	0.296551
																									MRV genome	1409	CC	0.00334219										6369	ACG	0.850774
																									MRV genome	1410	CG	0.963641										6371	TCG	0.767795
																									MRV genome	1411	CG	0.960204										6372	TCG	0.763623
																									MRV genome	1412	CC	0.00237528										6385	TCG	0.628788
																									MRV genome	1418	CT	0.00340382										6386	GCG	0.877823
																									MRV genome	1420	CA	0.00936583										6387	GCG	0.95806
																									MRV genome	1421	CC	0.00549006										6388	CCG	0.966512
																									MRV genome	1422	CC	0.00372931										6396	GCG	0.912558
																									MRV genome	1423	CC	0.0036178										6397	CCG	0.959738
																									MRV genome	1424	CG	0.41506										6406	GCG	0.424845
																									MRV genome	1425	CG	0.644823										6407	CCG	0.939563
																									MRV genome	1439	CA	0.00576142										6409	GCG	0.292898
																									MRV genome	1441	CC	0.00425531										6410	ACG	0.499035
																									MRV genome	1442	CC	0.00411594										6431	GCG	0.84785
																									MRV genome	1443	CA	0.00931185										6432	TCG	0.647217
																									MRV genome	1448	CA	0.00515133										6445	GCG	0.952501
																									MRV genome	1451	CA	0.0116088										6446	TCG	0.284338
																									MRV genome	1452	CC	0.00431614										6453	GCG	0.355233
																									MRV genome	1453	CT	0.00261631										6454	CCG	0.964068
																									MRV genome	1456	CT	0.00280274										6458	CCG	0.969476
																									MRV genome	1458	CA	0.00499784										6459	TCG	0.918694
																									MRV genome	1461	CT	0.00283667										6469	GCG	0.960218
																									MRV genome	1462	CG	0.7582										6470	CCG	0.963431
																									MRV genome	1463	CG	0.938593										6479	CCG	0.973007
																									MRV genome	1464	CC	0.00257562										6480	TCG	0.686219
																									MRV genome	1467	CT	0.00602784										6482	ACG	0.584644
																									MRV genome	1469	CA	0.00636945										6483	ACG	0.701905
																									MRV genome	1472	CT	0.00287486										6487	GCG	0.706576
																									MRV genome	1474	CT	0.00338239										6488	ACG	0.458545
																									MRV genome	1477	CT	0.00270557										6491	ACG	0.414063
																									MRV genome	1479	CT	0.00225378										6492	GCG	0.81793
																									MRV genome	1480	CA	0.00511541										6521	GCG	0.157287
																									MRV genome	1484	CT	0.00481145										6522	ACG	0.781053
																									MRV genome	1485	CC	0.00425837										6525	CCG	0.963941
																									MRV genome	1486	CT	0.0022789										6526	ACG	0.678652
																									MRV genome	1488	CT	0.00262728										6542	TCG	0.946986
																									MRV genome	1491	CT	0.00362784										6543	TCG	0.889753
																									MRV genome	1492	CC	0.00257923										6571	TCG	0.489935
																									MRV genome	1498	CT	0.00290952										6572	GCG	0.940856
																									MRV genome	1500	CT	0.00372396										6615	TCG	0.946413
																									MRV genome	1501	CC	0.00338024										6616	TCG	0.922621
																									MRV genome	1502	CT	0.00315945										6624	GCG	0.955752
																									MRV genome	1507	CG	0.206892										6625	TCG	0.677779
																									MRV genome	1508	CG	0.448317										6629	GCG	0.474615
																									MRV genome	1510	CG	0.8851										6630	GCG	0.308704
																									MRV genome	1511	CG	0.398904										6632	CCG	0.973583
																									MRV genome	1514	CA	0.00406735										6633	TCG	0.508075
																									MRV genome	1517	CT	0.00214764										6635	ACG	0.241153
																									MRV genome	1520	CT	0.00410295										6636	GCG	0.23444
																									MRV genome	1521	CC	0.00444298										6637	GCG	0.82202
																									MRV genome	1522	CT	0.00296201										6638	ACG	0.926834
																									MRV genome	1524	CA	0.00435727										6697	TCG	0.911077
																									MRV genome	1529	CA	0.00852281										6698	GCG	0.923696
																									MRV genome	1530	CC	0.00289441										6699	GCG	0.764925
																									MRV genome	1532	CT	0.00320878										6700	GCG	0.899863
																									MRV genome	1533	CC	0.0025694										6701	GCG	0.932609
																									MRV genome	1535	CT	0.0049577										6702	TCG	0.73497
																									MRV genome	1536	CC	0.00447863										6722	TCG	0.930421
																									MRV genome	1537	CG	0.835299										6723	TCG	0.960989
																									MRV genome	1538	CG	0.223662										6742	ACG	0.900178
																									MRV genome	1542	CA	0.00497019										6743	TCG	0.750236
																									MRV genome	1543	CG	0.298269										6748	ACG	0.632402
																									MRV genome	1544	CG	0.968264										6749	CCG	0.860568
																									MRV genome	1545	CC	0.00245182										6851	ACG	0.509246
																									MRV genome	1546	CC	0.00404934										6852	ACG	0.817907
																									MRV genome	1547	CC	0.00758825										6865	TCG	0.0543638
																									MRV genome	1548	CA	0.0105202										6866	GCG	0.690686
																									MRV genome	1550	CG	0.962228										6887	ACG	0.924058
																									MRV genome	1551	CG	0.948939										6888	CCG	0.956042
																									MRV genome	1553	CT	0.00262396										6902	TCG	0.204958
																									MRV genome	1555	CG	0.919304										6903	TCG	0.178478
																									MRV genome	1556	CG	0.964582										6906	ACG	0.932131
																									MRV genome	1557	CC	0.00537786										6907	CCG	0.969462
																									MRV genome	1558	CC	0.00358903										6929	GCG	0.337954
																									MRV genome	1563	CT	0.004243										6930	ACG	0.401769
																									MRV genome	1564	CC	0.00513069										6946	CCG	0.950348
																									MRV genome	1566	CA	0.00548547										6947	ACG	0.902518
																									MRV genome	1567	CA	0.00515231										6965	ACG	0.276333
																									MRV genome	1569	CT	0.00278793										6966	ACG	0.337558
																									MRV genome	1572	CA	0.00677196										6973	ACG	0.555659
																									MRV genome	1573	CC	0.00263531										6974	CCG	0.961474
																									MRV genome	1575	CT	0.00412775										6979	CCG	0.894803
																									MRV genome	1576	CC	0.00662536										6980	ACG	0.744863
																									MRV genome	1577	CC	0.00380413										7045	GCG	0.523498
																									MRV genome	1578	CC	0.00325737										7046	ACG	0.925307
																									MRV genome	1579	CT	0.00273849										7053	ACG	0.872782
																									MRV genome	1581	CA	0.00922247										7054	ACG	0.362635
																									MRV genome	1582	CC	0.00369762										7059	CCG	0.833992
																									MRV genome	1584	CC	0.0034157										7060	ACG	0.883263
																									MRV genome	1585	CG	0.914099										7156	ACG	0.950591
																									MRV genome	1586	CG	0.791058										7157	ACG	0.865458
																									MRV genome	1588	CT	0.00279312										7170	GCG	0.797271
																									MRV genome	1590	CC	0.00319678										7171	ACG	0.306277
																									MRV genome	1591	CA	0.00778283										7180	ACG	0.764604
																									MRV genome	1593	CT	0.00278744										7181	GCG	0.521378
																									MRV genome	1594	CC	0.00329458										7213	ACG	0.91707
																									MRV genome	1595	CA	0.00769991										7214	TCG	0.136873
																									MRV genome	1598	CT	0.00515117										7228	CCG	0.973381
																									MRV genome	1599	CC	0.0040918										7229	TCG	0.588794
																									MRV genome	1600	CC	0.00370633										7273	ACG	0.684398
																									MRV genome	1601	CA	0.00736288										7274	GCG	0.215295
																									MRV genome	1606	CT	0.0024254										7276	CCG	0.942482
																									MRV genome	1608	CC	0.00306971										7277	GCG	0.341503
																									MRV genome	1609	CA	0.00789138										7289	TCG	0.0526481
																									MRV genome	1611	CT	0.00341512										7290	GCG	0.877991
																									MRV genome	1612	CC	0.0032773										7329	GCG	0.606546
																									MRV genome	1613	CA	0.00713703										7330	ACG	0.170132
																									MRV genome	1616	CT	0.00523976										7346	TCG	0.910234
																									MRV genome	1617	CC	0.00406336										7347	CCG	0.972183
																									MRV genome	1618	CC	0.00375302										7356	TCG	0.212895
																									MRV genome	1619	CA	0.00768329										7357	GCG	0.533537
																									MRV genome	1624	CT	0.00211539										7377	GCG	0.499005
																									MRV genome	1626	CC	0.00256402										7378	ACG	0.466289
																									MRV genome	1627	CA	0.0080198										7386	TCG	0.247256
																									MRV genome	1629	CT	0.00307901										7387	ACG	0.562084
																									MRV genome	1630	CC	0.00355615										7389	TCG	0.827775
																									MRV genome	1631	CA	0.00730001										7390	ACG	0.832356
																									MRV genome	1634	CT	0.0051618										7410	TCG	0.22013
																									MRV genome	1635	CC	0.00474031										7411	ACG	0.359664
																									MRV genome	1636	CC	0.00372772										7413	TCG	0.923602
																									MRV genome	1637	CA	0.00766272										7414	ACG	0.884798
																									MRV genome	1642	CT	0.00243113										7492	ACG	0.903766
																									MRV genome	1644	CC	0.00239004										7493	GCG	0.845512
																									MRV genome	1645	CA	0.00828176										7497	ACG	0.818048
																									MRV genome	1647	CT	0.00268245										7498	ACG	0.908893
																									MRV genome	1648	CC	0.00316323										7503	CCG	0.913022
																									MRV genome	1649	CA	0.00679288										7504	CCG	0.93717
																									MRV genome	1652	CT	0.0043945										7506	GCG	0.569241
																									MRV genome	1653	CC	0.00517022										7507	ACG	0.138689
																									MRV genome	1654	CC	0.00343132										7518	CCG	0.974746
																									MRV genome	1655	CA	0.00706345										7519	ACG	0.967043
																									MRV genome	1660	CT	0.00203477										7530	CCG	0.940954
																									MRV genome	1662	CC	0.00268583										7531	ACG	0.360348
																									MRV genome	1663	CA	0.0079315										7533	TCG	0.903852
																									MRV genome	1665	CT	0.00256229										7534	CCG	0.972321
																									MRV genome	1666	CC	0.00315809										7545	CCG	0.974186
																									MRV genome	1667	CA	0.00742083										7546	ACG	0.915541
																									MRV genome	1670	CT	0.00467839										7549	ACG	0.821588
																									MRV genome	1671	CC	0.00433321										7550	TCG	0.694455
																									MRV genome	1672	CC	0.00318324										7554	ACG	0.39222
																									MRV genome	1673	CA	0.00795267										7555	ACG	0.857567
																									MRV genome	1678	CT	0.00229677										7561	CCG	0.962018
																									MRV genome	1680	CC	0.00237722										7562	GCG	0.782118
																									MRV genome	1681	CT	0.00487733										7599	TCG	0.372045
																									MRV genome	1683	CA	0.00453412										7600	GCG	0.816112
																									MRV genome	1684	CC	0.00279395										7608	TCG	0.0431476
																									MRV genome	1685	CA	0.00679115										7609	GCG	0.432543
																									MRV genome	1688	CT	0.0047733										7611	CCG	0.964322
																									MRV genome	1689	CC	0.00436503										7612	ACG	0.556493
																									MRV genome	1690	CC	0.00322909										7620	CCG	0.931388
																									MRV genome	1691	CC	0.00677207										7621	CCG	0.966571
																									MRV genome	1692	CT	0.00670779										7633	GCG	0.926216
																									MRV genome	1696	CT	0.00265614										7634	TCG	0.255949
																									MRV genome	1698	CT	0.00274849										7639	ACG	0.66708
																									MRV genome	1700	CA	0.00520899										7640	ACG	0.883248
																									MRV genome	1702	CT	0.00235315										7648	GCG	0.230466
																									MRV genome	1703	CG	0.743111										7649	ACG	0.627552
																									MRV genome	1704	CG	0.926892										7675	CCG	0.974654
																									MRV genome	1705	CC	0.00366284										7676	ACG	0.831124
																									MRV genome	1708	CA	0.00448261										7689	ACG	0.943504
																									MRV genome	1709	CA	0.00889668										7690	TCG	0.666142
																									MRV genome	1713	CG	0.858919										7699	CCG	0.837646
																									MRV genome	1714	CG	0.162526										7700	GCG	0.907435
																									MRV genome	1718	CA	0.00638879										7731	TCG	0.642838
																									MRV genome	1720	CT	0.00306039										7732	ACG	0.947337
																									MRV genome	1725	CC	0.00440923										7758	TCG	0.165138
																									MRV genome	1726	CT	0.00450077										7759	ACG	0.866584
																									MRV genome	1728	CA	0.00523948										7774	ACG	0.948409
																									MRV genome	1730	CT	0.00321025										7775	CCG	0.962302
																									MRV genome	1731	CT	0.00224385										7784	TCG	0.887239
																									MRV genome	1738	CC	0.0042983										7785	CCG	0.976054
																									MRV genome	1739	CA	0.00864921										7839	CCG	0.937362
																									MRV genome	1743	CT	0.00378216										7840	GCG	0.751069
																									MRV genome	1744	CT	0.00226096										7848	ACG	0.924435
																									MRV genome	1746	CA	0.00471007										7849	GCG	0.795094
																									MRV genome	1749	CT	0.00296075										7855	ACG	0.964876
																									MRV genome	1751	CT	0.00296378										7856	TCG	0.86162
																									MRV genome	1754	CA	0.0091504										7863	ACG	0.852282
																									MRV genome	1755	CC	0.0037615										7864	CCG	0.935855
																									MRV genome	1756	CC	0.00279395										7870	TCG	0.94296
																									MRV genome	1760	CG	0.105868										7871	ACG	0.970963
																									MRV genome	1761	CG	0.554863										7875	CCG	0.836745
																									MRV genome	1762	CT	0.00293568										7876	ACG	0.719486
																									MRV genome	1764	CA	0.00650598										7881	ACG	0.289672
																									MRV genome	1766	CA	0.00648282										7882	ACG	0.553556
																									MRV genome	1768	CA	0.00338771										7902	TCG	0.0672517
																									MRV genome	1773	CT	0.0039326										7903	ACG	0.368519
																									MRV genome	1776	CA	0.0055465										7905	TCG	0.849628
																									MRV genome	1778	CG	0.35664										7906	CCG	0.966704
																									MRV genome	1779	CG	0.937397										7923	ACG	0.444966
																									MRV genome	1780	CC	0.00268753										7924	ACG	0.276487
																									MRV genome	1781	CA	0.00280361										7941	GCG	0.770365
																									MRV genome	1783	CT	0.00349056										7942	ACG	0.813433
																									MRV genome	1785	CT	0.00864952										7953	ACG	0.50086
																									MRV genome	1787	CA	0.0063644										7954	ACG	0.560773
																									MRV genome	1792	CC	0.00432077										7956	TCG	0.316393
																									MRV genome	1793	CA	0.00869492										7957	CCG	0.968419
																									MRV genome	1797	CT	0.0036524										7980	ACG	0.456693
																									MRV genome	1799	CG	0.962502										7981	CCG	0.883872
																									MRV genome	1800	CG	0.62859										7984	CCG	0.965572
																									MRV genome	1802	CT	0.00270219										7985	GCG	0.387468
																									MRV genome	1803	CT	0.00283384										7986	GCG	0.582424
																									MRV genome	1805	CA	0.00976597										7987	CCG	0.910471
																									MRV genome	1807	CA	0.00771299										7989	GCG	0.227696
																									MRV genome	1812	CA	0.00471587										7990	ACG	0.137979
																									MRV genome	1814	CA	0.00346968										7992	TCG	0.451237
																									MRV genome	1820	CA	0.00945381										7993	ACG	0.928044
																									MRV genome	1821	CC	0.0114663										7998	ACG	0.166615
																									MRV genome	1822	CC	0.00675239										7999	GCG	0.296876
																									MRV genome	1823	CC	0.00325051										8043	GCG	0.694691
																									MRV genome	1824	CT	0.00387595										8044	CCG	0.965806
																									MRV genome	1827	CC	0.00235133										8058	ACG	0.271626
																									MRV genome	1828	CT	0.00366889										8059	ACG	0.133468
																									MRV genome	1830	CA	0.00416015										8061	TCG	0.784285
																									MRV genome	1833	CC	0.0036667										8062	ACG	0.886474
																									MRV genome	1834	CC	0.00633885										8065	ACG	0.50145
																									MRV genome	1835	CT	0.00334885										8066	GCG	0.650589
																									MRV genome	1837	CT	0.00170306										8091	GCG	0.93107
																									MRV genome	1839	CA	0.0052026										8092	ACG	0.882067
																									MRV genome	1840	CC	0.00328807										8120	CCG	0.926412
																									MRV genome	1841	CA	0.00774256										8121	GCG	0.702308
																									MRV genome	1845	CT	0.00283666										8133	CCG	0.956413
																									MRV genome	1846	CC	0.00340346										8134	GCG	0.659549
																									MRV genome	1847	CA	0.00773127										8179	ACG	0.964149
																									MRV genome	1850	CT	0.00275346										8180	ACG	0.709696
																									MRV genome	1852	CT	0.00255487										8189	ACG	0.478925
																									MRV genome	1854	CC	0.00248										8190	ACG	0.905563
																									MRV genome	1855	CG	0.938956										8227	TCG	0.454504
																									MRV genome	1856	CG	0.968281										8228	ACG	0.909665
																									MRV genome	1857	CC	0.00316958										8249	TCG	0.385978
																									MRV genome	1858	CC	0.00364361										8250	ACG	0.93029
																									MRV genome	1859	CA	0.00777219										8261	CCG	0.946203
																									MRV genome	1863	CT	0.00314002										8262	TCG	0.496391
																									MRV genome	1864	CC	0.00388343										8286	TCG	0.125691
																									MRV genome	1865	CA	0.00911154										8287	TCG	0.348954
																									MRV genome	1868	CT	0.00312083										8298	CCG	0.966214
																									MRV genome	1870	CT	0.00215301										8299	TCG	0.821983
																									MRV genome	1872	CC	0.00320501										8323	CCG	0.970498
																									MRV genome	1873	CT	0.00322695										8324	GCG	0.865158
																									MRV genome	1875	CA	0.00419197										8336	ACG	0.729665
																									MRV genome	1876	CC	0.0030886										8337	ACG	0.489303
																									MRV genome	1877	CA	0.00732852										8343	CCG	0.972604
																									MRV genome	1880	CT	0.00380048										8344	ACG	0.935471
																									MRV genome	1882	CT	0.00307066										8349	CCG	0.969153
																									MRV genome	1884	CC	0.00332671										8350	TCG	0.880734
																									MRV genome	1885	CA	0.00821342										8355	CCG	0.963587
																									MRV genome	1887	CT	0.00293538										8356	GCG	0.851816
																									MRV genome	1889	CG	0.759852										8361	ACG	0.508894
																									MRV genome	1890	CG	0.845599										8362	GCG	0.520406
																									MRV genome	1891	CC	0.00434566										8375	GCG	0.167691
																									MRV genome	1893	CT	0.00496091										8376	GCG	0.600483
																									MRV genome	1894	CC	0.00341795										8388	TCG	0.23539
																									MRV genome	1895	CA	0.00422407										8389	GCG	0.31353
																									MRV genome	1899	CC	0.0049589										8391	CCG	0.971246
																									MRV genome	1900	CA	0.00930812										8392	ACG	0.935563
																									MRV genome	1909	CT	0.00390216										8422	GCG	0.773985
																									MRV genome	1910	CG	0.725624										8423	ACG	0.42774
																									MRV genome	1911	CG	0.226146										8437	GCG	0.666701
																									MRV genome	1913	CA	0.00727755										8438	GCG	0.134924
																									MRV genome	1915	CT	0.00357348										8484	GCG	0.617817
																									MRV genome	1917	CA	0.00589985										8485	CCG	0.941604
																									MRV genome	1919	CT	0.00421205										8527	CCG	0.970721
																									MRV genome	1921	CA	0.00626647										8528	TCG	0.356555
																									MRV genome	1926	CT	0.00280767										8557	ACG	0.924195
																									MRV genome	1927	CT	0.00322496										8558	ACG	0.893455
																									MRV genome	1929	CA	0.00453526										8580	TCG	0.812672
																									MRV genome	1930	CA	0.0035987										8581	CCG	0.970136
																									MRV genome	1934	CT	0.00292786										8650	GCG	0.449856
																									MRV genome	1939	CA	0.00526389										8651	GCG	0.433497
																									MRV genome	1941	CT	0.003455										8688	GCG	0.609345
																									MRV genome	1943	CA	0.00627911										8689	GCG	0.437715
																									MRV genome	1944	CT	0.00230582										8694	GCG	0.678304
																									MRV genome	1946	CA	0.00851234										8695	CCG	0.941251
																									MRV genome	1947	CC	0.00307863										8698	CCG	0.82937
																									MRV genome	1951	CT	0.00322297										8699	ACG	0.728973
																									MRV genome	1955	CA	0.00870133										8704	CCG	0.955677
																									MRV genome	1956	CC	0.00432724										8705	CCG	0.96478
																									MRV genome	1957	CG	0.444565										8718	GCG	0.461185
																									MRV genome	1958	CG	0.958873										8719	GCG	0.105513
																									MRV genome	1959	CC	0.00295263										8725	ACG	0.387805
																									MRV genome	1961	CA	0.012998										8726	GCG	0.735656
																									MRV genome	1962	CC	0.00354486										8731	ACG	0.256636
																									MRV genome	1965	CT	0.00370226										8732	ACG	0.765272
																									MRV genome	1967	CA	0.011148										8767	GCG	0.373269
																									MRV genome	1968	CC	0.00461324										8768	ACG	0.196465
																									MRV genome	1969	CT	0.0025125										8842	ACG	0.917584
																									MRV genome	1973	CC	0.00285758										8843	ACG	0.844413
																									MRV genome	1974	CC	0.00502097										8847	ACG	0.771102
																									MRV genome	1975	CG	0.925112										8848	CCG	0.974414
																									MRV genome	1976	CG	0.934231										8854	ACG	0.933234
																									MRV genome	1977	CT	0.00251323										8855	ACG	0.906496
																									MRV genome	1982	CA	0.00464966										8865	ACG	0.510168
																									MRV genome	1984	CT	0.0029575										8866	CCG	0.954573
																									MRV genome	1986	CC	0.00375683										8869	ACG	0.458759
																									MRV genome	1987	CA	0.00916517										8870	ACG	0.0800055
																									MRV genome	1989	CT	0.00335176										8908	GCG	0.509683
																									MRV genome	1992	CA	0.00963804										8909	GCG	0.175669
																									MRV genome	1993	CC	0.00416048										8917	ACG	0.562104
																									MRV genome	1998	CC	0.00336021										8918	GCG	0.543531
																									MRV genome	1999	CC	0.00393619										8923	CCG	0.969939
																									MRV genome	2000	CA	0.00981803										8924	ACG	0.734554
																									MRV genome	2003	CT	0.00321139										8932	ACG	0.936804
																									MRV genome	2005	CA	0.00296553										8933	ACG	0.868067
																									MRV genome	2009	CT	0.00406419										8969	GCG	0.886479
																									MRV genome	2010	CC	0.00273311										8970	CCG	0.959071
																									MRV genome	2012	CT	0.00254281										8977	ACG	0.681743
																									MRV genome	2013	CA	0.00811888										8978	GCG	0.283095
																									MRV genome	2015	CT	0.00343185										8982	ACG	0.937632
																									MRV genome	2020	CA	0.00549096										8983	CCG	0.972147
																									MRV genome	2021	CG	0.371148										8988	ACG	0.972838
																									MRV genome	2022	CG	0.258816										8989	CCG	0.974299
																									MRV genome	2023	CA	0.00675729										9000	CCG	0.939299
																									MRV genome	2025	CT	0.00255888										9001	GCG	0.849954
																									MRV genome	2030	CA	0.00487446										9013	TCG	0.283747
																									MRV genome	2033	CA	0.0467163										9014	GCG	0.578087
																									MRV genome	2034	CC	0.00496107										9019	TCG	0.149732
																									MRV genome	2035	CC	0.0051647										9020	ACG	0.195562
																									MRV genome	2036	CG	0.36347										9022	TCG	0.929544
																									MRV genome	2037	CG	0.703577										9023	ACG	0.959912
																									MRV genome	2041	CA	0.00660918										9049	TCG	0.592208
																									MRV genome	2043	CT	0.00420892										9050	CCG	0.96532
																									MRV genome	2045	CA	0.0177387										9052	GCG	0.720734
																									MRV genome	2046	CC	0.00287107										9053	ACG	0.698779
																									MRV genome	2047	CC	0.00268631										9066	GCG	0.904192
																									MRV genome	2049	CT	0.00233586										9067	CCG	0.955113
																									MRV genome	2050	CT	0.00256167										9100	CCG	0.953541
																									MRV genome	2052	CA	0.00356188										9101	GCG	0.582204
																									MRV genome	2053	CA	0.0045003										9102	GCG	0.509215
																									MRV genome	2055	CT	0.0034204										9103	CCG	0.941117
																									MRV genome	2057	CA	0.0122817										9106	CCG	0.955118
																									MRV genome	2058	CC	0.00390416										9107	GCG	0.540175
																									MRV genome	2059	CC	0.00281778										9108	GCG	0.547223
																									MRV genome	2060	CC	0.00392758										9109	CCG	0.86854
																									MRV genome	2061	CA	0.00957565										9111	GCG	0.828811
																									MRV genome	2064	CA	0.00507281										9112	CCG	0.96746
																									MRV genome	2066	CT	0.00304545										9115	GCG	0.707518
																									MRV genome	2067	CC	0.0023246										9116	CCG	0.91864
																									MRV genome	2068	CG	0.964057										9130	TCG	0.297134
																									MRV genome	2069	CG	0.935439										9131	GCG	0.929049
																									MRV genome	2070	CC	0.00280607										9132	GCG	0.9098
																									MRV genome	2071	CA	0.00225526										9133	CCG	0.968527
																									MRV genome	2073	CT	0.00284827										9139	ACG	0.300034
																									MRV genome	2074	CC	0.00618274										9140	ACG	0.822305
																									MRV genome	2075	CA	0.0150341										9169	ACG	0.457223
																									MRV genome	2077	CT	0.00408473										9170	ACG	0.870912
																									MRV genome	2079	CC	0.00302774										9175	CCG	0.965442
																									MRV genome	2080	CT	0.00349431										9176	TCG	0.908279
																									MRV genome	2083	CG	0.104354										9181	CCG	0.962842
																									MRV genome	2084	CG	0.747396										9182	TCG	0.658952
																									MRV genome	2085	CC	0.00353253										9210	ACG	0.608454
																									MRV genome	2086	CC	0.00437444										9211	ACG	0.354408
																									MRV genome	2087	CT	0.00358149										9238	CCG	0.911595
																									MRV genome	2089	CT	0.00170332										9239	ACG	0.337341
																									MRV genome	2091	CA	0.00915407										9241	TCG	0.144397
																									MRV genome	2092	CC	0.00310126										9242	GCG	0.628051
																									MRV genome	2095	CT	0.00249695										9268	ACG	0.741461
																									MRV genome	2096	CC	0.00369896										9269	CCG	0.951393
																									MRV genome	2097	CC	0.00786749										9273	GCG	0.482076
																									MRV genome	2098	CT	0.00405239										9274	GCG	0.195446
																									MRV genome	2102	CC	0.00157862										9295	CCG	0.878773
																									MRV genome	2103	CC	0.00321856										9296	ACG	0.813195
																									MRV genome	2104	CA	0.00907175										9304	ACG	0.802594
																									MRV genome	2107	CG	0.579476										9305	CCG	0.467688
																									MRV genome	2108	CG	0.387645										9312	GCG	0.195019
																									MRV genome	2109	CT	0.00265125										9313	ACG	0.637336
																									MRV genome	2111	CA	0.00549382										9336	GCG	0.514948
																									MRV genome	2113	CT	0.0027899										9337	ACG	0.465772
																									MRV genome	2119	CA	0.00343213										9343	TCG	0.0683893
																									MRV genome	2124	CT	0.00329907										9344	GCG	0.667323
																									MRV genome	2125	CC	0.00508548										9358	ACG	0.935124
																									MRV genome	2126	CC	0.00378063										9359	TCG	0.847889
																									MRV genome	2127	CC	0.00238247										9361	ACG	0.141509
																									MRV genome	2128	CT	0.0027939										9362	GCG	0.528736
																									MRV genome	2135	CT	0.00413359										9363	GCG	0.855729
																									MRV genome	2136	CC	0.00296305										9364	CCG	0.963905
																									MRV genome	2138	CC	0.00349454										9369	TCG	0.720919
																									MRV genome	2139	CA	0.0173251										9370	ACG	0.941385
																									MRV genome	2141	CT	0.00495367										9376	CCG	0.96976
																									MRV genome	2144	CA	0.00309531										9377	CCG	0.953283
																									MRV genome	2148	CA	0.00350137										9382	CCG	0.967731
																									MRV genome	2151	CT	0.00463166										9383	CCG	0.970605
																									MRV genome	2153	CA	0.0127082										9387	CCG	0.913802
																									MRV genome	2154	CC	0.00317774										9388	GCG	0.482826
																									MRV genome	2155	CT	0.00247443										9390	CCG	0.932747
																									MRV genome	2157	CA	0.00416009										9391	CCG	0.958311
																									MRV genome	2158	CA	0.00469295										9399	CCG	0.866092
																									MRV genome	2160	CT	0.00255745										9400	ACG	0.823527
																									MRV genome	2163	CT	0.00293117										9436	GCG	0.851939
																									MRV genome	2166	CA	0.00825893										9437	TCG	0.0830193
																									MRV genome	2167	CC	0.00330177										9442	CCG	0.965559
																									MRV genome	2172	CC	0.00275533										9443	CCG	0.944921
																									MRV genome	2173	CT	0.00335581										9445	GCG	0.116612
																									MRV genome	2175	CA	0.00365233										9446	ACG	0.0945161
																									MRV genome	2176	CC	0.00337541										9459	GCG	0.855422
																									MRV genome	2177	CA	0.0099815										9460	CCG	0.919572
																									MRV genome	2180	CA	0.0064872										9466	ACG	0.961423
																									MRV genome	2182	CT	0.00293084										9467	CCG	0.964539
																									MRV genome	2184	CC	0.00459214										9475	ACG	0.712182
																									MRV genome	2185	CT	0.00388852										9476	GCG	0.445247
																									MRV genome	2187	CA	0.00283927										9481	CCG	0.976252
																									MRV genome	2189	CG	0.645249										9482	ACG	0.962151
																									MRV genome	2190	CG	0.866888										9487	CCG	0.953563
																									MRV genome	2191	CC	0.0144788										9488	CCG	0.962894
																									MRV genome	2195	CT	0.00215405										9502	GCG	0.915641
																									MRV genome	2197	CG	0.825454										9503	TCG	0.304794
																									MRV genome	2198	CG	0.0926647										9505	ACG	0.110216
																									MRV genome	2203	CC	0.00445298										9506	GCG	0.497855
																									MRV genome	2204	CA	0.00989191										9517	ACG	0.444616
																									MRV genome	2207	CT	0.00429975										9518	ACG	0.441028
																									MRV genome	2208	CC	0.00314987										9526	ACG	0.849213
																									MRV genome	2210	CC	0.00304176										9527	CCG	0.923961
																									MRV genome	2211	CA	0.00992695										9544	TCG	0.930103
																									MRV genome	2214	CT	0.00306229										9545	CCG	0.972297
																									MRV genome	2216	CA	0.0054196										9564	CCG	0.969278
																									MRV genome	2218	CA	0.0079806										9565	ACG	0.628672
																									MRV genome	2219	CG	0.291566										9568	ACG	0.615066
																									MRV genome	2220	CG	0.313219										9569	CCG	0.966721
																									MRV genome	2221	CA	0.00641662										9580	CCG	0.975135
																									MRV genome	2223	CT	0.0029536										9581	CCG	0.969322
																									MRV genome	2225	CA	0.00357705										9586	ACG	0.878118
																									MRV genome	2231	CA	0.00997813										9587	ACG	0.786439
																									MRV genome	2232	CC	0.00459115										9606	TCG	0.950579
																									MRV genome	2233	CA	0.00312704										9607	ACG	0.968478
																									MRV genome	2236	CT	0.00269582										9615	ACG	0.778637
																									MRV genome	2238	CC	0.00295644										9616	CCG	0.970232
																									MRV genome	2239	CT	0.00323331										9628	ACG	0.718847
																									MRV genome	2241	CA	0.00451586										9629	GCG	0.260991
																									MRV genome	2242	CA	0.0039535										9661	ACG	0.878655
																									MRV genome	2244	CC	0.00444702										9662	ACG	0.922155
																									MRV genome	2245	CC	0.00430652										9679	ACG	0.634329
																									MRV genome	2246	CT	0.00328009										9680	GCG	0.87912
																									MRV genome	2250	CT	0.00461763										9681	GCG	0.447534
																									MRV genome	2251	CC	0.00621042										9682	GCG	0.80921
																									MRV genome	2252	CC	0.007124										9696	ACG	0.961543
																									MRV genome	2254	CT	0.00205548										9697	CCG	0.960062
																									MRV genome	2256	CC	0.00292502										9715	TCG	0.758641
																									MRV genome	2257	CC	0.00552365										9716	TCG	0.641556
																									MRV genome	2258	CG	0.973965										9720	ACG	0.916943
																									MRV genome	2259	CG	0.857738										9721	TCG	0.29765
																									MRV genome	2261	CC	0.003702										9745	CCG	0.94945
																									MRV genome	2262	CC	0.00408291										9746	GCG	0.944084
																									MRV genome	2263	CA	0.0134137										9752	TCG	0.878926
																									MRV genome	2265	CT	0.00230327										9753	CCG	0.960846
																									MRV genome	2266	CA	0.00444542										9757	TCG	0.322129
																									MRV genome	2268	CT	0.00262019										9758	GCG	0.607236
																									MRV genome	2269	CC	0.00329648										9799	ACG	0.347222
																									MRV genome	2270	CG	0.828506										9800	ACG	0.604318
																									MRV genome	2271	CG	0.307764										9819	ACG	0.973619
																									MRV genome	2273	CG	0.739344										9820	TCG	0.902928
																									MRV genome	2274	CG	0.972893										9859	CCG	0.97184
																									MRV genome	2275	CC	0.00655331										9860	CCG	0.964144
																									MRV genome	2276	CC	0.00372542										9868	CCG	0.970785
																									MRV genome	2277	CA	0.00478002										9869	CCG	0.925469
																									MRV genome	2280	CA	0.00420151										9873	GCG	0.826794
																									MRV genome	2283	CT	0.00333233										9874	CCG	0.942482
																									MRV genome	2288	CA	0.00525734										9882	ACG	0.972921
																									MRV genome	2291	CT	0.00347389										9883	CCG	0.972024
																									MRV genome	2292	CC	0.00290273										9904	CCG	0.970271
																									MRV genome	2293	CC	0.00275188										9905	TCG	0.858687
																									MRV genome	2296	CG	0.968563										9918	GCG	0.56911
																									MRV genome	2297	CG	0.645019										9919	CCG	0.835666
																									MRV genome	2299	CT	0.00265998										9924	TCG	0.317512
																									MRV genome	2300	CA	0.00941762										9925	GCG	0.830131
																									MRV genome	2302	CA	0.00521097										10005	ACG	0.9491
																									MRV genome	2305	CG	0.090186										10006	TCG	0.453564
																									MRV genome	2306	CG	0.651393										10009	GCG	0.794908
																									MRV genome	2308	CG	0.348894										10010	GCG	0.404233
																									MRV genome	2309	CG	0.9276										10016	TCG	0.637318
																									MRV genome	2310	CT	0.00315676										10017	CCG	0.965977
																									MRV genome	2317	CA	0.00513483										10037	GCG	0.490322
																									MRV genome	2319	CT	0.00289705										10038	TCG	0.263806
																									MRV genome	2321	CG	0.365145										10077	GCG	0.6874
																									MRV genome	2322	CG	0.278477										10078	ACG	0.878128
																									MRV genome	2325	CA	0.0053924										10138	CCG	0.937684
																									MRV genome	2327	CT	0.0026141										10139	CCG	0.960129
																									MRV genome	2331	CC	0.00377599										10162	GCG	0.390098
																									MRV genome	2332	CA	0.00815382										10163	ACG	0.687237
																									MRV genome	2341	CT	0.00311136										10171	TCG	0.272716
																									MRV genome	2343	CG	0.834551										10172	ACG	0.775671
																									MRV genome	2344	CG	0.804899										10174	TCG	0.127063
																									MRV genome	2345	CC	0.00364612										10175	GCG	0.890169
																									MRV genome	2349	CG	0.728951										10237	CCG	0.961976
																									MRV genome	2350	CG	0.239536										10238	ACG	0.756816
																									MRV genome	2351	CA	0.00544899										10243	CCG	0.953824
																									MRV genome	2355	CG	0.96286										10244	ACG	0.894524
																									MRV genome	2356	CG	0.618849										10264	TCG	0.3201
																									MRV genome	2358	CT	0.00352172										10265	GCG	0.80334
																									MRV genome	2359	CT	0.00209532										10270	CCG	0.973925
																									MRV genome	2361	CA	0.00450893										10271	GCG	0.607928
																									MRV genome	2363	CC	0.0020592										10279	GCG	0.109162
																									MRV genome	2364	CC	0.00298671										10280	ACG	0.653739
																									MRV genome	2365	CC	0.00378754										10288	ACG	0.543041
																									MRV genome	2366	CA	0.0103595										10289	ACG	0.515877
																									MRV genome	2370	CT	0.00370703										10315	TCG	0.327967
																									MRV genome	2372	CA	0.00626199										10316	GCG	0.946553
																									MRV genome	2377	CA	0.00455741										10345	GCG	0.346234
																									MRV genome	2379	CT	0.00235209										10346	GCG	0.330842
																									MRV genome	2383	CA	0.00499936										10351	TCG	0.0461913
																									MRV genome	2385	CT	0.00274263										10352	GCG	0.424316
																									MRV genome	2387	CT	0.00345831										10360	CCG	0.940477
																									MRV genome	2388	CC	0.00260766										10361	ACG	0.950272
																									MRV genome	2392	CG	0.460588										10372	CCG	0.951945
																									MRV genome	2393	CG	0.963297										10373	GCG	0.858462
																									MRV genome	2394	CC	0.00249184										10426	GCG	0.532812
																									MRV genome	2397	CA	0.00414095										10427	GCG	0.32875
																									MRV genome	2400	CT	0.00304104										10441	GCG	0.61585
																									MRV genome	2402	CG	0.870077										10442	ACG	0.433087
																									MRV genome	2403	CG	0.207696										10510	TCG	0.757906
																									MRV genome	2406	CA	0.00407696										10511	ACG	0.80645
																									MRV genome	2408	CC	0.00271326										10525	CCG	0.960319
																									MRV genome	2409	CG	0.966847										10526	GCG	0.444608
																									MRV genome	2410	CG	0.284873										10562	CCG	0.950153
																									MRV genome	2414	CA	0.00737253										10563	GCG	0.564244
																									MRV genome	2416	CA	0.00695618										10567	ACG	0.943312
																									MRV genome	2427	CT	0.00320393										10568	CCG	0.975544
																									MRV genome	2429	CT	0.00250002										10631	ACG	0.963783
																									MRV genome	2431	CT	0.00295624										10632	TCG	0.884241
																									MRV genome	2433	CA	0.00988123										10676	ACG	0.850978
																									MRV genome	2434	CC	0.00619943										10677	CCG	0.83232
																									MRV genome	2435	CG	0.348409										10695	GCG	0.737755
																									MRV genome	2436	CG	0.648691										10696	CCG	0.874299
																									MRV genome	2437	CT	0.00273785										10706	TCG	0.286327
																									MRV genome	2440	CA	0.0063534										10707	CCG	0.942612
																									MRV genome	2442	CT	0.00305074										10722	GCG	0.928672
																									MRV genome	2446	CT	0.00223595										10723	TCG	0.0917243
																									MRV genome	2449	CT	0.0032254										10725	ACG	0.681801
																									MRV genome	2451	CT	0.0028703										10726	ACG	0.763794
																									MRV genome	2452	CC	0.00334866										10731	CCG	0.966916
																									MRV genome	2453	CA	0.00944738										10732	TCG	0.561689
																									MRV genome	2455	CT	0.00343304										10744	GCG	0.876732
																									MRV genome	2457	CC	0.00263977										10745	TCG	0.382531
																									MRV genome	2458	CT	0.00408975										10754	ACG	0.885419
																									MRV genome	2460	CA	0.0055328										10755	CCG	0.977035
																									MRV genome	2464	CT	0.00303033										10782	ACG	0.827492
																									MRV genome	2466	CT	0.00394441										10783	ACG	0.824832
																									MRV genome	2468	CC	0.0020442										10788	ACG	0.706292
																									MRV genome	2469	CC	0.00192715										10789	ACG	0.17187
																									MRV genome	2470	CC	0.0057519										10810	GCG	0.9502
																									MRV genome	2471	CA	0.010107										10811	CCG	0.971518
																									MRV genome	2473	CT	0.00392672										10819	GCG	0.73823
																									MRV genome	2475	CC	0.0025413										10820	TCG	0.41919
																									MRV genome	2476	CA	0.00648298										10824	CCG	0.969712
																									MRV genome	2479	CT	0.00353839										10825	CCG	0.971562
																									MRV genome	2481	CT	0.00303755										10902	ACG	0.685858
																									MRV genome	2482	CC	0.00330706										10903	CCG	0.918259
																									MRV genome	2483	CA	0.00923604										10952	CCG	0.889713
																									MRV genome	2485	CT	0.00315795										10953	GCG	0.699501
																									MRV genome	2487	CC	0.00254707										10967	GCG	0.599671
																									MRV genome	2488	CT	0.00366366										10968	GCG	0.853313
																									MRV genome	2490	CA	0.00523108										11029	GCG	0.461842
																									MRV genome	2494	CT	0.00318109										11030	GCG	0.411889
																									MRV genome	2496	CT	0.00562828										11048	ACG	0.665709
																									MRV genome	2498	CC	0.00202139										11049	CCG	0.966309
																									MRV genome	2499	CC	0.00253847										11064	ACG	0.938082
																									MRV genome	2500	CC	0.00677837										11065	ACG	0.960821
																									MRV genome	2501	CA	0.0101056										11079	GCG	0.0942334
																									MRV genome	2503	CT	0.0043321										11080	GCG	0.667852
																									MRV genome	2504	CC	0.0025014										11085	ACG	0.667082
																									MRV genome	2505	CC	0.00280209										11086	GCG	0.627032
																									MRV genome	2506	CC	0.00267734										11101	CCG	0.94903
																									MRV genome	2507	CA	0.0133897										11102	ACG	0.757002
																									MRV genome	2509	CT	0.00900554										11107	ACG	0.797662
																									MRV genome	2511	CT	0.00387178										11108	GCG	0.354254
																									MRV genome	2512	CC	0.00296383										11124	CCG	0.974936
																									MRV genome	2513	CA	0.00845943										11125	TCG	0.159532
																									MRV genome	2515	CT	0.0027221										11127	ACG	0.760736
																									MRV genome	2517	CC	0.00247045										11128	ACG	0.864602
																									MRV genome	2518	CT	0.00421907										11132	CCG	0.961236
																									MRV genome	2520	CA	0.00632889										11133	CCG	0.96858
																									MRV genome	2524	CT	0.00427249										11141	TCG	0.426193
																									MRV genome	2526	CT	0.0074913										11142	GCG	0.868367
																									MRV genome	2528	CC	0.00227455										11154	GCG	0.350661
																									MRV genome	2529	CC	0.00262276										11155	GCG	0.708291
																									MRV genome	2530	CC	0.00658149										11156	GCG	0.904245
																									MRV genome	2531	CA	0.00946327										11157	CCG	0.973161
																									MRV genome	2533	CT	0.00413171										11163	ACG	0.784143
																									MRV genome	2534	CC	0.00223672										11164	CCG	0.962657
																									MRV genome	2535	CC	0.00253268										11174	CCG	0.964933
																									MRV genome	2536	CC	0.00367839										11175	ACG	0.907597
																									MRV genome	2537	CA	0.0148299										11181	CCG	0.977423
																									MRV genome	2539	CT	0.0112049										11182	TCG	0.820235
																									MRV genome	2541	CT	0.00385207										11190	ACG	0.382199
																									MRV genome	2542	CC	0.00365334										11191	ACG	0.0979768
																									MRV genome	2543	CA	0.00885123										11193	TCG	0.429983
																									MRV genome	2545	CT	0.00284263										11194	ACG	0.782438
																									MRV genome	2547	CC	0.00314577										11198	ACG	0.96483
																									MRV genome	2548	CT	0.0039583										11199	CCG	0.972359
																									MRV genome	2550	CA	0.00541546										11215	CCG	0.958845
																									MRV genome	2554	CT	0.00401479										11216	CCG	0.973514
																									MRV genome	2556	CT	0.00655219										11225	ACG	0.688338
																									MRV genome	2558	CC	0.00211977										11226	CCG	0.967423
																									MRV genome	2559	CC	0.00242251										11237	ACG	0.785864
																									MRV genome	2560	CC	0.00620477										11238	GCG	0.730292
																									MRV genome	2561	CA	0.00909613										11239	GCG	0.949592
																									MRV genome	2563	CT	0.00230928										11240	TCG	0.866325
																									MRV genome	2564	CC	0.00243075										11248	ACG	0.894562
																									MRV genome	2565	CC	0.00348266										11249	CCG	0.969139
																									MRV genome	2566	CC	0.00364063										11255	ACG	0.967014
																									MRV genome	2567	CA	0.0130725										11256	TCG	0.834623
																									MRV genome	2569	CT	0.00660111										11296	ACG	0.389222
																									MRV genome	2571	CT	0.00374707										11297	ACG	0.730362
																									MRV genome	2572	CT	0.0021908										11330	GCG	0.863077
																									MRV genome	2575	CT	0.00258831										11331	TCG	0.137067
																									MRV genome	2576	CC	0.00367215										11335	ACG	0.876018
																									MRV genome	2577	CC	0.00469458										11336	TCG	0.779105
																									MRV genome	2578	CT	0.0046941										11344	GCG	0.422771
																									MRV genome	2580	CA	0.00478694										11345	CCG	0.961681
																									MRV genome	2584	CT	0.00425355										11353	GCG	0.959019
																									MRV genome	2586	CT	0.00462777										11354	TCG	0.502405
																									MRV genome	2588	CC	0.00358016										11367	ACG	0.452184
																									MRV genome	2589	CC	0.00331905										11368	ACG	0.275154
																									MRV genome	2590	CC	0.00437718										11372	GCG	0.740073
																									MRV genome	2591	CG	0.972021										11373	TCG	0.278399
																									MRV genome	2592	CG	0.848443										11378	GCG	0.250388
																									MRV genome	2594	CT	0.00304123										11379	CCG	0.93489
																									MRV genome	2596	CG	0.932434										11381	GCG	0.644518
																									MRV genome	2597	CG	0.968812										11382	CCG	0.866407
																									MRV genome	2598	CC	0.00611092										11399	TCG	0.941313
																									MRV genome	2599	CC	0.0026455										11400	CCG	0.971359
																									MRV genome	2600	CA	0.00364033										11404	CCG	0.973345
																									MRV genome	2602	CT	0.0022534										11405	CCG	0.95556
																									MRV genome	2606	CA	0.00510363										11417	ACG	0.923494
																									MRV genome	2608	CT	0.00375552										11418	CCG	0.95278
																									MRV genome	2610	CC	0.00303858										11438	ACG	0.409085
																									MRV genome	2611	CA	0.00864672										11439	CCG	0.951894
																									MRV genome	2613	CT	0.00677104										11456	GCG	0.619597
																									MRV genome	2618	CT	0.0028905										11457	TCG	0.074642
																									MRV genome	2623	CT	0.00381494										11486	CCG	0.965813
																									MRV genome	2625	CA	0.00431098										11487	ACG	0.95514
																									MRV genome	2627	CT	0.00337031										11491	CCG	0.969005
																									MRV genome	2628	CC	0.00315449										11492	GCG	0.771864
																									MRV genome	2631	CA	0.00472887										11493	GCG	0.483867
																									MRV genome	2634	CT	0.00301245										11494	GCG	0.570382
																									MRV genome	2636	CG	0.299664										11498	TCG	0.871945
																									MRV genome	2637	CG	0.545914										11499	ACG	0.950168
																									MRV genome	2639	CC	0.00259492										11503	GCG	0.639766
																									MRV genome	2640	CC	0.00584892										11504	TCG	0.286546
																									MRV genome	2641	CT	0.00443418										11513	GCG	0.891375
																									MRV genome	2645	CA	0.00503996										11514	CCG	0.852239
																									MRV genome	2646	CC	0.00390501										11519	ACG	0.843505
																									MRV genome	2647	CA	0.0094847										11520	CCG	0.903649
																									MRV genome	2651	CA	0.00572719										11525	ACG	0.411232
																									MRV genome	2652	CT	0.00249222										11526	ACG	0.687888
																									MRV genome	2654	CA	0.00522104										11528	TCG	0.519294
																									MRV genome	2655	CC	0.00345863										11529	TCG	0.624801
																									MRV genome	2656	CC	0.00538311										11531	ACG	0.513343
																									MRV genome	2657	CG	0.970327										11532	GCG	0.410511
																									MRV genome	2658	CG	0.704011										11533	GCG	0.792878
																									MRV genome	2662	CG	0.5806										11534	CCG	0.970029
																									MRV genome	2663	CG	0.675502										11542	GCG	0.742167
																									MRV genome	2664	CA	0.00565625										11543	CCG	0.836492
																									MRV genome	2668	CA	0.00376134										11558	GCG	0.539571
																									MRV genome	2671	CC	0.00337841										11559	GCG	0.797483
																									MRV genome	2672	CA	0.0114245										11562	TCG	0.530621
																									MRV genome	2676	CT	0.00308665										11563	ACG	0.955334
																									MRV genome	2677	CC	0.00282125										11566	TCG	0.297707
																									MRV genome	2679	CT	0.00453458										11567	CCG	0.969834
																									MRV genome	2680	CC	0.00624189										11591	CCG	0.972235
																									MRV genome	2682	CA	0.00566649										11592	CCG	0.967718
																									MRV genome	2683	CA	0.00434585										11596	TCG	0.823284
																									MRV genome	2685	CT	0.00229487										11597	CCG	0.946199
																									MRV genome	2687	CT	0.00326169										11603	ACG	0.894963
																									MRV genome	2691	CA	0.00508714										11604	ACG	0.510414
																									MRV genome	2693	CT	0.00283661										11609	TCG	0.292318
																									MRV genome	2694	CT	0.00253482										11610	TCG	0.145244
																									MRV genome	2700	CT	0.00264832										11625	TCG	0.966568
																									MRV genome	2702	CA	0.0097548										11626	CCG	0.969512
																									MRV genome	2703	CC	0.00403505										11630	TCG	0.902429
																									MRV genome	2704	CA	0.00304143										11631	ACG	0.945772
																									MRV genome	2708	CC	0.00423725										11638	ACG	0.920907
																									MRV genome	2709	CT	0.00420184										11639	ACG	0.678792
																									MRV genome	2711	CA	0.00440695										11642	GCG	0.659886
																									MRV genome	2712	CA	0.00359781										11643	CCG	0.953587
																									MRV genome	2718	CT	0.0025299										11645	GCG	0.839692
																									MRV genome	2725	CT	0.00259094										11646	TCG	0.261107
																									MRV genome	2727	CT	0.00303489										11648	ACG	0.277439
																									MRV genome	2729	CA	0.00936292										11649	GCG	0.260795
																									MRV genome	2730	CC	0.00279454										11650	GCG	0.773718
																									MRV genome	2733	CC	0.00396429										11651	CCG	0.967083
																									MRV genome	2734	CC	0.00553302										11653	GCG	0.162413
																									MRV genome	2735	CG	0.973673										11654	GCG	0.602097
																									MRV genome	2736	CG	0.833418										11680	GCG	0.329469
																									MRV genome	2738	CT	0.00518451										11681	CCG	0.800076
																									MRV genome	2741	CG	0.27616										11683	GCG	0.801558
																									MRV genome	2742	CG	0.741233										11684	CCG	0.959589
																									MRV genome	2743	CC	0.00382405										11687	GCG	0.586713
																									MRV genome	2744	CG	0.932943										11688	CCG	0.946944
																									MRV genome	2745	CG	0.350155										11729	TCG	0.556289
																									MRV genome	2746	CA	0.00574097										11730	ACG	0.891661
																									MRV genome	2748	CT	0.00539445										11735	ACG	0.820008
																									MRV genome	2752	CT	0.00391442										11736	ACG	0.937411
																									MRV genome	2753	CC	0.00327494										11741	GCG	0.876399
																									MRV genome	2754	CC	0.00383546										11742	TCG	0.324107
																									MRV genome	2755	CA	0.00749972										11750	GCG	0.633356
																									MRV genome	2760	CT	0.00669087										11751	TCG	0.381354
																									MRV genome	2764	CT	0.0027999										11756	GCG	0.933415
																									MRV genome	2766	CT	0.00289233										11757	CCG	0.946542
																									MRV genome	2769	CA	0.00500765										11771	CCG	0.964736
																									MRV genome	2771	CT	0.0018937										11772	CCG	0.95881
																									MRV genome	2774	CT	0.00376864										11783	TCG	0.694282
																									MRV genome	2775	CC	0.00395721										11784	TCG	0.819529
																									MRV genome	2776	CT	0.00326435										11810	CCG	0.96809
																									MRV genome	2781	CT	0.00246233										11811	CCG	0.967114
																									MRV genome	2784	CG	0.964439										11819	GCG	0.690832
																									MRV genome	2785	CG	0.815143										11820	ACG	0.486616
																									MRV genome	2787	CT	0.00321864										11839	CCG	0.967006
																									MRV genome	2788	CT	0.003201										11840	GCG	0.798554
																									MRV genome	2790	CT	0.00288171										11841	GCG	0.395358
																									MRV genome	2795	CT	0.0028488										11842	GCG	0.745113
																									MRV genome	2797	CT	0.00352339										11857	ACG	0.967897
																									MRV genome	2799	CT	0.00361331										11858	ACG	0.962742
																									MRV genome	2801	CT	0.00589896										11861	GCG	0.897033
																									MRV genome	2802	CC	0.00364241										11862	ACG	0.921404
																									MRV genome	2803	CC	0.00393494										11886	CCG	0.962878
																									MRV genome	2804	CA	0.00803112										11887	ACG	0.915542
																									MRV genome	2808	CA	0.00407639										11912	CCG	0.970114
																									MRV genome	2811	CT	0.00274614										11913	GCG	0.904494
																									MRV genome	2813	CT	0.00312609										11920	ACG	0.735844
																									MRV genome	2814	CG	0.81403										11921	CCG	0.971063
																									MRV genome	2815	CG	0.127364										11942	ACG	0.942217
																									MRV genome	2819	CT	0.00323263										11943	GCG	0.920959
																									MRV genome	2820	CC	0.00203736										11944	GCG	0.589456
																									MRV genome	2825	CT	0.00579543										11945	ACG	0.912659
																									MRV genome	2826	CC	0.00394814										11961	ACG	0.694981
																									MRV genome	2827	CC	0.00385792										11962	GCG	0.147279
																									MRV genome	2828	CA	0.0167829										12002	GCG	0.453701
																									MRV genome	2830	CT	0.00634379										12003	GCG	0.467893
																									MRV genome	2831	CC	0.00255897										12029	CCG	0.970875
																									MRV genome	2832	CC	0.00166485										12030	ACG	0.894403
																									MRV genome	2834	CT	0.00317572										12035	GCG	0.882367
																									MRV genome	2835	CC	0.00250628										12036	TCG	0.660198
																									MRV genome	2837	CT	0.00423963										12044	ACG	0.879879
																									MRV genome	2838	CC	0.00352087										12045	CCG	0.968208
																									MRV genome	2839	CA	0.00430555										12064	ACG	0.887794
																									MRV genome	2843	CT	0.0030717										12065	CCG	0.888318
																									MRV genome	2847	CA	0.00387378										12069	ACG	0.870168
																									MRV genome	2848	CC	0.00491655										12070	GCG	0.298814
																									MRV genome	2849	CA	0.00945717										12082	TCG	0.697355
																									MRV genome	2853	CT	0.00223668										12083	CCG	0.966873
																									MRV genome	2854	CG	0.53848										12122	GCG	0.55182
																									MRV genome	2855	CG	0.502017										12123	GCG	0.247669
																									MRV genome	2856	CT	0.00383843										12124	GCG	0.921906
																									MRV genome	2859	CA	0.00409539										12125	ACG	0.968127
																									MRV genome	2860	CC	0.00526607										12143	TCG	0.950396
																									MRV genome	2861	CA	0.0107479										12144	TCG	0.920963
																									MRV genome	2864	CA	0.00896138										12149	ACG	0.952074
																									MRV genome	2865	CC	0.00345197										12150	ACG	0.932904
																									MRV genome	2867	CT	0.00403834										12197	GCG	0.848489
																									MRV genome	2868	CC	0.00281064										12198	CCG	0.838661
																									MRV genome	2869	CG	0.791807										12203	ACG	0.801678
																									MRV genome	2870	CG	0.915274										12204	CCG	0.893803
																									MRV genome	2871	CC	0.00270864										12215	ACG	0.908803
																									MRV genome	2876	CA	0.00645273										12216	TCG	0.228131
																									MRV genome	2879	CA	0.0232504										12224	TCG	0.242435
																									MRV genome	2880	CC	0.00364922										12225	GCG	0.71686
																									MRV genome	2881	CC	0.00278752										12242	GCG	0.284897
																									MRV genome	2882	CC	0.00354821										12243	GCG	0.66246
																									MRV genome	2883	CG	0.93868										12268	TCG	0.103387
																									MRV genome	2884	CG	0.955984										12269	GCG	0.492747
																									MRV genome	2886	CA	0.00467393										12283	CCG	0.965916
																									MRV genome	2888	CT	0.00307945										12284	CCG	0.959074
																									MRV genome	2892	CT	0.00199979										12287	CCG	0.965199
																									MRV genome	2897	CG	0.795498										12288	ACG	0.854761
																									MRV genome	2898	CG	0.305436										12307	ACG	0.946908
																									MRV genome	2901	CC	0.00335227										12308	CCG	0.972984
																									MRV genome	2902	CG	0.962993										12317	TCG	0.770101
																									MRV genome	2903	CG	0.6804										12318	TCG	0.744701
																									MRV genome	2904	CA	0.0141995										12322	ACG	0.753785
																									MRV genome	2907	CT	0.00284659										12323	CCG	0.846215
																									MRV genome	2909	CG	0.910106										12326	TCG	0.596423
																									MRV genome	2910	CG	0.14434										12327	CCG	0.967281
																									MRV genome	2913	CA	0.00474554										12338	ACG	0.924802
																									MRV genome	2915	CT	0.00228683										12339	TCG	0.953759
																									MRV genome	2919	CA	0.00818829										12361	CCG	0.953338
																									MRV genome	2920	CC	0.00321189										12362	ACG	0.874914
																									MRV genome	2921	CC	0.00335538										12374	CCG	0.938748
																									MRV genome	2922	CC	0.00384185										12375	GCG	0.82765
																									MRV genome	2923	CA	0.00987226										12376	GCG	0.890448
																									MRV genome	2925	CT	0.00294023										12377	CCG	0.968937
																									MRV genome	2927	CT	0.00444836										12404	TCG	0.211354
																									MRV genome	2931	CA	0.00870788										12405	TCG	0.116426
																									MRV genome	2932	CC	0.00317732										12407	ACG	0.922254
																									MRV genome	2934	CT	0.00228286										12408	CCG	0.969299
																									MRV genome	2935	CG	0.743014										12428	TCG	0.788936
																									MRV genome	2936	CG	0.928169										12429	CCG	0.95092
																									MRV genome	2937	CC	0.00355958										12439	ACG	0.3032
																									MRV genome	2938	CT	0.00290131										12440	GCG	0.460719
																									MRV genome	2942	CC	0.00412288										12446	CCG	0.948883
																									MRV genome	2943	CA	0.00917463										12447	CCG	0.958337
																									MRV genome	2946	CT	0.00246885										12450	CCG	0.942046
																									MRV genome	2947	CT	0.00296743										12451	GCG	0.36087
																									MRV genome	2953	CT	0.00370848										12461	CCG	0.970782
																									MRV genome	2954	CC	0.00266302										12462	TCG	0.669504
																									MRV genome	2957	CT	0.00313557										12464	ACG	0.570925
																									MRV genome	2959	CT	0.00356456										12465	CCG	0.935171
																									MRV genome	2961	CT	0.00388297										12485	ACG	0.490445
																									MRV genome	2964	CA	0.00377631										12486	GCG	0.900108
																									MRV genome	2965	CA	0.00464923										12487	GCG	0.717788
																									MRV genome	2973	CC	0.00282557										12488	TCG	0.161475
																									MRV genome	2974	CC	0.00317465										12511	ACG	0.746882
																									MRV genome	2975	CC	0.00394216										12512	GCG	0.408655
																									MRV genome	2976	CC	0.00231798										12547	TCG	0.81228
																									MRV genome	2977	CC	0.00312676										12548	CCG	0.970807
																									MRV genome	2978	CA	0.00661091										12580	TCG	0.193429
																									MRV genome	2982	CC	0.00348904										12581	GCG	0.806714
																									MRV genome	2983	CC	0.00812188										12680	TCG	0.442667
																									MRV genome	2984	CT	0.00456341										12681	ACG	0.625364
																									MRV genome	2986	CT	0.00202916										12690	ACG	0.861936
																									MRV genome	2988	CA	0.00554544										12691	ACG	0.70877
																									MRV genome	2990	CT	0.00394898										12761	CCG	0.757731
																									MRV genome	2991	CC	0.00327532										12762	ACG	0.654029
																									MRV genome	2995	CC	0.00309994										12764	TCG	0.454379
																									MRV genome	2996	CG	0.92868										12765	GCG	0.697664
																									MRV genome	2997	CG	0.72585										12770	TCG	0.774852
																									MRV genome	3000	CT	0.00248235										12771	TCG	0.764463
																									MRV genome	3002	CA	0.00302729										12796	TCG	0.0866271
																									MRV genome	3005	CT	0.00469947										12797	GCG	0.825137
																									MRV genome	3011	CC	0.00413409										12800	TCG	0.936424
																									MRV genome	3012	CA	0.00981578										12801	ACG	0.956735
																									MRV genome	3015	CT	0.00291719										12804	ACG	0.511827
																									MRV genome	3021	CT	0.00233494										12805	GCG	0.385305
																									MRV genome	3022	CA	0.00596974										12833	GCG	0.250718
																									MRV genome	3024	CT	0.00337165										12834	GCG	0.569367
																									MRV genome	3025	CC	0.0032731										12845	GCG	0.971911
																									MRV genome	3029	CA	0.00960258										12846	CCG	0.966529
																									MRV genome	3030	CC	0.00440406										12857	ACG	0.968928
																									MRV genome	3031	CA	0.00492732										12858	ACG	0.971411
																									MRV genome	3033	CT	0.00243591										12869	GCG	0.511805
																									MRV genome	3036	CC	0.00376225										12870	ACG	0.237953
																									MRV genome	3037	CC	0.00678997										12879	GCG	0.20605
																									MRV genome	3038	CG	0.951906										12880	GCG	0.461815
																									MRV genome	3039	CG	0.90988										12933	GCG	0.413545
																									MRV genome	3041	CC	0.00250502										12934	GCG	0.234908
																									MRV genome	3042	CA	0.00815265										12935	GCG	0.940959
																									MRV genome	3044	CT	0.00408428										12936	ACG	0.966201
																									MRV genome	3046	CA	0.0128										13031	ACG	0.706303
																									MRV genome	3047	CC	0.00416748										13032	ACG	0.89463
																									MRV genome	3048	CC	0.00267116										13038	CCG	0.971423
																									MRV genome	3050	CA	0.00404416										13039	TCG	0.86054
																									MRV genome	3052	CT	0.00297744										13042	ACG	0.266574
																									MRV genome	3054	CT	0.0025096										13043	ACG	0.493088
																									MRV genome	3055	CA	0.00546278										13064	ACG	0.759102
																									MRV genome	3057	CT	0.0023903										13065	CCG	0.946645
																									MRV genome	3059	CG	0.851387										13070	TCG	0.461906
																									MRV genome	3060	CG	0.190419										13071	GCG	0.708632
																									MRV genome	3063	CT	0.00302679										13123	CCG	0.955649
																									MRV genome	3064	CT	0.00287326										13124	GCG	0.637501
																									MRV genome	3066	CT	0.00433397										13128	ACG	0.2366
																									MRV genome	3068	CA	0.00465694										13129	GCG	0.820511
																									MRV genome	3071	CA	0.0036636										13135	GCG	0.368876
																									MRV genome	3074	CG	0.846779										13136	TCG	0.268577
																									MRV genome	3075	CG	0.308836										13213	TCG	0.107972
																									MRV genome	3078	CT	0.00266205										13214	ACG	0.852991
																									MRV genome	3080	CC	0.00245234										13219	GCG	0.510613
																									MRV genome	3081	CC	0.00327297										13220	CCG	0.953253
																									MRV genome	3082	CA	0.00855008										13243	GCG	0.954184
																									MRV genome	3088	CA	0.0100085										13244	ACG	0.680312
																									MRV genome	3089	CC	0.0049388										13249	ACG	0.90165
																									MRV genome	3090	CC	0.00278163										13250	GCG	0.953142
																									MRV genome	3092	CG	0.918535										13251	GCG	0.417858
																									MRV genome	3093	CG	0.269167										13252	ACG	0.759353
																									MRV genome	3097	CC	0.00447434										13267	ACG	0.893475
																									MRV genome	3098	CA	0.00899273										13268	CCG	0.954931
																									MRV genome	3105	CA	0.00502285										13280	CCG	0.929996
																									MRV genome	3106	CA	0.0058205										13281	ACG	0.932493
																									MRV genome	3108	CT	0.00236832										13289	CCG	0.964166
																									MRV genome	3111	CT	0.00273752										13290	TCG	0.535905
																									MRV genome	3112	CG	0.679609										13301	CCG	0.972126
																									MRV genome	3113	CG	0.591613										13302	CCG	0.948485
																									MRV genome	3116	CA	0.0101948										13363	CCG	0.970187
																									MRV genome	3117	CC	0.00467738										13364	GCG	0.815746
																									MRV genome	3118	CT	0.00299135										13365	GCG	0.618457
																									MRV genome	3120	CT	0.00315497										13366	ACG	0.56192
																									MRV genome	3122	CA	0.00631474										13373	CCG	0.967714
																									MRV genome	3124	CA	0.0123632										13374	CCG	0.964863
																									MRV genome	3125	CC	0.00395244										13381	ACG	0.836274
																									MRV genome	3126	CC	0.0037005										13382	GCG	0.658352
																									MRV genome	3127	CT	0.00422015										13400	ACG	0.58125
																									MRV genome	3129	CA	0.00529357										13401	GCG	0.789035
																									MRV genome	3131	CT	0.00218718										13414	ACG	0.392911
																									MRV genome	3133	CT	0.00285054										13415	ACG	0.404255
																									MRV genome	3135	CA	0.0044601										13442	CCG	0.956083
																									MRV genome	3139	CT	0.00260154										13443	ACG	0.901277
																									MRV genome	3140	CC	0.00358432										13485	ACG	0.872292
																									MRV genome	3141	CA	0.0102501										13486	ACG	0.916778
																									MRV genome	3143	CT	0.00271758										13512	ACG	0.621753
																									MRV genome	3144	CA	0.00373814										13513	ACG	0.670838
																									MRV genome	3147	CT	0.00295553										13575	CCG	0.963367
																									MRV genome	3150	CT	0.00260506										13576	ACG	0.718987
																									MRV genome	3151	CA	0.00629978										13616	ACG	0.218678
																									MRV genome	3153	CT	0.00220836										13617	GCG	0.616309
																									MRV genome	3156	CT	0.00203144										13619	CCG	0.939718
																									MRV genome	3157	CC	0.00514108										13620	TCG	0.266627
																									MRV genome	3158	CA	0.0104651										13626	ACG	0.952057
																									MRV genome	3164	CA	0.00804911										13627	ACG	0.853038
																									MRV genome	3165	CC	0.00329592										13647	ACG	0.873668
																									MRV genome	3166	CC	0.00259941										13648	TCG	0.872527
																									MRV genome	3167	CG	0.969632										13656	TCG	0.878416
																									MRV genome	3168	CG	0.783412										13657	TCG	0.940956
																									MRV genome	3170	CT	0.00309822										13671	ACG	0.853409
																									MRV genome	3174	CA	0.00501095										13672	CCG	0.864635
																									MRV genome	3176	CT	0.00267372										13773	ACG	0.80169
																									MRV genome	3178	CT	0.0030394										13774	GCG	0.928261
																									MRV genome	3179	CT	0.00284988										13778	TCG	0.192185
																									MRV genome	3182	CA	0.00369167										13779	TCG	0.157668
																									MRV genome	3184	CC	0.00417384										13808	TCG	0.184276
																									MRV genome	3185	CA	0.012163										13809	GCG	0.838084
																									MRV genome	3187	CA	0.00496404										13831	CCG	0.970582
																									MRV genome	3189	CT	0.00311415										13832	ACG	0.694842
																									MRV genome	3192	CT	0.00277681										13916	ACG	0.413931
																									MRV genome	3194	CG	0.753819										13917	CCG	0.952871
																									MRV genome	3195	CG	0.147056										13920	CCG	0.970983
																									MRV genome	3196	CA	0.00767759										13921	ACG	0.862199
																									MRV genome	3198	CT	0.00252427										13926	ACG	0.900474
																									MRV genome	3200	CC	0.00378397										13927	TCG	0.30429
																									MRV genome	3201	CT	0.00422098										13959	CCG	0.967708
																									MRV genome	3203	CA	0.00473797										13960	ACG	0.830235
																									MRV genome	3206	CA	0.00342269										13992	ACG	0.533375
																									MRV genome	3209	CT	0.00526368										13993	CCG	0.732242
																									MRV genome	3210	CC	0.00622566										14019	TCG	0.174727
																									MRV genome	3212	CA	0.00735804										14020	ACG	0.932589
																									MRV genome	3214	CT	0.00246796										14031	ACG	0.250307
																									MRV genome	3218	CT	0.00307391										14032	GCG	0.278075
																									MRV genome	3220	CA	0.00400551										14061	ACG	0.919818
																									MRV genome	3224	CC	0.00341708										14062	ACG	0.807995
																									MRV genome	3225	CT	0.00370744										14073	ACG	0.963225
																									MRV genome	3227	CG	0.897474										14074	TCG	0.733554
																									MRV genome	3228	CG	0.960516										14082	GCG	0.621966
																									MRV genome	3229	CC	0.00275888										14083	CCG	0.924942
																									MRV genome	3230	CG	0.160013										14097	ACG	0.426937
																									MRV genome	3231	CG	0.439403										14098	ACG	0.628627
																									MRV genome	3232	CC	0.00444265										14100	TCG	0.272537
																									MRV genome	3233	CT	0.00485866										14101	TCG	0.337361
																									MRV genome	3236	CA	0.00850223										14106	ACG	0.692319
																									MRV genome	3237	CC	0.00316589										14107	CCG	0.916357
																									MRV genome	3238	CC	0.00312052										14153	GCG	0.544243
																									MRV genome	3239	CC	0.00359333										14154	ACG	0.265182
																									MRV genome	3242	CT	0.00250277										14190	CCG	0.931004
																									MRV genome	3248	CT	0.00341223										14191	GCG	0.558584
																									MRV genome	3250	CA	0.00526778										14193	CCG	0.941623
																									MRV genome	3252	CA	0.00648999										14194	TCG	0.201838
																									MRV genome	3269	CC	0.00422847										14198	GCG	0.890092
																									MRV genome	3270	CT	0.00600584										14199	CCG	0.931869
																									MRV genome	3272	CA	0.00412913										14233	CCG	0.964981
																									MRV genome	3276	CT	0.00383885										14234	TCG	0.894884
																									MRV genome	3277	CC	0.00428347										14244	CCG	0.970738
																									MRV genome	3278	CC	0.00335047										14245	TCG	0.759488
																									MRV genome	3288	CG	0.903096										14247	ACG	0.656773
																									MRV genome	3289	CG	0.706086										14248	TCG	0.0914381
																									MRV genome	3291	CA	0.00476845										14250	ACG	0.607353
																									MRV genome	3293	CA	0.00327621										14251	ACG	0.714442
																									MRV genome	3296	CC	0.00692929										14265	CCG	0.953468
																									MRV genome	3297	CA	0.0197134										14266	GCG	0.879357
																									MRV genome	3300	CA	0.00452979										14276	CCG	0.961346
																									MRV genome	3301	CC	0.00345144										14277	ACG	0.885475
																									MRV genome	3302	CC	0.00491397										14283	GCG	0.306963
																									MRV genome	3303	CG	0.972654										14284	GCG	0.286357
																									MRV genome	3304	CG	0.971744										14303	TCG	0.755894
																									MRV genome	3305	CC	0.00381144										14304	ACG	0.847313
																									MRV genome	3308	CT	0.00296618										14306	TCG	0.302261
																									MRV genome	3312	CG	0.825158										14307	CCG	0.972076
																									MRV genome	3313	CG	0.465088										14355	GCG	0.914167
																									MRV genome	3315	CC	0.00421544										14356	CCG	0.960968
																									MRV genome	3316	CA	0.00724314										14363	ACG	0.923235
																									MRV genome	3319	CT	0.00268488										14364	CCG	0.967567
																									MRV genome	3321	CT	0.00268758										14375	GCG	0.268076
																									MRV genome	3323	CT	0.00300257										14376	GCG	0.236463
																									MRV genome	3338	CT	0.00260541										14387	GCG	0.61322
																									MRV genome	3341	CA	0.00538281										14388	GCG	0.247503
																									MRV genome	3343	CT	0.00487027										14394	CCG	0.968562
																									MRV genome	3344	CC	0.00502071										14395	CCG	0.945458
																									MRV genome	3345	CG	0.848977										14412	CCG	0.970066
																									MRV genome	3346	CG	0.227192										14413	ACG	0.951754
																									MRV genome	3347	CG	0.314176										14465	TCG	0.880881
																									MRV genome	3348	CG	0.802587										14466	TCG	0.918444
																									MRV genome	3349	CT	0.00282858										14495	GCG	0.341121
																									MRV genome	3351	CA	0.0108232										14496	GCG	0.521198
																									MRV genome	3352	CC	0.00420046										14499	ACG	0.91058
																									MRV genome	3354	CG	0.823391										14500	TCG	0.673025
																									MRV genome	3355	CG	0.966652										14538	CCG	0.970184
																									MRV genome	3357	CA	0.00605581										14539	ACG	0.846004
																									MRV genome	3358	CT	0.00250453										14547	CCG	0.961303
																									MRV genome	3360	CT	0.00298227										14548	GCG	0.586712
																									MRV genome	3362	CT	0.0026411										14549	GCG	0.301722
																									MRV genome	3364	CA	0.00494783										14550	CCG	0.967556
																									MRV genome	3365	CA	0.00406308										14634	TCG	0.372927
																									MRV genome	3367	CT	0.00337672										14635	ACG	0.612099
																									MRV genome	3368	CC	0.00434996										14644	GCG	0.911253
																									MRV genome	3369	CA	0.00981443										14645	TCG	0.445775
																									MRV genome	3372	CG	0.291585										14655	ACG	0.584925
																									MRV genome	3373	CG	0.507824										14656	TCG	0.413441
																									MRV genome	3374	CC	0.00454686										14663	ACG	0.863916
																									MRV genome	3375	CA	0.0101668										14664	ACG	0.788847
																									MRV genome	3378	CA	0.00607239										14679	ACG	0.820821
																									MRV genome	3381	CA	0.0053014										14680	ACG	0.703927
																									MRV genome	3384	CA	0.00532505										14682	TCG	0.125313
																									MRV genome	3389	CC	0.00273758										14683	ACG	0.926308
																									MRV genome	3390	CA	0.00931672										14704	CCG	0.898484
																									MRV genome	3393	CA	0.00447596										14705	ACG	0.930584
																									MRV genome	3399	CA	0.00873561										14718	GCG	0.761382
																									MRV genome	3400	CC	0.00346559										14719	CCG	0.916465
																									MRV genome	3405	CA	0.00448352										14721	GCG	0.171167
																									MRV genome	3407	CA	0.0131593										14722	ACG	0.516214
																									MRV genome	3408	CC	0.00336795										14775	GCG	0.687703
																									MRV genome	3412	CC	0.00607097										14776	ACG	0.459692
																									MRV genome	3413	CT	0.0049829										14792	GCG	0.802525
																									MRV genome	3415	CT	0.00246155										14793	ACG	0.735425
																									MRV genome	3417	CA	0.0057293										14797	ACG	0.838795
																									MRV genome	3418	CT	0.00167619										14798	TCG	0.735893
																									MRV genome	3420	CA	0.00991209										14803	GCG	0.628873
																									MRV genome	3421	CC	0.00472844										14804	CCG	0.905345
																									MRV genome	3424	CA	0.00953703										14822	CCG	0.96465
																									MRV genome	3425	CC	0.00434291										14823	CCG	0.966281
																									MRV genome	3427	CA	0.0058989										14831	GCG	0.61008
																									MRV genome	3428	CA	0.00558971										14832	CCG	0.949638
																									MRV genome	3430	CT	0.00317138										14835	CCG	0.952955
																									MRV genome	3432	CA	0.0146739										14836	ACG	0.907563
																									MRV genome	3433	CC	0.00394149										14844	TCG	0.830452
																									MRV genome	3434	CA	0.00408259										14845	TCG	0.841787
																									MRV genome	3437	CC	0.00510891										14847	ACG	0.217243
																									MRV genome	3438	CG	0.9156										14848	GCG	0.305531
																									MRV genome	3439	CG	0.823533										14853	ACG	0.951422
																									MRV genome	3440	CT	0.00332953										14854	CCG	0.966557
																									MRV genome	3443	CT	0.00243338										14856	GCG	0.336411
																									MRV genome	3444	CG	0.823206										14857	ACG	0.285367
																									MRV genome	3445	CG	0.901627										14868	GCG	0.352248
																									MRV genome	3446	CC	0.0028815										14869	ACG	0.699415
																									MRV genome	3447	CT	0.00319272										14922	GCG	0.699256
																									MRV genome	3453	CA	0.0123187										14923	GCG	0.625206
																									MRV genome	3454	CC	0.00833766										14926	ACG	0.732553
																									MRV genome	3455	CA	0.00556503										14927	ACG	0.866339
																									MRV genome	3459	CG	0.310372										14940	ACG	0.891967
																									MRV genome	3460	CG	0.724875										14941	CCG	0.948316
																									MRV genome	3461	CC	0.00564078										14946	TCG	0.246058
																									MRV genome	3462	CG	0.93684										14947	CCG	0.960756
																									MRV genome	3463	CG	0.254379										14949	GCG	0.314802
																									MRV genome	3467	CA	0.0109278										14950	GCG	0.349221
																									MRV genome	3468	CC	0.00476501										14979	GCG	0.664069
																									MRV genome	3472	CC	0.00341161										14980	CCG	0.681615
																									MRV genome	3473	CT	0.00477025										15015	GCG	0.546993
																									MRV genome	3477	CA	0.00452117										15016	GCG	0.324512
																									MRV genome	3483	CT	0.00283228										15033	ACG	0.589564
																									MRV genome	3490	CT	0.00282276										15034	ACG	0.347852
																									MRV genome	3491	CA	0.0079886										15066	TCG	0.882518
																									MRV genome	3493	CC	0.00501641										15067	ACG	0.942991
																									MRV genome	3494	CA	0.0090068										15084	CCG	0.715166
																									MRV genome	3497	CT	0.00287545										15085	ACG	0.214945
																									MRV genome	3499	CT	0.00267183										15087	TCG	0.90517
																									MRV genome	3505	CT	0.00296079										15088	ACG	0.969668
																									MRV genome	3509	CT	0.00341796										15093	GCG	0.531903
																									MRV genome	3513	CG	0.582684										15094	GCG	0.541154
																									MRV genome	3514	CG	0.772393										15099	ACG	0.892941
																									MRV genome	3515	CA	0.0058161										15100	GCG	0.826678
																									MRV genome	3519	CT	0.00267527										15102	CCG	0.896452
																									MRV genome	3524	CC	0.00263265										15103	ACG	0.492556
																									MRV genome	3525	CC	0.00568375										15118	ACG	0.915152
																									MRV genome	3526	CG	0.958788										15119	TCG	0.723481
																									MRV genome	3527	CG	0.760237										15134	CCG	0.939345
																									MRV genome	3528	CC	0.00303362										15135	GCG	0.825619
																									MRV genome	3529	CG	0.912642										15139	CCG	0.96859
																									MRV genome	3530	CG	0.926015										15140	TCG	0.829767
																									MRV genome	3531	CC	0.00355823										15145	CCG	0.94074
																									MRV genome	3532	CT	0.00259257										15146	ACG	0.721404
																									MRV genome	3534	CC	0.0035522										15148	TCG	0.128172
																									MRV genome	3535	CG	0.952367										15149	GCG	0.873787
																									MRV genome	3536	CG	0.931163										15164	TCG	0.921883
																									MRV genome	3538	CT	0.0113304										15165	ACG	0.953006
																									MRV genome	3539	CC	0.0052132										15168	TCG	0.0612072
																									MRV genome	3540	CC	0.00371947										15169	GCG	0.816188
																									MRV genome	3541	CC	0.00247658										15226	GCG	0.895766
																									MRV genome	3542	CC	0.00207265										15227	CCG	0.948569
																									MRV genome	3551	CA	0.0031034										15247	GCG	0.153587
																									MRV genome	3554	CT	0.00208473										15248	ACG	0.260972
																									MRV genome	3565	CT	0.00541176										15273	TCG	0.265024
																									MRV genome	3566	CC	0.00526703										15274	CCG	0.95149
																									MRV genome	3571	CT	0.00310831										15291	ACG	0.535276
																									MRV genome	3575	CT	0.00398385										15292	GCG	0.24047
																									MRV genome	3576	CC	0.00403341										15293	GCG	0.772867
																									MRV genome	3585	CT	0.00348915										15294	CCG	0.965736
																									MRV genome	3587	CA	0.00400506										15303	ACG	0.732537
																									MRV genome	3591	CA	0.00588638										15304	CCG	0.956228
																									MRV genome	3593	CT	0.00329432										15340	GCG	0.611869
																									MRV genome	3595	CA	0.00616863										15341	GCG	0.114531
																									MRV genome	3596	CA	0.00472694										15360	ACG	0.835517
																									MRV genome	3598	CT	0.00335657										15361	ACG	0.378907
																									MRV genome	3599	CC	0.00297793										15364	ACG	0.633819
																									MRV genome	3603	CA	0.00468432										15365	GCG	0.816996
																									MRV genome	3605	CG	0.793554										15375	GCG	0.543337
																									MRV genome	3606	CG	0.927422										15376	GCG	0.822676
																									MRV genome	3607	CT	0.00387355										15388	ACG	0.93819
																									MRV genome	3609	CC	0.00344145										15389	GCG	0.55187
																									MRV genome	3610	CG	0.925262										15390	GCG	0.257305
																									MRV genome	3611	CG	0.597172										15391	GCG	0.615707
																									MRV genome	3612	CA	0.00510246										15394	TCG	0.87591
																									MRV genome	3616	CG	0.510891										15395	CCG	0.970019
																									MRV genome	3617	CG	0.212115										15405	TCG	0.620405
																									MRV genome	3619	CG	0.246895										15406	ACG	0.786352
																									MRV genome	3620	CG	0.810017										15418	ACG	0.954859
																									MRV genome	3621	CT	0.0035203										15419	ACG	0.932588
																									MRV genome	3625	CA	0.00583702										15433	CCG	0.913863
																									MRV genome	3626	CA	0.00488969										15434	GCG	0.624218
																									MRV genome	3630	CT	0.00337377										15441	GCG	0.942859
																									MRV genome	3631	CT	0.00461153										15442	TCG	0.166065
																									MRV genome	3633	CA	0.0057681										15450	ACG	0.930023
																									MRV genome	3635	CT	0.00307234										15451	CCG	0.956802
																									MRV genome	3636	CG	0.759831										15483	GCG	0.386693
																									MRV genome	3637	CG	0.0835038										15484	CCG	0.95178
																									MRV genome	3644	CC	0.00387396										15521	TCG	0.117387
																									MRV genome	3645	CA	0.00996184										15522	GCG	0.753619
																									MRV genome	3651	CA	0.0097156										15526	GCG	0.365031
																									MRV genome	3652	CC	0.00483854										15527	TCG	0.0751565
																									MRV genome	3653	CC	0.00375294										15531	ACG	0.936599
																									MRV genome	3654	CG	0.610469										15532	TCG	0.133065
																									MRV genome	3655	CG	0.246316										15534	ACG	0.780723
																									MRV genome	3656	CC	0.00497174										15535	CCG	0.958873
																									MRV genome	3657	CA	0.00988478										15546	CCG	0.956924
																									MRV genome	3660	CT	0.00349686										15547	GCG	0.914141
																									MRV genome	3663	CA	0.0092637										15582	ACG	0.516124
																									MRV genome	3664	CC	0.00446107										15583	ACG	0.811256
																									MRV genome	3665	CC	0.00418367										15610	TCG	0.839789
																									MRV genome	3668	CG	0.0676897										15611	GCG	0.940523
																									MRV genome	3669	CG	0.842812										15612	GCG	0.960697
																									MRV genome	3670	CC	0.00436343										15613	TCG	0.265735
																									MRV genome	3671	CA	0.0105313										15615	ACG	0.348221
																									MRV genome	3673	CT	0.00256173										15616	CCG	0.908263
																									MRV genome	3675	CA	0.00328168										15621	CCG	0.964593
																									MRV genome	3679	CT	0.00400096										15622	TCG	0.44725
																									MRV genome	3684	CT	0.00306677										15628	CCG	0.97265
																									MRV genome	3686	CT	0.00302529										15629	ACG	0.939941
																									MRV genome	3688	CA	0.00781622										15675	CCG	0.921151
																									MRV genome	3690	CT	0.00450865										15676	GCG	0.695834
																									MRV genome	3691	CC	0.0033552										15681	CCG	0.964552
																									MRV genome	3693	CG	0.887792										15682	CCG	0.969963
																									MRV genome	3694	CG	0.0581707										15738	CCG	0.970165
																									MRV genome	3696	CG	0.548455										15739	CCG	0.968509
																									MRV genome	3697	CG	0.81313										15747	GCG	0.199908
																									MRV genome	3699	CA	0.0100619										15748	ACG	0.396811
																									MRV genome	3700	CC	0.00381252										15778	TCG	0.311135
																									MRV genome	3702	CG	0.894387										15779	ACG	0.957557
																									MRV genome	3703	CG	0.204802										15795	GCG	0.817563
																									MRV genome	3705	CC	0.00350318										15796	CCG	0.949294
																									MRV genome	3706	CA	0.00923905										15830	CCG	0.940015
																									MRV genome	3708	CT	0.00375304										15831	ACG	0.816429
																									MRV genome	3710	CA	0.00600574										15847	TCG	0.581946
																									MRV genome	3711	CA	0.00621603										15848	ACG	0.74774
																									MRV genome	3713	CT	0.0027147										15853	ACG	0.421577
																									MRV genome	3714	CA	0.00657358										15854	ACG	0.296862
																									MRV genome	3717	CG	0.446541										15866	GCG	0.185174
																									MRV genome	3718	CG	0.19601										15867	ACG	0.697782
																									MRV genome	3719	CC	0.00316691										15875	CCG	0.967345
																									MRV genome	3720	CG	0.967265										15876	ACG	0.910992
																									MRV genome	3721	CG	0.969536										15891	TCG	0.475607
																									MRV genome	3722	CC	0.00601727										15892	ACG	0.954548
																									MRV genome	3723	CC	0.00386668										15913	GCG	0.637353
																									MRV genome	3725	CT	0.0030223										15914	GCG	0.635141
																									MRV genome	3728	CA	0.00576793										15915	GCG	0.903618
																									MRV genome	3730	CA	0.005853										15916	TCG	0.926001
																									MRV genome	3735	CT	0.00288909										15925	CCG	0.971629
																									MRV genome	3738	CG	0.380074										15926	CCG	0.964252
																									MRV genome	3739	CG	0.973289										15931	GCG	0.300261
																									MRV genome	3740	CC	0.00343846										15932	GCG	0.864588
																									MRV genome	3743	CA	0.00420258										15942	GCG	0.369637
																									MRV genome	3745	CT	0.00326853										15943	TCG	0.0865873
																									MRV genome	3748	CC	0.00277134										15945	ACG	0.871496
																									MRV genome	3749	CT	0.00371127										15946	CCG	0.969503
																									MRV genome	3752	CA	0.00604088										15952	CCG	0.966575
																									MRV genome	3754	CA	0.00564089										15953	CCG	0.973139
																									MRV genome	3756	CT	0.00296961										15957	TCG	0.149304
																									MRV genome	3757	CA	0.00412547										15958	GCG	0.377734
																									MRV genome	3760	CT	0.0025805										15963	TCG	0.334774
																									MRV genome	3762	CG	0.821816										15964	GCG	0.838729
																									MRV genome	3763	CG	0.178838										15965	GCG	0.955829
																									MRV genome	3767	CA	0.005631										15966	TCG	0.739242
																									MRV genome	3768	CA	0.00457895										15975	CCG	0.936948
																									MRV genome	3771	CA	0.00539196										15976	CCG	0.969525
																									MRV genome	3774	CC	0.00372307										15993	ACG	0.922984
																									MRV genome	3775	CA	0.00944382										15994	GCG	0.43247
																									MRV genome	3781	CC	0.00306521										15995	GCG	0.384447
																									MRV genome	3782	CC	0.00440227										15996	GCG	0.615721
																									MRV genome	3783	CG	0.969409										15998	CCG	0.851789
																									MRV genome	3784	CG	0.973399										15999	ACG	0.804452
																									MRV genome	3785	CC	0.00492251										16036	CCG	0.891587
																									MRV genome	3786	CC	0.0021366										16037	ACG	0.855653
																									MRV genome	3787	CC	0.00194455										16041	CCG	0.882941
																									MRV genome	3790	CT	0.00393361										16042	GCG	0.818348
																									MRV genome	3791	CC	0.00628528										16082	CCG	0.967856
																									MRV genome	3794	CA	0.0102987										16083	CCG	0.972873
																									MRV genome	3795	CC	0.00460782										16098	TCG	0.662402
																									MRV genome	3798	CG	0.0957462										16099	ACG	0.933806
																									MRV genome	3799	CG	0.733864										16107	CCG	0.968445
																									MRV genome	3800	CC	0.00482094										16108	CCG	0.941819
																									MRV genome	3801	CA	0.0107624										16112	ACG	0.900926
																									MRV genome	3804	CA	0.00474231										16113	GCG	0.510259
																									MRV genome	3807	CA	0.00527385										16114	GCG	0.520386
																									MRV genome	3809	CT	0.0028322										16115	GCG	0.700525
																									MRV genome	3810	CA	0.00591106										16177	TCG	0.0511996
																									MRV genome	3813	CA	0.00406056										16178	GCG	0.611798
																									MRV genome	3815	CT	0.00554455										16221	ACG	0.757423
																									MRV genome	3817	CA	0.00504091										16222	GCG	0.687508
																									MRV genome	3822	CT	0.00457761										16241	TCG	0.538016
																									MRV genome	3823	CC	0.00997852										16242	CCG	0.96448
																									MRV genome	3825	CA	0.00844746										16251	CCG	0.768501
																									MRV genome	3826	CT	0.00311985										16252	ACG	0.816758
																									MRV genome	3832	CT	0.00409036										16260	CCG	0.968028
																									MRV genome	3833	CC	0.00483489										16261	TCG	0.856263
																									MRV genome	3834	CG	0.378982										16310	GCG	0.64208
																									MRV genome	3835	CG	0.263082										16311	CCG	0.924268
																									MRV genome	3836	CT	0.00308285										16325	GCG	0.789893
																									MRV genome	3838	CA	0.00374269										16326	CCG	0.922915
																									MRV genome	3840	CA	0.00538932										16335	CCG	0.896671
																									MRV genome	3843	CT	0.00340761										16336	GCG	0.537375
																									MRV genome	3846	CA	0.00923664										16362	ACG	0.959153
																									MRV genome	3847	CC	0.00316085										16363	TCG	0.948504
																									MRV genome	3848	CA	0.00537758										16377	ACG	0.834408
																									MRV genome	3850	CT	0.0020405										16378	CCG	0.964345
																									MRV genome	3853	CT	0.00314704										16388	GCG	0.834663
																									MRV genome	3855	CA	0.0150484										16389	ACG	0.465829
																									MRV genome	3856	CC	0.00425206										16392	ACG	0.241058
																									MRV genome	3858	CA	0.00515694										16393	GCG	0.480442
																									MRV genome	3861	CA	0.0225526										16395	CCG	0.954661
																									MRV genome	3862	CC	0.00337431										16396	ACG	0.473701
																									MRV genome	3863	CC	0.00347284										16426	GCG	0.445565
																									MRV genome	3864	CC	0.0039229										16427	GCG	0.153532
																									MRV genome	3869	CT	0.00259218										16453	ACG	0.523918
																									MRV genome	3873	CA	0.00393037										16454	CCG	0.943341
																									MRV genome	3878	CA	0.0057985										16502	CCG	0.9086
																									MRV genome	3880	CT	0.00468045										16503	TCG	0.30068
																									MRV genome	3881	CC	0.00416972										16525	CCG	0.966058
																									MRV genome	3882	CC	0.00205244										16526	TCG	0.900558
																									MRV genome	3884	CT	0.00165265										16550	CCG	0.963434
																									MRV genome	3885	CG	0.928523										16551	GCG	0.854102
																									MRV genome	3886	CG	0.963892										16552	GCG	0.197748
																									MRV genome	3887	CC	0.00371343										16553	ACG	0.663474
																									MRV genome	3888	CC	0.00299695										16565	GCG	0.590751
																									MRV genome	3889	CC	0.00254215										16566	GCG	0.196508
																									MRV genome	3891	CG	0.867119										16609	ACG	0.886601
																									MRV genome	3892	CG	0.850834										16610	CCG	0.974804
																									MRV genome	3893	CC	0.00317669										16615	GCG	0.639223
																									MRV genome	3897	CG	0.885004										16616	GCG	0.0985417
																									MRV genome	3898	CG	0.802963										16627	TCG	0.116299
																									MRV genome	3899	CC	0.00380086										16628	ACG	0.899449
																									MRV genome	3901	CT	0.00368034										16636	CCG	0.936131
																									MRV genome	3903	CT	0.00261764										16637	TCG	0.0978995
																									MRV genome	3905	CT	0.00275204										16676	ACG	0.867915
																									MRV genome	3908	CT	0.00257085										16677	CCG	0.924769
																									MRV genome	3912	CA	0.00862763										16689	CCG	0.966124
																									MRV genome	3913	CC	0.00319459										16690	CCG	0.970406
																									MRV genome	3914	CC	0.00310251										16741	ACG	0.880098
																									MRV genome	3915	CC	0.00420053										16742	ACG	0.871743
																									MRV genome	3916	CC	0.00554139										16801	ACG	0.640036
																									MRV genome	3917	CG	0.944741										16802	GCG	0.770079
																									MRV genome	3918	CG	0.872383										16803	GCG	0.507469
																									MRV genome	3923	CC	0.00317758										16804	CCG	0.921466
																									MRV genome	3924	CT	0.00414023										16806	GCG	0.451085
																									MRV genome	3926	CG	0.925635										16807	CCG	0.947387
																									MRV genome	3927	CG	0.968112										16814	GCG	0.93276
																									MRV genome	3928	CC	0.0057531										16815	TCG	0.557498
																									MRV genome	3929	CC	0.00408406										16822	ACG	0.964004
																									MRV genome	3931	CA	0.0134928										16823	ACG	0.969352
																									MRV genome	3932	CC	0.00255556										16879	ACG	0.597739
																									MRV genome	3939	CA	0.00584273										16880	TCG	0.603452
																									MRV genome	3941	CT	0.00230561										16910	ACG	0.701842
																									MRV genome	3942	CA	0.00654818										16911	GCG	0.911498
																									MRV genome	3944	CT	0.00355951										16912	GCG	0.737665
																									MRV genome	3948	CT	0.00282765										16913	TCG	0.151774
																									MRV genome	3950	CT	0.00313178										16929	ACG	0.921851
																									MRV genome	3951	CG	0.320878										16930	TCG	0.262614
																									MRV genome	3952	CG	0.155489										16965	GCG	0.307108
																									MRV genome	3953	CT	0.00327796										16966	GCG	0.673373
																									MRV genome	3957	CA	0.0101909										17035	CCG	0.881875
																									MRV genome	3958	CC	0.00288069										17036	ACG	0.830383
																									MRV genome	3965	CT	0.00457712										17044	TCG	0.763926
																									MRV genome	3966	CC	0.00579787										17045	CCG	0.970057
																									MRV genome	3970	CA	0.00716427										17055	GCG	0.914337
																									MRV genome	3971	CG	0.582741										17056	TCG	0.21694
																									MRV genome	3972	CG	0.105455										17082	GCG	0.534983
																									MRV genome	3979	CT	0.00449715										17083	CCG	0.963403
																									MRV genome	3980	CC	0.0029716										17098	ACG	0.685688
																									MRV genome	3982	CA	0.0042199										17099	TCG	0.78051
																									MRV genome	3984	CT	0.00297014										17103	TCG	0.264251
																									MRV genome	3986	CG	0.504389										17104	CCG	0.962414
																									MRV genome	3987	CG	0.458298										17122	GCG	0.884141
																									MRV genome	3988	CT	0.00401297										17123	ACG	0.55429
																									MRV genome	3990	CC	0.0038589										17142	ACG	0.304725
																									MRV genome	3991	CG	0.869321										17143	ACG	0.792037
																									MRV genome	3992	CG	0.813645										17149	CCG	0.965661
																									MRV genome	3995	CA	0.00485509										17150	ACG	0.717985
																									MRV genome	3997	CT	0.00186905										17154	TCG	0.358527
																									MRV genome	4002	CA	0.0081706										17155	ACG	0.917254
																									MRV genome	4003	CC	0.00457767										17163	TCG	0.541595
																									MRV genome	4004	CC	0.00327763										17164	CCG	0.972201
																									MRV genome	4005	CC	0.00233192										17167	ACG	0.9066
																									MRV genome	4006	CG	0.928136										17168	TCG	0.202282
																									MRV genome	4007	CG	0.298445										17202	TCG	0.933633
																									MRV genome	4008	CT	0.00298755										17203	CCG	0.961701
																									MRV genome	4010	CA	0.0129374										17209	GCG	0.152211
																									MRV genome	4012	CA	0.00687053										17210	GCG	0.621246
																									MRV genome	4013	CC	0.0048242										17230	CCG	0.902227
																									MRV genome	4014	CT	0.00499844										17231	GCG	0.864542
																									MRV genome	4016	CA	0.00497448										17257	GCG	0.281683
																									MRV genome	4017	CC	0.00449943										17258	GCG	0.525506
																									MRV genome	4018	CG	0.942672										17260	CCG	0.952599
																									MRV genome	4019	CG	0.330101										17261	GCG	0.400164
																									MRV genome	4023	CT	0.00385642										17266	ACG	0.841217
																									MRV genome	4024	CC	0.00948629										17267	CCG	0.756281
																									MRV genome	4025	CC	0.00233649										17269	GCG	0.304112
																									MRV genome	4026	CC	0.0029671										17270	ACG	0.119131
																									MRV genome	4028	CT	0.00278346										17296	CCG	0.973094
																									MRV genome	4030	CT	0.00160983										17297	ACG	0.94747
																									MRV genome	4031	CC	0.00475373										17315	ACG	0.192078
																									MRV genome	4032	CC	0.00723594										17316	ACG	0.830033
																									MRV genome	4033	CG	0.967651										17322	CCG	0.831685
																									MRV genome	4034	CG	0.941957										17323	ACG	0.652105
																									MRV genome	4035	CC	0.00300869										17337	ACG	0.663796
																									MRV genome	4037	CT	0.00277278										17338	TCG	0.0933311
																									MRV genome	4040	CG	0.958641										17439	ACG	0.975008
																									MRV genome	4041	CG	0.851674										17440	TCG	0.858256
																									MRV genome	4043	CT	0.00365974										17449	ACG	0.952035
																									MRV genome	4044	CC	0.00282389										17450	CCG	0.963995
																									MRV genome	4048	CC	0.00281693										17457	GCG	0.835073
																									MRV genome	4049	CC	0.00345424										17458	TCG	0.138158
																									MRV genome	4050	CC	0.00600468										17472	CCG	0.973358
																									MRV genome	4051	CG	0.970547										17473	CCG	0.971669
																									MRV genome	4052	CG	0.961072										17478	ACG	0.521666
																									MRV genome	4053	CC	0.00834346										17479	GCG	0.841625
[truncated: 73,764 more rows]
[truncated: 17 more columns]

## Sheet: Figure 3
B				C								E				F					H				J				K				L
Group	Segments	Gray denisty ratio		Sequence	Sample	Position (bp)	Strand	Methylated counts	Unmethylated counts	Methylation level		Sample	Time (hours)	Copies of mrvMCP		Sample	Time (hours)	Gene	Normative relative quantity		Group	Lane	Gray denisty ratio (mrvORF097L/GAPDH)		Time (hours)	Lane	Gray denisty ratio (mrvORF097L/GAPDH)		Sample	Time (hours)	Copies of mrvMCP		Sample	Time (hours)	Gene	Normative relative quantity
MRV	1	0.245607		1	MRV	36266	R	7	0	1		MRV	24	2.20171e+10		MRV	24	mrvDNMT	7.84269e+06		Mock	1	0.0161585		24	1	0.0161801		MRV	24	2.24667e+08		MRV	24	mrvDNMT	2114.14
	2	0.0222251		1	MRV	36271	R	7	0	1		MRV	24	2.57859e+10		MRV	24	mrvDNMT	6.87494e+06			2	0.0181886			2	0.544132		MRV	24	207000000		MRV	24	mrvDNMT	1375.61
	3	0.104945		1	MRV	36288	R	7	0	1		MRV	24	2.3199e+10		MRV	24	mrvDNMT	9.09253e+06			3	0.0220611			3	0.261741		MRV	24	2.08667e+08		MRV	24	mrvDNMT	2023.34
MRV-Aza	1	1.78937		1	MRV	36296	R	7	0	1		MRV + 1 μM 5-Aza	24	3.67867e+09		MRV + 1 μM 5-Aza	24	mrvDNMT	18385.1		MRV	4	1.18144		48	4	0.0359246		MRV	24	253000000		MRV	24	mrvDNMT	876.649
	2	0.143255		1	MRV	36371	R	4	3	0.571429		MRV + 1 μM 5-Aza	24	3.55129e+09		MRV + 1 μM 5-Aza	24	mrvDNMT	21167.8			5	1.72607			5	1.14171		MRV	24	2.64667e+08		MRV	24	mrvDNMT	1091.82
	3	1.03535		1	MRV	36388	R	7	0	1		MRV + 1 μM 5-Aza	24	3.2389e+09		MRV + 1 μM 5-Aza	24	mrvDNMT	22374.7			6	1.65498			6	1.07538		MRV	24	3.41667e+08		MRV	24	mrvDNMT	1536.95
				1	MRV	36404	R	6	1	0.857143		MRV + 5 μM 5-Aza	24	1.40135e+09		MRV + 5 μM 5-Aza	24	mrvDNMT	4606.91		MRV-Aza	7	0.0623469						MRV-Aza	24	1.04667e+08		MRV-Aza	24	mrvDNMT	104.633
				1	MRV	36407	R	7	0	1		MRV + 5 μM 5-Aza	24	1.52433e+09		MRV + 5 μM 5-Aza	24	mrvDNMT	4543.48			8	0.126617						MRV-Aza	24	1.64333e+08		MRV-Aza	24	mrvDNMT	132.439
				1	MRV	36414	R	6	1	0.857143		MRV + 5 μM 5-Aza	24	1.23663e+09		MRV + 5 μM 5-Aza	24	mrvDNMT	5465.92			9	0.0654581						MRV-Aza	24	60500000		MRV-Aza	24	mrvDNMT	438.324
				1	MRV	36418	R	7	0	1		MRV + 10 μM 5-Aza	24	2.02435e+08		MRV + 10 μM 5-Aza	24	mrvDNMT	1636.33										MRV-Aza	24	1.10333e+08		MRV-Aza	24	mrvDNMT	244.867
				1	MRV	36433	R	7	0	1		MRV + 10 μM 5-Aza	24	3.89187e+08		MRV + 10 μM 5-Aza	24	mrvDNMT	2071.2										MRV-Aza	24	9.53333e+07		MRV-Aza	24	mrvDNMT	301.467
				1	MRV	36435	R	7	0	1		MRV + 10 μM 5-Aza	24	2.11612e+08		MRV + 10 μM 5-Aza	24	mrvDNMT	1717.68										MRV-Aza	24	1.13333e+08		MRV-Aza	24	mrvDNMT	209.749
				1	MRV	36437	R	7	0	1		MRV	48	5.87906e+10		MRV	48	mrvDNMT	3.22527e+07										MRV	48	1.98333e+09		MRV	48	mrvDNMT	79712.7
				1	MRV	36447	R	7	0	1		MRV	48	4.66225e+10		MRV	48	mrvDNMT	5.26373e+07										MRV	48	2080000000		MRV	48	mrvDNMT	883286
				1	MRV	36470	R	7	0	1		MRV	48	5.23542e+10		MRV	48	mrvDNMT	5.36193e+07										MRV	48	1.53667e+09		MRV	48	mrvDNMT	436571
				1	MRV	36490	R	4	3	0.571429		MRV + 1 μM 5-Aza	48	1.08934e+10		MRV + 1 μM 5-Aza	48	mrvDNMT	4.09732e+06										MRV	48	1.75667e+09		MRV	48	mrvDNMT	231265
				1	MRV	36536	R	7	0	1		MRV + 1 μM 5-Aza	48	1.17823e+10		MRV + 1 μM 5-Aza	48	mrvDNMT	6.23914e+06										MRV	48	1600000000		MRV	48	mrvDNMT	349723
				1	MRV	36544	R	6	1	0.857143		MRV + 1 μM 5-Aza	48	1.03974e+10		MRV + 1 μM 5-Aza	48	mrvDNMT	1.34981e+07										MRV	48	2160000000		MRV	48	mrvDNMT	161278
				2	MRV	51407	R	2	3	0.4		MRV + 5 μM 5-Aza	48	9.15441e+09		MRV + 5 μM 5-Aza	48	mrvDNMT	3.42162e+06										MRV-Aza	48	1300000000		MRV-Aza	48	mrvDNMT	28052.8
				2	MRV	51416	R	5	0	1		MRV + 5 μM 5-Aza	48	7.73685e+09		MRV + 5 μM 5-Aza	48	mrvDNMT	1.77114e+06										MRV-Aza	48	350000000		MRV-Aza	48	mrvDNMT	32298.7
				2	MRV	51431	R	2	3	0.4		MRV + 5 μM 5-Aza	48	9.11288e+09		MRV + 5 μM 5-Aza	48	mrvDNMT	1.53122e+06										MRV-Aza	48	457000000		MRV-Aza	48	mrvDNMT	3740.95
				2	MRV	51434	R	1	4	0.2		MRV + 10 μM 5-Aza	48	4.08887e+09		MRV + 10 μM 5-Aza	48	mrvDNMT	155467										MRV-Aza	48	2.59333e+08		MRV-Aza	48	mrvDNMT	43816.6
				2	MRV	51455	R	5	0	1		MRV + 10 μM 5-Aza	48	3.2946e+09		MRV + 10 μM 5-Aza	48	mrvDNMT	287443										MRV-Aza	48	8.06667e+08		MRV-Aza	48	mrvDNMT	16450.6
				2	MRV	51491	R	5	0	1		MRV + 10 μM 5-Aza	48	4.72392e+09		MRV + 10 μM 5-Aza	48	mrvDNMT	201383										MRV-Aza	48	9.32333e+08		MRV-Aza	48	mrvDNMT	5217.66
				2	MRV	51500	R	5	0	1		MRV	72	5.26527e+10		MRV	24	mrvPTS	1.42348e+07										MRV	72	3130000000		MRV	24	mrvPTS	25285.4
				2	MRV	51503	R	5	0	1		MRV	72	5.44792e+10		MRV	24	mrvPTS	9.79026e+06										MRV	72	3360000000		MRV	24	mrvPTS	20069
				2	MRV	51512	R	5	0	1		MRV	72	5.89915e+10		MRV	24	mrvPTS	1.21651e+07										MRV	72	3.08333e+09		MRV	24	mrvPTS	25520.1
				2	MRV	51522	R	5	0	1		MRV + 1 μM 5-Aza	72	1.14002e+10		MRV + 1 μM 5-Aza	24	mrvPTS	96144.5										MRV	72	3.80333e+09		MRV	24	mrvPTS	12353.9
				2	MRV	51530	R	3	2	0.6		MRV + 1 μM 5-Aza	72	1.55133e+10		MRV + 1 μM 5-Aza	24	mrvPTS	105942										MRV	72	3.26333e+09		MRV	24	mrvPTS	13834.8
				2	MRV	51541	R	1	4	0.2		MRV + 1 μM 5-Aza	72	1.33821e+10		MRV + 1 μM 5-Aza	24	mrvPTS	101626										MRV	72	2680000000		MRV	24	mrvPTS	21164.4
				2	MRV	51551	R	4	1	0.8		MRV + 5 μM 5-Aza	72	7.72806e+09		MRV + 5 μM 5-Aza	24	mrvPTS	24371.6										MRV-Aza	72	1.45667e+09		MRV-Aza	24	mrvPTS	7891.13
				2	MRV	51556	R	3	2	0.6		MRV + 5 μM 5-Aza	72	8.17074e+09		MRV + 5 μM 5-Aza	24	mrvPTS	26181.3										MRV-Aza	72	3.25333e+09		MRV-Aza	24	mrvPTS	5389.8
				2	MRV	51587	R	5	0	1		MRV + 5 μM 5-Aza	72	1.04329e+10		MRV + 5 μM 5-Aza	24	mrvPTS	29319.7										MRV-Aza	72	7.88667e+08		MRV-Aza	24	mrvPTS	11768.8
				2	MRV	51662	R	5	0	1		MRV + 10 μM 5-Aza	72	8.32071e+09		MRV + 10 μM 5-Aza	24	mrvPTS	8838.48										MRV-Aza	72	2.64667e+09		MRV-Aza	24	mrvPTS	10412.4
				2	MRV	51700	R	5	0	1		MRV + 10 μM 5-Aza	72	8.31126e+09		MRV + 10 μM 5-Aza	24	mrvPTS	9342.44										MRV-Aza	72	2120000000		MRV-Aza	24	mrvPTS	8615.28
				2	MRV	51779	R	0	5	0		MRV + 10 μM 5-Aza	72	5.50119e+09		MRV + 10 μM 5-Aza	24	mrvPTS	8899.96										MRV-Aza	72	2670000000		MRV-Aza	24	mrvPTS	7657.63
				2	MRV	51782	R	0	5	0						MRV	48	mrvPTS	5.43678e+07														MRV	48	mrvPTS	869212
				2	MRV	51820	R	3	2	0.6						MRV	48	mrvPTS	5.99082e+07														MRV	48	mrvPTS	3.22906e+06
				2	MRV	51840	R	2	3	0.4						MRV	48	mrvPTS	5.57673e+07														MRV	48	mrvPTS	2.34748e+06
				2	MRV	51842	R	4	1	0.8						MRV + 1 μM 5-Aza	48	mrvPTS	6.73346e+06														MRV	48	mrvPTS	933753
				2	MRV	51848	R	3	2	0.6						MRV + 1 μM 5-Aza	48	mrvPTS	7.25017e+06														MRV	48	mrvPTS	3.20675e+06
				3	MRV	93423	R	2	6	0.25						MRV + 1 μM 5-Aza	48	mrvPTS	1.04446e+07														MRV	48	mrvPTS	1.41531e+06
				3	MRV	93435	R	7	1	0.875						MRV + 5 μM 5-Aza	48	mrvPTS	3.93041e+06														MRV-Aza	48	mrvPTS	710930
				3	MRV	93438	R	8	0	1						MRV + 5 μM 5-Aza	48	mrvPTS	3.08374e+06														MRV-Aza	48	mrvPTS	756693
				3	MRV	93446	R	8	0	1						MRV + 5 μM 5-Aza	48	mrvPTS	3.00635e+06														MRV-Aza	48	mrvPTS	152243
				3	MRV	93453	R	8	0	1						MRV + 10 μM 5-Aza	48	mrvPTS	365518														MRV-Aza	48	mrvPTS	431604
				3	MRV	93492	R	4	4	0.5						MRV + 10 μM 5-Aza	48	mrvPTS	502785														MRV-Aza	48	mrvPTS	340985
				3	MRV	93501	R	8	0	1						MRV + 10 μM 5-Aza	48	mrvPTS	474566														MRV-Aza	48	mrvPTS	233978
				3	MRV	93516	R	8	0	1						MRV	24	mrvNTPase	1.88263e+07														MRV	24	mrvNTPase	11398.7
				3	MRV	93526	R	7	1	0.875						MRV	24	mrvNTPase	1.4805e+07														MRV	24	mrvNTPase	8799.79
				3	MRV	93531	R	5	3	0.625						MRV	24	mrvNTPase	2.0271e+07														MRV	24	mrvNTPase	10808.8
				3	MRV	93561	R	8	0	1						MRV + 1 μM 5-Aza	24	mrvNTPase	46007.5														MRV	24	mrvNTPase	6592.39
				3	MRV	93567	R	4	4	0.5						MRV + 1 μM 5-Aza	24	mrvNTPase	49998														MRV	24	mrvNTPase	6592.39
				3	MRV	93576	R	8	0	1						MRV + 1 μM 5-Aza	24	mrvNTPase	57167.8														MRV	24	mrvNTPase	9237.29
				3	MRV	93582	R	8	0	1						MRV + 5 μM 5-Aza	24	mrvNTPase	11907.5														MRV-Aza	24	mrvNTPase	2125.01
				3	MRV	93588	R	8	0	1						MRV + 5 μM 5-Aza	24	mrvNTPase	13709.8														MRV-Aza	24	mrvNTPase	1537.73
				3	MRV	93615	R	8	0	1						MRV + 5 μM 5-Aza	24	mrvNTPase	13869.1														MRV-Aza	24	mrvNTPase	3657.36
				3	MRV	93651	R	0	8	0						MRV + 10 μM 5-Aza	24	mrvNTPase	5029.68														MRV-Aza	24	mrvNTPase	3111.2
				3	MRV	93663	R	6	2	0.75						MRV + 10 μM 5-Aza	24	mrvNTPase	5465.92														MRV-Aza	24	mrvNTPase	2765.36
				3	MRV	93699	R	6	2	0.75						MRV + 10 μM 5-Aza	24	mrvNTPase	4769.37														MRV-Aza	24	mrvNTPase	1991.89
				3	MRV	93761	R	8	0	1						MRV	48	mrvNTPase	6.55571e+07														MRV	48	mrvNTPase	421913
				3	MRV	93765	R	8	0	1						MRV	48	mrvNTPase	1.07487e+08														MRV	48	mrvNTPase	2.62385e+06
				3	MRV	93783	R	7	1	0.875						MRV	48	mrvNTPase	1.05518e+08														MRV	48	mrvNTPase	1.53867e+06
				1	MRV-Aza	36266	R	1	5	0.166667						MRV + 1 μM 5-Aza	48	mrvNTPase	7.87901e+06														MRV	48	mrvNTPase	771115
				1	MRV-Aza	36271	R	0	6	0						MRV + 1 μM 5-Aza	48	mrvNTPase	1.17779e+07														MRV	48	mrvNTPase	1.84679e+06
				1	MRV-Aza	36288	R	2	4	0.333333						MRV + 1 μM 5-Aza	48	mrvNTPase	2.7373e+07														MRV	48	mrvNTPase	936284
				1	MRV-Aza	36296	R	2	4	0.333333						MRV + 5 μM 5-Aza	48	mrvNTPase	6.85908e+06														MRV-Aza	48	mrvNTPase	363918
				1	MRV-Aza	36371	R	0	6	0						MRV + 5 μM 5-Aza	48	mrvNTPase	3.58345e+06														MRV-Aza	48	mrvNTPase	511103
				1	MRV-Aza	36388	R	2	4	0.333333						MRV + 5 μM 5-Aza	48	mrvNTPase	3.62508e+06														MRV-Aza	48	mrvNTPase	71216.3
				1	MRV-Aza	36404	R	1	5	0.166667						MRV + 10 μM 5-Aza	48	mrvNTPase	357996														MRV-Aza	48	mrvNTPase	277716
				1	MRV-Aza	36407	R	0	6	0						MRV + 10 μM 5-Aza	48	mrvNTPase	701257														MRV-Aza	48	mrvNTPase	165131
				1	MRV-Aza	36414	R	0	6	0						MRV + 10 μM 5-Aza	48	mrvNTPase	491302														MRV-Aza	48	mrvNTPase	108946
				1	MRV-Aza	36418	R	0	6	0						MRV	24	mrvMCP	3.3811e+08														MRV	24	mrvMCP	11027.7
				1	MRV-Aza	36433	R	1	5	0.166667						MRV	24	mrvMCP	2.01041e+08														MRV	24	mrvMCP	9892.89
				1	MRV-Aza	36435	R	0	6	0						MRV	24	mrvMCP	2.62229e+08														MRV	24	mrvMCP	11181.6
				1	MRV-Aza	36437	R	0	6	0						MRV + 1 μM 5-Aza	24	mrvMCP	547658														MRV	24	mrvMCP	6246.54
				1	MRV-Aza	36447	R	0	6	0						MRV + 1 μM 5-Aza	24	mrvMCP	624749														MRV	24	mrvMCP	6725.89
				1	MRV-Aza	36470	R	1	5	0.166667						MRV + 1 μM 5-Aza	24	mrvMCP	586966														MRV	24	mrvMCP	9273.14
				1	MRV-Aza	36490	R	1	5	0.166667						MRV + 5 μM 5-Aza	24	mrvMCP	129529														MRV-Aza	24	mrvMCP	2108.75
				1	MRV-Aza	36536	R	1	5	0.166667						MRV + 5 μM 5-Aza	24	mrvMCP	129529														MRV-Aza	24	mrvMCP	1590.77
				1	MRV-Aza	36544	R	0	6	0						MRV + 5 μM 5-Aza	24	mrvMCP	159469														MRV-Aza	24	mrvMCP	3935.08
				2	MRV-Aza	51407	R	0	3	0						MRV + 10 μM 5-Aza	24	mrvMCP	45060.7														MRV-Aza	24	mrvMCP	3286.13
				2	MRV-Aza	51416	R	2	1	0.666667						MRV + 10 μM 5-Aza	24	mrvMCP	48518.6														MRV-Aza	24	mrvMCP	2725.26
				2	MRV-Aza	51431	R	0	3	0						MRV + 10 μM 5-Aza	24	mrvMCP	44133.4														MRV-Aza	24	mrvMCP	2148.1
				2	MRV-Aza	51434	R	0	3	0						MRV	48	mrvMCP	1.83897e+09														MRV	48	mrvMCP	487658
				2	MRV-Aza	51455	R	0	3	0						MRV	48	mrvMCP	1.83049e+09														MRV	48	mrvMCP	1.69812e+06
				2	MRV-Aza	51491	R	1	2	0.333333						MRV	48	mrvMCP	1.70397e+09														MRV	48	mrvMCP	1.25754e+06
				2	MRV-Aza	51500	R	0	3	0						MRV + 1 μM 5-Aza	48	mrvMCP	9.73211e+07														MRV	48	mrvMCP	509542
				2	MRV-Aza	51503	R	1	2	0.333333						MRV + 1 μM 5-Aza	48	mrvMCP	9.55388e+07														MRV	48	mrvMCP	1.96874e+06
				2	MRV-Aza	51512	R	2	1	0.666667						MRV + 1 μM 5-Aza	48	mrvMCP	9.18589e+07														MRV	48	mrvMCP	914216
				2	MRV-Aza	51522	R	0	3	0						MRV + 5 μM 5-Aza	48	mrvMCP	4.68945e+07														MRV-Aza	48	mrvMCP	294691
				2	MRV-Aza	51530	R	0	3	0						MRV + 5 μM 5-Aza	48	mrvMCP	4.19718e+07														MRV-Aza	48	mrvMCP	296740
				2	MRV-Aza	51541	R	0	3	0						MRV + 5 μM 5-Aza	48	mrvMCP	4.37541e+07														MRV-Aza	48	mrvMCP	58204.5
				2	MRV-Aza	51551	R	0	3	0						MRV + 10 μM 5-Aza	48	mrvMCP	4.06902e+06														MRV-Aza	48	mrvMCP	170827
				2	MRV-Aza	51556	R	1	2	0.333333						MRV + 10 μM 5-Aza	48	mrvMCP	5.88897e+06														MRV-Aza	48	mrvMCP	137796
				2	MRV-Aza	51587	R	0	3	0						MRV + 10 μM 5-Aza	48	mrvMCP	6.13905e+06														MRV-Aza	48	mrvMCP	87006.9
				2	MRV-Aza	51662	R	1	2	0.333333
				2	MRV-Aza	51700	R	2	1	0.666667
				2	MRV-Aza	51779	R	0	3	0
				2	MRV-Aza	51782	R	0	3	0
				2	MRV-Aza	51820	R	1	2	0.333333
				2	MRV-Aza	51840	R	0	3	0
				2	MRV-Aza	51842	R	0	3	0
				2	MRV-Aza	51848	R	0	3	0
				3	MRV-Aza	93423	R	1	4	0.2
				3	MRV-Aza	93435	R	0	5	0
				3	MRV-Aza	93438	R	2	3	0.4
				3	MRV-Aza	93446	R	2	3	0.4
				3	MRV-Aza	93453	R	3	2	0.6
				3	MRV-Aza	93492	R	2	3	0.4
				3	MRV-Aza	93501	R	2	3	0.4
				3	MRV-Aza	93516	R	3	2	0.6
				3	MRV-Aza	93526	R	2	3	0.4
				3	MRV-Aza	93531	R	2	3	0.4
				3	MRV-Aza	93561	R	2	3	0.4
				3	MRV-Aza	93567	R	1	4	0.2
				3	MRV-Aza	93576	R	2	3	0.4
				3	MRV-Aza	93582	R	1	4	0.2
				3	MRV-Aza	93588	R	1	4	0.2
				3	MRV-Aza	93615	R	3	2	0.6
				3	MRV-Aza	93651	R	0	5	0
				3	MRV-Aza	93663	R	0	5	0
				3	MRV-Aza	93699	R	1	4	0.2
				3	MRV-Aza	93761	R	1	4	0.2
				3	MRV-Aza	93765	R	3	2	0.6
				3	MRV-Aza	93783	R	1	4	0.2

## Sheet: Figure 4
A
Identity	MF187209.1	KX397570.1	MK959606.1	MK959610.1	KP266743.1	MK959617.1	MK959612.1	AY548484.1	OM963013.1	MK959621.1	KJ175144.1	MH351268.1	OP852645.1	MK959616.1	MK959608.1	MK959611.1	MK959613.1	MK959618.1	MK959614.1	MK959619.1	MK959615.1	MK959620.1	MZ514904.1	MZ514903.1	OM927979.1	OM927978.1	MG953519.1	MG953518.1	MG953520.1	MT578298.1	PP518040.1	PP518041.1	MG791866.1	PP357265.1	JQ654586.1	EU627010.1	MK959609.1	MK959607.1	PP179901.1	PP179900.1	KJ538546.1	MF360246.1	MK959604.1	MK959605.1	KX185156.1	KP266742.1	MK227779.1	AF389451.1	MT512504.1
MF187209.1	1	1	0.647178	0.671319	0.743427	0.668432	0.674453	0.708696	0.709624	0.711979	0.711611	0.711791	0.710552	0.712178	0.711493	0.711188	0.711045	0.71096	0.710874	0.710512	0.709692	0.702709	0.709031	0.709017	0.708005	0.707896	0.711283	0.711169	0.711463	0.712131	0.710931	0.710807	0.708168	0.709492	0.707952	0.707744	0.705938	0.705721	0.7042	0.7042	0.704262	0.70419	0.706539	0.704796	0.701223	0.701757	0.700204	0.705722	0.705843
KX397570.1	1	1	0.647178	0.671319	0.743427	0.668432	0.674453	0.708696	0.709624	0.711979	0.711611	0.711791	0.710552	0.712178	0.711493	0.711188	0.711045	0.71096	0.710874	0.710512	0.709692	0.702709	0.709031	0.709017	0.708005	0.707896	0.711283	0.711169	0.711463	0.712131	0.710931	0.710807	0.708168	0.709492	0.707952	0.707744	0.705938	0.705721	0.7042	0.7042	0.704262	0.70419	0.706539	0.704796	0.701223	0.701757	0.700204	0.705722	0.705843
MK959606.1	0.647178	0.647178	1	0.936046	0.761023	0.839056	0.842007	0.842261	0.839775	0.845001	0.848387	0.84626	0.843918	0.850272	0.854566	0.849077	0.849134	0.849611	0.849282	0.850157	0.849662	0.852093	0.829329	0.829323	0.827679	0.82769	0.836293	0.835501	0.834457	0.836945	0.831239	0.831724	0.83249	0.828234	0.83371	0.83362	0.837821	0.837699	0.830691	0.830673	0.824971	0.823889	0.859435	0.864687	0.824439	0.82096	0.823001	0.811264	0.810516
MK959610.1	0.671319	0.671319	0.936046	1	0.814981	0.899998	0.902049	0.899427	0.897028	0.902594	0.905777	0.903597	0.901412	0.907042	0.911588	0.906062	0.906169	0.906628	0.906308	0.907821	0.906816	0.905549	0.886497	0.886489	0.884855	0.884847	0.893896	0.893044	0.891936	0.894486	0.888766	0.889301	0.889889	0.885413	0.8907	0.890594	0.894809	0.894592	0.887389	0.887371	0.881421	0.880217	0.913125	0.922224	0.880809	0.877461	0.879835	0.866967	0.866247
KP266743.1	0.743427	0.743427	0.761023	0.814981	1	0.854297	0.859525	0.887	0.888559	0.890264	0.887313	0.886363	0.884726	0.888468	0.888833	0.890236	0.890644	0.890922	0.890595	0.891463	0.892513	0.888762	0.885796	0.88577	0.881996	0.881697	0.884469	0.883721	0.8829	0.885292	0.893807	0.894032	0.896928	0.899743	0.888374	0.887657	0.882392	0.882227	0.878725	0.878706	0.879609	0.885383	0.883756	0.878596	0.891149	0.892131	0.887741	0.889917	0.890423
MK959617.1	0.668432	0.668432	0.839056	0.899998	0.854297	1	0.983873	0.917982	0.915274	0.92085	0.923622	0.92106	0.918526	0.930881	0.928353	0.934052	0.934935	0.934987	0.935103	0.933506	0.937465	0.934737	0.904761	0.904772	0.903517	0.903503	0.911968	0.910853	0.909864	0.909102	0.90768	0.908254	0.910256	0.904472	0.909501	0.909755	0.911965	0.911649	0.906139	0.90612	0.899328	0.905124	0.916363	0.913236	0.897953	0.8954	0.897595	0.889784	0.889204
MK959612.1	0.674453	0.674453	0.842007	0.902049	0.859525	0.983873	1	0.931078	0.928485	0.934143	0.937099	0.934336	0.931954	0.944448	0.94209	0.947717	0.948395	0.94877	0.948693	0.94724	0.951249	0.948608	0.917887	0.917898	0.916717	0.916698	0.925594	0.924505	0.923498	0.922325	0.920637	0.921176	0.92254	0.916582	0.922583	0.922561	0.925067	0.924746	0.919122	0.919103	0.912294	0.917943	0.9301	0.927108	0.91137	0.90871	0.910939	0.901787	0.901183
AY548484.1	0.708696	0.708696	0.842261	0.899427	0.887	0.917982	0.931078	1	0.991445	0.986544	0.989132	0.985373	0.985968	0.985846	0.984118	0.981634	0.981596	0.981134	0.981238	0.981596	0.978433	0.972635	0.980728	0.980756	0.980611	0.98058	0.97425	0.974118	0.974146	0.969755	0.973825	0.973429	0.970161	0.96713	0.984099	0.985213	0.985227	0.984998	0.982867	0.982849	0.977235	0.976326	0.960813	0.956828	0.938491	0.936905	0.935705	0.944902	0.94392
OM963013.1	0.709624	0.709624	0.839775	0.897028	0.888559	0.915274	0.928485	0.991445	1	0.98571	0.985616	0.982909	0.986978	0.983089	0.981613	0.979275	0.978859	0.978603	0.978414	0.97884	0.975925	0.970067	0.983751	0.983742	0.980856	0.980523	0.974562	0.974553	0.974714	0.971269	0.975291	0.975376	0.970597	0.968354	0.983619	0.982926	0.981877	0.98162	0.981755	0.981736	0.975797	0.974345	0.962449	0.956222	0.939008	0.938185	0.935431	0.944573	0.944232
MK959621.1	0.711979	0.711979	0.845001	0.902594	0.890264	0.92085	0.934143	0.986544	0.98571	1	0.986219	0.982804	0.98225	0.987185	0.988052	0.985161	0.984779	0.984597	0.984416	0.98537	0.98224	0.976009	0.974061	0.974052	0.971582	0.971506	0.976117	0.975032	0.973979	0.971943	0.975465	0.975331	0.971285	0.969138	0.976094	0.975692	0.979906	0.979472	0.974717	0.974698	0.969239	0.966992	0.966265	0.962124	0.942264	0.941052	0.940728	0.9466	0.946221
KJ175144.1	0.711611	0.711611	0.848387	0.905777	0.887313	0.923622	0.937099	0.989132	0.985616	0.986219	1	0.994357	0.991453	0.991396	0.990216	0.987637	0.98757	0.987332	0.987437	0.98796	0.984667	0.978881	0.974686	0.974696	0.972742	0.972714	0.983011	0.982888	0.983049	0.977577	0.97416	0.973608	0.971419	0.967279	0.978855	0.979073	0.977729	0.977539	0.975175	0.975156	0.970201	0.969216	0.967155	0.959065	0.943856	0.941991	0.940887	0.946893	0.945922
MH351268.1	0.711791	0.711791	0.84626	0.903597	0.886363	0.92106	0.934336	0.985373	0.982909	0.982804	0.994357	1	0.988176	0.988238	0.986839	0.984459	0.984421	0.984164	0.984269	0.984793	0.9815	0.975752	0.972481	0.972491	0.970478	0.97045	0.979473	0.979321	0.979501	0.980529	0.971498	0.970974	0.969081	0.96515	0.976246	0.976428	0.974556	0.97434	0.972202	0.972184	0.967081	0.966497	0.964513	0.956947	0.942891	0.941035	0.939903	0.945451	0.944499
OP852645.1	0.710552	0.710552	0.843918	0.901412	0.884726	0.918526	0.931954	0.985968	0.986978	0.98225	0.991453	0.988176	1	0.986571	0.985432	0.982801	0.982326	0.982117	0.982079	0.982659	0.979411	0.973504	0.975992	0.976001	0.97412	0.974081	0.979933	0.980427	0.980379	0.974814	0.971063	0.971177	0.968527	0.96527	0.978193	0.978109	0.976358	0.975841	0.975567	0.975549	0.969529	0.969001	0.96545	0.956191	0.940749	0.938317	0.936437	0.943199	0.942344
MK959616.1	0.712178	0.712178	0.850272	0.907042	0.888468	0.930881	0.944448	0.985846	0.983089	0.987185	0.991396	0.988238	0.986571	1	0.99384	0.995135	0.995059	0.994849	0.994716	0.991793	0.992193	0.986281	0.97284	0.97285	0.970987	0.97095	0.977608	0.977475	0.977513	0.973781	0.972438	0.972029	0.969925	0.965745	0.976283	0.976296	0.979455	0.979153	0.97267	0.972651	0.966315	0.9666	0.966488	0.958062	0.94462	0.943306	0.94184	0.948342	0.947561
MK959608.1	0.711493	0.711493	0.854566	0.911588	0.888833	0.928353	0.94209	0.984118	0.981613	0.988052	0.990216	0.986839	0.985432	0.99384	1	0.992845	0.992568	0.992596	0.992405	0.991679	0.989807	0.983932	0.971354	0.971364	0.969025	0.968988	0.978579	0.977663	0.976435	0.975111	0.973199	0.97329	0.971198	0.967062	0.974544	0.974474	0.979033	0.978693	0.971118	0.9711	0.964746	0.963918	0.969316	0.960594	0.94573	0.944287	0.942864	0.945696	0.945012
MK959611.1	0.711188	0.711188	0.849077	0.906062	0.890236	0.934052	0.947717	0.981634	0.979275	0.985161	0.987637	0.984459	0.982801	0.995135	0.992845	1	0.998404	0.9985	0.99828	0.99548	0.995623	0.989813	0.968799	0.968809	0.967194	0.967158	0.976413	0.975394	0.974169	0.972867	0.971213	0.971799	0.96963	0.965483	0.972493	0.972434	0.97511	0.97479	0.968856	0.968838	0.962354	0.96261	0.967117	0.959023	0.947746	0.946408	0.944927	0.94779	0.947182
MK959613.1	0.711045	0.711045	0.849134	0.906169	0.890644	0.934935	0.948395	0.981596	0.978859	0.984779	0.98757	0.984421	0.982326	0.995059	0.992568	0.998404	1	0.998891	0.999015	0.996071	0.996358	0.990421	0.968421	0.968431	0.966798	0.966762	0.975984	0.975003	0.973779	0.972313	0.970984	0.971575	0.969771	0.965565	0.972115	0.972273	0.974819	0.974499	0.96852	0.968501	0.96199	0.962255	0.967076	0.959026	0.948147	0.946828	0.945422	0.948028	0.947459
MK959618.1	0.71096	0.71096	0.849611	0.906628	0.890922	0.934987	0.94877	0.981134	0.978603	0.984597	0.987332	0.984164	0.982117	0.994849	0.992596	0.9985	0.998891	1	0.999378	0.996509	0.9967	0.991114	0.968146	0.968156	0.966506	0.96647	0.975955	0.974975	0.97375	0.972228	0.970688	0.971279	0.969976	0.965691	0.971888	0.971829	0.974613	0.974284	0.968258	0.968239	0.961757	0.962012	0.967585	0.959521	0.948608	0.947269	0.945805	0.947924	0.947335
MK959614.1	0.710874	0.710874	0.849282	0.906308	0.890595	0.935103	0.948693	0.981238	0.978414	0.984416	0.987437	0.984269	0.982079	0.994716	0.992405	0.99828	0.999015	0.999378	1	0.996309	0.99649	0.990867	0.968014	0.968024	0.966355	0.966319	0.975774	0.974794	0.973569	0.972046	0.970535	0.971126	0.969675	0.965467	0.971718	0.971952	0.974434	0.974105	0.968099	0.968081	0.96156	0.961844	0.967207	0.959212	0.948301	0.946971	0.945585	0.947781	0.947211
MK959619.1	0.710512	0.710512	0.850157	0.907821	0.891463	0.933506	0.94724	0.981596	0.97884	0.98537	0.98796	0.984793	0.982659	0.991793	0.991679	0.99548	0.996071	0.996509	0.996309	1	0.995575	0.989398	0.968459	0.968469	0.966619	0.966592	0.976499	0.97548	0.974255	0.972695	0.970621	0.97124	0.971307	0.966485	0.972011	0.971952	0.974735	0.974387	0.968595	0.968576	0.962382	0.962349	0.969248	0.961452	0.949586	0.947949	0.946684	0.947543	0.946954
MK959615.1	0.709692	0.709692	0.849662	0.906816	0.892513	0.937465	0.951249	0.978433	0.975925	0.98224	0.984667	0.9815	0.979411	0.992193	0.989807	0.995623	0.996358	0.9967	0.99649	0.995575	1	0.991309	0.965478	0.965488	0.963986	0.963952	0.973388	0.97241	0.971189	0.969497	0.968148	0.968736	0.969833	0.963987	0.969326	0.969279	0.972238	0.971863	0.965725	0.965706	0.959216	0.959518	0.968219	0.959921	0.950271	0.948966	0.947499	0.94721	0.946621
MK959620.1	0.702709	0.702709	0.852093	0.905549	0.888762	0.934737	0.948608	0.972635	0.970067	0.976009	0.978881	0.975752	0.973504	0.986281	0.983932	0.989813	0.990421	0.991114	0.990867	0.989398	0.991309	1	0.959639	0.959649	0.958014	0.957981	0.967358	0.966385	0.965172	0.963712	0.962209	0.962791	0.96408	0.958176	0.96373	0.963689	0.966175	0.965849	0.959809	0.95979	0.95334	0.953996	0.967234	0.959093	0.948482	0.947117	0.945714	0.93989	0.939298
MZ514904.1	0.709031	0.709031	0.829329	0.886497	0.885796	0.904761	0.917887	0.980728	0.983751	0.974061	0.974686	0.972481	0.975992	0.97284	0.971354	0.968799	0.968421	0.968146	0.968014	0.968459	0.965478	0.959639	1	0.999972	0.99149	0.991153	0.983477	0.983695	0.983572	0.976843	0.974099	0.974004	0.97003	0.967664	0.972767	0.972349	0.971281	0.971366	0.969866	0.969847	0.974143	0.963395	0.951141	0.944933	0.93052	0.929545	0.925949	0.940201	0.939529
MZ514903.1	0.709017	0.709017	0.829323	0.886489	0.88577	0.904772	0.917898	0.980756	0.983742	0.974052	0.974696	0.972491	0.976001	0.97285	0.971364	0.968809	0.968431	0.968156	0.968024	0.968469	0.965488	0.959649	0.999972	1	0.991508	0.991172	0.983487	0.983704	0.983581	0.976834	0.97409	0.973995	0.97004	0.967655	0.972795	0.972377	0.97129	0.971375	0.969894	0.969875	0.974171	0.963423	0.951132	0.944924	0.930493	0.929518	0.925922	0.940174	0.939502
OM927979.1	0.708005	0.708005	0.827679	0.884855	0.881996	0.903517	0.916717	0.980611	0.980856	0.971582	0.972742	0.970478	0.97412	0.970987	0.969025	0.967194	0.966798	0.966506	0.966355	0.966619	0.963986	0.958014	0.99149	0.991508	1	0.99966	0.982592	0.982621	0.982517	0.974695	0.973025	0.972733	0.968355	0.965817	0.972478	0.972771	0.972717	0.972661	0.971268	0.971258	0.97419	0.964292	0.948447	0.943201	0.927482	0.925633	0.92351	0.938135	0.937031
[truncated: 214 more rows]
[truncated: 197 more columns]
