# Supplementary material for: Viral genomic methylation and the interspecies evolutionary relationships of ranavirus
Source: PLoS Pathog. 2024 Nov 25;20(11):e1012736. doi: 10.1371/journal.ppat.1012736 (PMC11627377; doi:10.1371/journal.ppat.1012736)
Supplement: S7 Data — (XLSX) [file ppat.1012736.s009.xlsx]

## Sheet: Sheet1
GenBank	Name	Genera	Species	Genotype	Host/Collection species	class	Region
MF187209.1	Rana catesbeiana virus 2 isolate RCV-Z2	Ranavirus	Frog virus 3 (FV3)	Frog virus 3 (FV3)	Lithobates catesbeianus	Amphibia	Freshwater and terrestrial
KX397570.1	Frog virus 3 isolate RC15021	Ranavirus	Frog virus 3 (FV3)	Frog virus 3 (FV3)	Lithobates catesbeianus	Amphibia	Freshwater and terrestrial
MK959606.1	Frog virus 3 strain KTC3	Ranavirus	Frog virus 3 (FV3)	Frog virus 3 (FV3)	Pseudacris maculata	Amphibia	Freshwater and terrestrial
MK959610.1	Frog virus 3 strain Z595	Ranavirus	Frog virus 3 (FV3)	Frog virus 3 (FV3)	Rana sylvatica	Amphibia	Freshwater and terrestrial
KP266743.1	Tortoise ranavirus 1 isolate 1 (882/96)	Ranavirus	Frog virus 3 (FV3)	Frog virus 3 (FV3)	Testudo kleinmanni	Reptilia	terrestrial
MK959617.1	Frog virus 3 strain Z936	Ranavirus	Frog virus 3 (FV3)	Frog virus 3 (FV3)	Pseudacris maculata	Amphibia	Freshwater and terrestrial
MK959612.1	Frog virus 3 strain Z916	Ranavirus	Frog virus 3 (FV3)	Frog virus 3 (FV3)	Rana sylvatica	Amphibia	Freshwater and terrestrial
AY548484.1	Frog virus 3	Ranavirus	Frog virus 3 (FV3)	Frog virus 3 (FV3)	Rana pipiens	Amphibia	Freshwater and terrestrial
OM963013.1	Terrapene mexicana triunguis ranavirus 1 isolate TMTRV1	Ranavirus	Frog virus 3 (FV3)	Frog virus 3 (FV3)	Terrapene carolina triunguis	Reptilia	terrestrial
MK959621.1	Frog virus 3 strain Z994	Ranavirus	Frog virus 3 (FV3)	Frog virus 3 (FV3)	Rana sylvatica	Amphibia	Freshwater and terrestrial
KJ175144.1	Frog virus 3 isolate SSME	Ranavirus	Frog virus 3 (FV3)	Frog virus 3 (FV3)	spotted salamander	Amphibia	Freshwater and terrestrial
MH351268.1	Frog virus 3 strain Rana-Bra-01	Ranavirus	Frog virus 3 (FV3)	Frog virus 3 (FV3)	Rana catesbeiana (frog)	Amphibia	Freshwater and terrestrial
OP852645.1	Terrapene mexicana triunguis ranavirus 2 isolate 21126-3	Ranavirus	Frog virus 3 (FV3)	Frog virus 3 (FV3)	Terrapene carolina triunguis	Reptilia	terrestrial
MK959616.1	Frog virus 3 strain Z933	Ranavirus	Frog virus 3 (FV3)	Frog virus 3 (FV3)	Pseudacris maculata	Amphibia	Freshwater and terrestrial
MK959608.1	Frog virus 3 strain Z377	Ranavirus	Frog virus 3 (FV3)	Frog virus 3 (FV3)	Pseudacris maculata	Amphibia	Freshwater and terrestrial
MK959611.1	Frog virus 3 strain Z897	Ranavirus	Frog virus 3 (FV3)	Frog virus 3 (FV3)	Pseudacris maculata	Amphibia	Freshwater and terrestrial
MK959613.1	Frog virus 3 strain Z920	Ranavirus	Frog virus 3 (FV3)	Frog virus 3 (FV3)	Rana sylvatica	Amphibia	Freshwater and terrestrial
MK959618.1	Frog virus 3 strain Z938	Ranavirus	Frog virus 3 (FV3)	Frog virus 3 (FV3)	Rana sylvatica	Amphibia	Freshwater and terrestrial
MK959614.1	Frog virus 3 strain Z929	Ranavirus	Frog virus 3 (FV3)	Frog virus 3 (FV3)	Pseudacris maculata	Amphibia	Freshwater and terrestrial
MK959619.1	Frog virus 3 strain Z939	Ranavirus	Frog virus 3 (FV3)	Frog virus 3 (FV3)	Rana sylvatica	Amphibia	Freshwater and terrestrial
MK959615.1	Frog virus 3 strain Z930	Ranavirus	Frog virus 3 (FV3)	Frog virus 3 (FV3)	Rana sylvatica	Amphibia	Freshwater and terrestrial
MK959620.1	Frog virus 3 strain Z942	Ranavirus	Frog virus 3 (FV3)	Frog virus 3 (FV3)	Rana sylvatica	Amphibia	Freshwater and terrestrial
MZ514904.1	Tadpole virus 2 isolate WVL21036	Ranavirus	Frog virus 3 (FV3)	Frog virus 3 (FV3)	Rana aurora	Amphibia	Freshwater and terrestrial
MZ514903.1	Stickleback virus isolate WVL21035	Ranavirus	Frog virus 3 (FV3)	Frog virus 3 (FV3)	Gasterosteus aculeatus	Ray-finned Fishes	Freshwater and marine
OM927979.1	Frog virus 3 isolate WVL20057-5	Ranavirus	Frog virus 3 (FV3)	Frog virus 3 (FV3)	Rana temporaria	Amphibia	Freshwater and terrestrial
OM927978.1	Frog virus 3 isolate WVL20057-3	Ranavirus	Frog virus 3 (FV3)	Frog virus 3 (FV3)	Chrysemys picta picta	Reptilia	Freshwater
MG953519.1	Trioceros melleri ranavirus isolate C16001	Ranavirus	Frog virus 3 (FV3)	Frog virus 3 (FV3)	Trioceros melleri	Reptilia	terrestrial
MG953518.1	Terrapene carolina carolina ranavirus isolate TCA16001	Ranavirus	Frog virus 3 (FV3)	Frog virus 3 (FV3)	Terrapene carolina carolina	Reptilia	terrestrial
MG953520.1	Trioceros melleri ranavirus isolate C16002	Ranavirus	Frog virus 3 (FV3)	Frog virus 3 (FV3)	Trioceros melleri	Reptilia	terrestrial
MT578298.1	Frog virus 3 strain Rana-Bra-17	Ranavirus	Frog virus 3 (FV3)	Frog virus 3 (FV3)	Lithobates catesbeianus	Amphibia	Freshwater and terrestrial
PP518040.1	Onychodactylus koreanus ranavirus isolate OKRV1	Ranavirus	Frog virus 3 (FV3)	Frog virus 3 (FV3)	Onychodactylus koreanus	Amphibia	Freshwater and terrestrial
PP518041.1	Onychodactylus koreanus ranavirus isolate OKRV2	Ranavirus	Frog virus 3 (FV3)	Frog virus 3 (FV3)	Onychodactylus koreanus	Amphibia	Freshwater and terrestrial
MG791866.1	Rana nigromaculata ranavirus strain MWH421017	Ranavirus	Frog virus 3 (FV3)	Frog virus 3 (FV3)	Rana nigromaculata (black-spotted pond frogs)	Amphibia	Freshwater and terrestrial
PP357265.1	Frog virus 3 isolate Hunan/CHN/2022	Ranavirus	Frog virus 3 (FV3)	Frog virus 3 (FV3)	Pelophylax nigromaculatus	Amphibia	Freshwater and terrestrial
JQ654586.1	Rana grylio iridovirus	Ranavirus	Frog virus 3 (FV3)	Frog virus 3 (FV3)	Rana grylio	Amphibia	Freshwater and terrestrial
EU627010.1	Soft-shelled turtle iridovirus	Ranavirus	Frog virus 3 (FV3)	Frog virus 3 (FV3)	Trionyx sinensis (soft-shelled turtle)	Reptilia	Freshwater and terrestrial
MK959609.1	Frog virus 3 strain Z582	Ranavirus	Frog virus 3 (FV3)	Frog virus 3 (FV3)	Pseudacris maculata	Amphibia	Freshwater and terrestrial
MK959607.1	Frog virus 3 strain KTW1	Ranavirus	Frog virus 3 (FV3)	Frog virus 3 (FV3)	Rana sylvatica	Amphibia	Freshwater and terrestrial
PP179901.1	Frog virus 3 isolate LC3C	Ranavirus	Frog virus 3 (FV3)	Frog virus 3 (FV3)	Lithobates capito	Amphibia	Freshwater and terrestrial
PP179900.1	Frog virus 3 isolate NP2C	Ranavirus	Frog virus 3 (FV3)	Frog virus 3 (FV3)	Notophthalmus perstriatus	Amphibia	Freshwater and terrestrial
KJ538546.1	Frog virus 3 isolate RUK13	Ranavirus	Frog virus 3 (FV3)	Frog virus 3 (FV3)	Rana temporaria (adult)	Amphibia	Freshwater and terrestrial
MF360246.1	Frog virus 3 isolate Op/2015/Netherlands/UU3150324001	Ranavirus	Frog virus 3 (FV3)	Frog virus 3 (FV3)	Oophaga pumilio	Amphibia	Freshwater and terrestrial
MK959604.1	Frog virus 3 strain KEN1	Ranavirus	Frog virus 3 (FV3)	Frog virus 3 (FV3)	Rana pipiens	Amphibia	Freshwater and terrestrial
MK959605.1	Frog virus 3 strain KEN5	Ranavirus	Frog virus 3 (FV3)	Frog virus 3 (FV3)	Rana pipiens	Amphibia	Freshwater and terrestrial
KX185156.1	Bohle iridovirus isolate BIV-ME 93/35	Ranavirus	Frog virus 3 (FV3)	Bohle iridovirus (BIV)	Limnodynastes ornatus	Amphibia	Freshwater and terrestrial
KP266742.1	German gecko ranavirus isolate 2000/99	Ranavirus	Frog virus 3 (FV3)	Bohle iridovirus (BIV)	Uroplatus fimbriatus	Reptilia	Terrestrial
MK227779.1	Zoo ranavirus isolate ZRV040414	Ranavirus	Frog virus 3 (FV3)	Bohle iridovirus (BIV)	Anaxyrus boreas boreas	Amphibia	Freshwater and terrestrial
AF389451.1	Tiger frog virus	Ranavirus	Frog virus 3 (FV3)	Tiger frog virus (TFV)	Rana tigrina rugulosa	Amphibia	Freshwater and terrestrial
MT512504.1	Tiger frog virus isolate AV9803	Ranavirus	Frog virus 3 (FV3)	Tiger frog virus (TFV)	Hoplobatrachus tigerinus	Amphibia	Freshwater and terrestrial
MT512500.1	Tiger frog virus isolate VD-17-007	Ranavirus	Frog virus 3 (FV3)	Tiger frog virus (TFV)	Hoplobatrachus rugulosus	Amphibia	Freshwater and terrestrial
MT512499.1	Tiger frog virus isolate VD-16-006	Ranavirus	Frog virus 3 (FV3)	Tiger frog virus (TFV)	Hoplobatrachus rugulosus	Amphibia	Freshwater and terrestrial
MT512503.1	Tiger frog virus isolate F2112	Ranavirus	Frog virus 3 (FV3)	Tiger frog virus (TFV)	Poecilia reticulata	Ray-finned Fishes	Freshwater
MT512502.1	Tiger frog virus isolate D2008	Ranavirus	Frog virus 3 (FV3)	Tiger frog virus (TFV)	Oxyeleotris marmorata	Ray-finned Fishes	Freshwater
MT512497.1	Tiger frog virus isolate D03-034	Ranavirus	Frog virus 3 (FV3)	Tiger frog virus (TFV)	Fejervarya limnocharis	Amphibia	Freshwater and terrestrial
MT512498.1	Tiger frog virus isolate D11-067	Ranavirus	Frog virus 3 (FV3)	Tiger frog virus (TFV)	Hoplobatrachus rugulosus	Amphibia	Freshwater and terrestrial
MT512501.1	Tiger frog virus isolate F0207	Ranavirus	Frog virus 3 (FV3)	Tiger frog virus (TFV)	Carassius auratus	Ray-finned Fishes	Freshwater
MW727505.1	Tiger frog virus isolate A-21	Ranavirus	Frog virus 3 (FV3)	Tiger frog virus (TFV)	Hoplobatrachus occipitalis	Amphibia	Freshwater and terrestrial
OM287133.1	Ranavirus sp. isolate CVASU FV3-like	Ranavirus	Frog virus 3 (FV3)	Tiger frog virus (TFV)	Geochelone elegans	Reptilia	Terrestrial
MF102030.1	Common midwife toad virus isolate Pe/2015/Netherlands/UU3150902003	Ranavirus	Common midwife toad virus (CMTV)	Common midwife toad virus-NL (CMTV-NL)	Pelophylax esculentus	Amphibia	Freshwater and terrestrial
KP056312.1	Common midwife toad virus-NL isolate Pelophylax kl. esculentus/2013/NL	Ranavirus	Common midwife toad virus (CMTV)	Common midwife toad virus-NL (CMTV-NL)	Pelophylax lessonae	Amphibia	Freshwater and terrestrial
MF062694.1	Common midwife toad virus isolate Lv/2013/Netherlands/UU3130829033	Ranavirus	Common midwife toad virus (CMTV)	Common midwife toad virus-NL (CMTV-NL)	Lissotriton vulgaris	Amphibia	Freshwater and terrestrial
MF102029.1	Common midwife toad virus isolate Lv/2015/Netherlands/UU315625026	Ranavirus	Common midwife toad virus (CMTV)	Common midwife toad virus-NL (CMTV-NL)	Lissotriton vulgaris	Amphibia	Freshwater and terrestrial
MF004271.1	Common midwife toad virus isolate Pr/2011/Netherlands/UU3110504006	Ranavirus	Common midwife toad virus (CMTV)	Common midwife toad virus-NL (CMTV-NL)	Pelophylax ridibundus	Amphibia	Freshwater and terrestrial
MF038789.1	Common midwife toad virus isolate Pe/2011/Netherlands/UU3110920007	Ranavirus	Common midwife toad virus (CMTV)	Common midwife toad virus-NL (CMTV-NL)	Pelophylax esculentus	Amphibia	Freshwater and terrestrial
MF033604.1	Common midwife toad virus isolate Pe/2011/Netherlands/UU3110810001	Ranavirus	Common midwife toad virus (CMTV)	Common midwife toad virus-NL (CMTV-NL)	Pelophylax esculentus	Amphibia	Freshwater and terrestrial
MF062695.1	Common midwife toad virus isolate Pe/2014/Netherlands/UU3140624035	Ranavirus	Common midwife toad virus (CMTV)	Common midwife toad virus-NL (CMTV-NL)	Pelophylax esculentus	Amphibia	Freshwater and terrestrial
MF062693.1	Common midwife toad virus isolate Pf/2011/Netherlands/UU3120627007	Ranavirus	Common midwife toad virus (CMTV)	Common midwife toad virus-NL (CMTV-NL)	Pelobates fuscus	Amphibia	Freshwater and terrestrial
MF093732.1	Common midwife toad virus isolate Pe/2014/Netherlands/UU3140708060	Ranavirus	Common midwife toad virus (CMTV)	Common midwife toad virus-NL (CMTV-NL)	Pelophylax esculentus	Amphibia	Freshwater and terrestrial
MF004272.1	Common midwife toad virus isolate Lv/2015/Netherlands/UU315092051	Ranavirus	Common midwife toad virus (CMTV)	Common midwife toad virus-NL (CMTV-NL)	Lissotriton vulgaris	Amphibia	Freshwater and terrestrial
MF102028.1	Common midwife toad virus isolate Pe/2014/Netherlands/UU3140911031	Ranavirus	Common midwife toad virus (CMTV)	Common midwife toad virus-NL (CMTV-NL)	Pelophylax esculentus	Amphibia	Freshwater and terrestrial
MT452035.1	Red-eared slider ranavirus isolate WVL17367-02A	Ranavirus	Common midwife toad virus (CMTV)	Common midwife toad virus-NL (CMTV-NL)	Trachemys scripta elegans	Reptilia	Freshwater and terrestrial
MF538627.1	Pelophylax esculentus virus isolate PEV_DK1	Ranavirus	Common midwife toad virus (CMTV)	Common midwife toad virus-E (CMTV-E)	Pelophylax esculentus	Amphibia	Freshwater and terrestrial
JQ231222.1	Common midwife toad virus -E isolate Mesotriton alpestris/2008/E	Ranavirus	Common midwife toad virus (CMTV)	Common midwife toad virus-E (CMTV-E)	Ichthyosaura alpestris cyreni	Amphibia	Freshwater and terrestrial
MF125269.1	Common midwife toad virus isolate Pe/2015/Netherlands/UU3151009019	Ranavirus	Common midwife toad virus (CMTV)	Common midwife toad virus-E (CMTV-E)	Pelophylax esculentus	Amphibia	Freshwater and terrestrial
MF125270.1	Common midwife toad virus isolate Pe/2016/Netherlands/UU3160714042	Ranavirus	Common midwife toad virus (CMTV)	Common midwife toad virus-E (CMTV-E)	Pelophylax esculentus	Amphibia	Freshwater and terrestrial
MF538628.1	Rana esculenta virus isolate REV 282/I02	Ranavirus	Common midwife toad virus (CMTV)	Common midwife toad virus-E (CMTV-E)	Rana esculenta	Amphibia	Freshwater and terrestrial
KX574341.1	Pike-perch iridovirus isolate SLU14001	Ranavirus	Common midwife toad virus (CMTV)	Common midwife toad virus-E (CMTV-E)	Sander lucioperca	Ray-finned Fishes	Freshwater and marine
KX397571.1	Rana catesbeiana virus isolate RC15027	Ranavirus	Common midwife toad virus (CMTV)	Common midwife toad virus-E (CMTV-E)	American bullfrog	Amphibia	Freshwater and terrestrial
MF187210.1	Rana catesbeiana virus isolate RCV-Z	Ranavirus	Common midwife toad virus (CMTV)	Common midwife toad virus-E (CMTV-E)	Lithobates catesbeianus	Amphibia	Freshwater and terrestrial
KF033124.1	Andrias davidianus ranavirus isolate 2010SX	Ranavirus	Common midwife toad virus (CMTV)	Common midwife toad virus-E (CMTV-E)	Andrias davidianus (Chinese giant salamander)	Amphibia	Freshwater and terrestrial
ON080858.1	Percocypris pingi ranavirus isolate 2021GY	Ranavirus	Common midwife toad virus (CMTV)	Common midwife toad virus-E (CMTV-E)	Percocypris pingi	Ray-finned Fishes	Freshwater
KC865735.1	Andrias davidianus ranavirus isolate 1201	Ranavirus	Common midwife toad virus (CMTV)	Common midwife toad virus-E (CMTV-E)	Andrias davidianus	Amphibia	Freshwater and terrestrial
PP491958.1	Ranavirus sp. isolate TSL210813	Ranavirus	Common midwife toad virus (CMTV)	Common midwife toad virus-E (CMTV-E)	Lithobates grylio	Amphibia	Freshwater and terrestrial
KP266741.1	Testudo hermanni ranavirus isolate CH8/96	Ranavirus	Common midwife toad virus (CMTV)	Common midwife toad virus-E (CMTV-E)	Testudo hermanni	Reptilia	terrestrial
KC243313.1	Chinese giant salamander iridovirus	Ranavirus	Common midwife toad virus (CMTV)	Common midwife toad virus-E (CMTV-E)	Andrias davidianus	Amphibia	Freshwater and terrestrial
KF512820.1	Chinese giant salamander iridovirus isolate CGSIV-HN1104	Ranavirus	Common midwife toad virus (CMTV)	Common midwife toad virus-E (CMTV-E)	Andrias davidianus (Chinese giant salamander)	Amphibia	Freshwater and terrestrial
AY150217.1	Ambystoma tigrinum stebbensi virus	Ranavirus	Ambystoma tigrinum virus (ATV)		tiger salamanders (A. tigrinum stebbinsi)	Amphibia	Freshwater and terrestrial
KR075873.1	Ambystoma tigrinum virus isolate HEIDI	Ranavirus	Ambystoma tigrinum virus (ATV)		Ambystoma tigrinum	Amphibia	Freshwater and terrestrial
KR075877.1	Ambystoma tigrinum virus isolate UTAH	Ranavirus	Ambystoma tigrinum virus (ATV)		Ambystoma tigrinum	Amphibia	Freshwater and terrestrial
KR075876.1	Ambystoma tigrinum virus isolate YEL	Ranavirus	Ambystoma tigrinum virus (ATV)		Ambystoma tigrinum	Amphibia	Freshwater and terrestrial
KR075881.1	Ambystoma tigrinum virus isolate JMH	Ranavirus	Ambystoma tigrinum virus (ATV)		Ambystoma tigrinum	Amphibia	Freshwater and terrestrial
KR075882.1	Ambystoma tigrinum virus isolate GUFFY	Ranavirus	Ambystoma tigrinum virus (ATV)		Ambystoma tigrinum	Amphibia	Freshwater and terrestrial
KR075874.1	Ambystoma tigrinum virus isolate ORV	Ranavirus	Ambystoma tigrinum virus (ATV)		Ambystoma tigrinum	Amphibia	Freshwater and terrestrial
KR075886.1	Ambystoma tigrinum virus isolate CAP	Ranavirus	Ambystoma tigrinum virus (ATV)		Ambystoma tigrinum	Amphibia	Freshwater and terrestrial
KR075878.1	Ambystoma tigrinum virus isolate SLV	Ranavirus	Ambystoma tigrinum virus (ATV)		Ambystoma tigrinum	Amphibia	Freshwater and terrestrial
KR075885.1	Ambystoma tigrinum virus isolate DO-ATV	Ranavirus	Ambystoma tigrinum virus (ATV)		Ambystoma tigrinum	Amphibia	Freshwater and terrestrial
KR075872.1	Ambystoma tigrinum virus isolate AXO	Ranavirus	Ambystoma tigrinum virus (ATV)		Ambystoma mexicanum	Amphibia	Freshwater and terrestrial
MK580531.2	Ambystoma tigrinum virus isolate 2013-ATV-04	Ranavirus	Ambystoma tigrinum virus (ATV)		Ambystoma mavortium	Amphibia	Freshwater and terrestrial
MK580534.1	Ambystoma tigrinum virus isolate 2013-LL2	Ranavirus	Ambystoma tigrinum virus (ATV)		Ambystoma mavortium	Amphibia	Freshwater and terrestrial
MK580532.2	Ambystoma tigrinum virus isolate 2013-ATV-12	Ranavirus	Ambystoma tigrinum virus (ATV)		Ambystoma mavortium	Amphibia	Freshwater and terrestrial
MK580533.2	Ambystoma tigrinum virus isolate 2013-LL1	Ranavirus	Ambystoma tigrinum virus (ATV)		Ambystoma mavortium	Amphibia	Freshwater and terrestrial
MK580535.2	Ambystoma tigrinum virus isolate 2013-LL3	Ranavirus	Ambystoma tigrinum virus (ATV)		Ambystoma mavortium	Amphibia	Freshwater and terrestrial
MK580536.1	Ambystoma tigrinum virus isolate 2014-ATV-322	Ranavirus	Ambystoma tigrinum virus (ATV)		Ambystoma mavortium	Amphibia	Freshwater and terrestrial
KR075879.1	Ambystoma tigrinum virus isolate RRV	Ranavirus	Ambystoma tigrinum virus (ATV)		Ambystoma tigrinum	Amphibia	Freshwater and terrestrial
KR075875.1	Ambystoma tigrinum virus isolate TSMB	Ranavirus	Ambystoma tigrinum virus (ATV)		Ambystoma tigrinum	Amphibia	Freshwater and terrestrial
KR075884.1	Ambystoma tigrinum virus isolate DAL1	Ranavirus	Ambystoma tigrinum virus (ATV)		Ambystoma tigrinum	Amphibia	Freshwater and terrestrial
KR075883.1	Ambystoma tigrinum virus isolate DOT312	Ranavirus	Ambystoma tigrinum virus (ATV)		Ambystoma tigrinum	Amphibia	Freshwater and terrestrial
KR075880.1	Ambystoma tigrinum virus isolate NM	Ranavirus	Ambystoma tigrinum virus (ATV)		Ambystoma tigrinum	Amphibia	Freshwater and terrestrial
MT510734.1	Epizootic haematopoietic necrosis virus isolate V080	Ranavirus	Epizootic haematopoietic necrosis virus (EHNV)	Epizootic haematopoietic necrosis virus (EHNV)	redfin perch	Ray-finned Fishes	Freshwater
MT510735.1	Epizootic haematopoietic necrosis virus isolate V070	Ranavirus	Epizootic haematopoietic necrosis virus (EHNV)	Epizootic haematopoietic necrosis virus (EHNV)	redfin perch	Ray-finned Fishes	Freshwater
MT510732.1	Epizootic haematopoietic necrosis virus isolate V017	Ranavirus	Epizootic haematopoietic necrosis virus (EHNV)	Epizootic haematopoietic necrosis virus (EHNV)	rainbow trout	Ray-finned Fishes	Freshwater and marine
MT510733.1	Epizootic haematopoietic necrosis virus isolate V083	Ranavirus	Epizootic haematopoietic necrosis virus (EHNV)	Epizootic haematopoietic necrosis virus (EHNV)	redfin perch	Ray-finned Fishes	Freshwater
MT510740.1	Epizootic haematopoietic necrosis virus isolate V109	Ranavirus	Epizootic haematopoietic necrosis virus (EHNV)	Epizootic haematopoietic necrosis virus (EHNV)	rainbow trout	Ray-finned Fishes	Freshwater and marine
MT510737.1	Epizootic haematopoietic necrosis virus isolate V079	Ranavirus	Epizootic haematopoietic necrosis virus (EHNV)	Epizootic haematopoietic necrosis virus (EHNV)	rainbow trout	Ray-finned Fishes	Freshwater and marine
MT510736.1	Epizootic haematopoietic necrosis virus isolate V069	Ranavirus	Epizootic haematopoietic necrosis virus (EHNV)	Epizootic haematopoietic necrosis virus (EHNV)	redfin perch	Ray-finned Fishes	Freshwater
MT510731.1	Epizootic haematopoietic necrosis virus isolate V111	Ranavirus	Epizootic haematopoietic necrosis virus (EHNV)	Epizootic haematopoietic necrosis virus (EHNV)	rainbow trout	Ray-finned Fishes	Freshwater and marine
MT510729.1	Epizootic haematopoietic necrosis virus isolate V121	Ranavirus	Epizootic haematopoietic necrosis virus (EHNV)	Epizootic haematopoietic necrosis virus (EHNV)	rainbow trout	Ray-finned Fishes	Freshwater and marine
MT510738.1	Epizootic haematopoietic necrosis virus isolate V071	Ranavirus	Epizootic haematopoietic necrosis virus (EHNV)	Epizootic haematopoietic necrosis virus (EHNV)	rainbow trout	Ray-finned Fishes	Freshwater and marine
MT510739.1	Epizootic haematopoietic necrosis virus isolate V108	Ranavirus	Epizootic haematopoietic necrosis virus (EHNV)	Epizootic haematopoietic necrosis virus (EHNV)	rainbow trout	Ray-finned Fishes	Freshwater and marine
MT510743.1	Epizootic haematopoietic necrosis virus isolate V018	Ranavirus	Epizootic haematopoietic necrosis virus (EHNV)	Epizootic haematopoietic necrosis virus (EHNV)	redfin perch	Ray-finned Fishes	Freshwater
MT510742.1	Epizootic haematopoietic necrosis virus isolate V130	Ranavirus	Epizootic haematopoietic necrosis virus (EHNV)	Epizootic haematopoietic necrosis virus (EHNV)	redfin perch	Ray-finned Fishes	Freshwater
MT510741.1	Epizootic haematopoietic necrosis virus isolate V118	Ranavirus	Epizootic haematopoietic necrosis virus (EHNV)	Epizootic haematopoietic necrosis virus (EHNV)	redfin perch	Ray-finned Fishes	Freshwater
FJ433873.1	Epizootic haematopoietic necrosis virus	Ranavirus	Epizootic haematopoietic necrosis virus (EHNV)	Epizootic haematopoietic necrosis virus (EHNV)	Perca fluviatilis (redfin perch)	Ray-finned Fishes	Freshwater
MT510730.1	Epizootic haematopoietic necrosis virus isolate V084	Ranavirus	Epizootic haematopoietic necrosis virus (EHNV)	Epizootic haematopoietic necrosis virus (EHNV)	redfin perch	Ray-finned Fishes	Freshwater
KT989885.1	European catfish virus strain 14612/2012	Ranavirus	Epizootic haematopoietic necrosis virus (EHNV)	European sheatfish virus (ESV)	Ameiurus nebulosus	Ray-finned Fishes	Freshwater
JQ724856.1	European sheatfish virus	Ranavirus	Epizootic haematopoietic necrosis virus (EHNV)	European sheatfish virus (ESV)	Silurus glanis	Ray-finned Fishes	Freshwater
KT989884.1	European catfish virus strain 13051/2012	Ranavirus	Epizootic haematopoietic necrosis virus (EHNV)	European sheatfish virus (ESV)	Ameiurus nebulosus	Ray-finned Fishes	Freshwater
KX353311.2	Short-finned eel virus isolate ANGA14001	Ranavirus	European North Atlantic ranavirus (ENARV)		Anguilla australis	Actinopterygii Fishes	Freshwater and marine
MH665358.1	Lumpfish ranavirus isolate F24/15	Ranavirus	European North Atlantic ranavirus (ENARV)		Cyclopterus lumpus	Ray-finned Fishes	marine
MH665360.1	Lumpfish ranavirus isolate V4955	Ranavirus	European North Atlantic ranavirus (ENARV)		Cyclopterus lumpus	Ray-finned Fishes	marine
MH665359.1	Lumpfish ranavirus isolate F140-16	Ranavirus	European North Atlantic ranavirus (ENARV)		Cyclopterus lumpus	Ray-finned Fishes	marine
KX574343.1	Ranavirus maximus isolate SMA15001	Ranavirus	European North Atlantic ranavirus (ENARV)		Scophthalmus maximus	Ray-finned Fishes	marine
KX574342.1	Cod iridovirus isolate GAM14001	Ranavirus	European North Atlantic ranavirus (ENARV)		Gadus morhua	Ray-finned Fishes	marine
OQ267588.1	Siniperca chuatsi ranavirus isolate 2207	Ranavirus	Santee-Cooper ranavirus (SCRAV)		Siniperca chuatsi	Ray-finned Fishes	Freshwater
MW630113.1	Largemouth bass virus strain GDOU	Ranavirus	Santee-Cooper ranavirus (SCRAV)		Micropterus salmoides	Ray-finned Fishes	Freshwater
OQ267587.1	Micropterus salmoides ranavirus isolate M2106	Ranavirus	Santee-Cooper ranavirus (SCRAV)		Micropterus salmoides	Ray-finned Fishes	Freshwater
MG941005.3	Mandarin fish ranavirus strain NH-1609	Ranavirus	Santee-Cooper ranavirus (SCRAV)		Siniperca chuatsi	Ray-finned Fishes	Freshwater
ON936874.1	Largemouth bass virus isolate LMBV-FS001	Ranavirus	Santee-Cooper ranavirus (SCRAV)		epithelioma papulosum cyprini (EPC)	-	-
MK681856.1	Largemouth bass virus strain Pine 14-204	Ranavirus	Santee-Cooper ranavirus (SCRAV)		Micropterus salmoides	Ray-finned Fishes	Freshwater
PP526145.1	Largemouth bass virus isolate WVL21117	Ranavirus	Santee-Cooper ranavirus (SCRAV)		Micropterus dolomieu	Ray-finned Fishes	Freshwater
MK681855.1	Largemouth bass virus strain Alleghany 12-343	Ranavirus	Santee-Cooper ranavirus (SCRAV)		Micropterus salmoides	Ray-finned Fishes	Freshwater
AY521625.1	Singapore grouper iridovirus	Ranavirus	Singapore grouper iridovirus (SGIV)		Epinephelus tauvina	Ray-finned Fishes	marine
OM793601.1	Singapore grouper iridovirus	Ranavirus	Singapore grouper iridovirus (SGIV)		Epinephelus coioides	Ray-finned Fishes	marine
PP085414.1	Singapore grouper iridovirus isolate GIV-RP	Ranavirus	Singapore grouper iridovirus (SGIV)		Epinephelus coioides	Ray-finned Fishes	marine
AY666015.1	Grouper iridovirus	Ranavirus	Singapore grouper iridovirus (SGIV)		Epinephelus awoara	Ray-finned Fishes	marine
